# Supplementary material for: Immune-related adverse events: A bibliometric analysis
Source: Front Immunol. 2022 Dec 15;13:1096806. doi: 10.3389/fimmu.2022.1096806 (PMC9797501; doi:10.3389/fimmu.2022.1096806)
Supplement: Supplementary file 1 [file DataSheet_1.zip]

Archive with 2 entries (2 files):
- raw data.RData
- raw data.xlsx
