# Supplementary material for: Immune-related adverse events: A bibliometric analysis
Source: Front Immunol. 2022 Dec 15;13:1096806. doi: 10.3389/fimmu.2022.1096806 (PMC9797501; doi:10.3389/fimmu.2022.1096806)
Supplement: Supplementary file 1 [file DataSheet_1.zip › raw data.xlsx]

## Sheet: Sheet 1
AU	AF	CR	AB	AR	BE	BN	BP	C1	CA	CL	CT	CY	D2	DA	DE	DI	DT	EA	EF	EI	EM	EP	ER	FU	FX	GA	GP	HC	HP	ID	IS	J9	JI	LA	NR	OA	OI	PA	PD	PG	PI	PM	PN	PT	PU	PY	RI	RP	SC
LEIPE J;MARIETTE X	LEIPE, JAN;MARIETTE, XAVIER	ABDEL-RAHMAN O, 2017, IMMUNOTHERAPY-UK, V9, P1175, DOI 10.2217/IMT-2017-0108;ABDEL-WAHAB N, 2018, ANN INTERN MED, V168, P121, DOI 10.7326/M17-2073;ABU-SBEIH H, 2019, J IMMUNOTHER CANCER, V7, DOI 10.1186/S40425-019-0577-1;AMINI-ADLE M, 2018, ARTHRITIS RHEUMATOL, V70, P1358, DOI 10.1002/ART.40506;ARBOUR KC, 2018, J CLIN ONCOL, V36, P2872, DOI 10.1200/JCO.2018.79.0006;BARBOSA NS, 2017, MAYO CLIN PRO…	SINCE IMMUNE CHECKPOINT INHIBITORS BECAME THE STANDARD OF CARE FOR AN INCREASING NUMBER OF INDICATIONS, MORE PATIENTS HAVE BEEN EXPOSED TO THESE DRUGS AND PHYSICIANS ARE MORE CHALLENGED WITH THE MANAGEMENT OF A UNIQUE SPECTRUM OF IMMUNE-RELATED ADVERSE EVENTS (IRAES) ASSOCIATED WITH IMMUNE CHECKPOINT INHIBITORS. THOSE IRAES OF AUTOIMMUNE OR AUTOINFLAMMATORY ORIGIN, OR BOTH, CAN INVOLVE ANY ORGAN …				49	UNIV MED CTR, DIV RHEUMATOL, DEPT MED 5, MANNHEIM, GERMANY.; UNIV MUNICH, DIV RHEUMATOL & CLIN IMMUNOL, DEPT INTERNAL MED 4, MUNICH, GERMANY.; UNIV PARIS SUD, HOP UNIV PARIS SUD, AP HP,INSERM,UMR1184, DEPT RHEUMATOL,CTR IMMUNOL VIRAL INFECT & AUTOIMM, LE KREMLIN BICETRE, FRANCE.;						2022-09-13	MANAGEMENT; TREATMENT; RHEUMATIC IMMUNE-RELATED ADVERSE EVENTS (IRAES); CANCER IMMUNOTHERAPY; IMMUNE CHECKPOINT INHIBITORS	10.1093/rheumatology/kez360	ARTICLE			1462-0332	XAVIER.MARIETTE@APHP.FR	58		BMS	THIS PAPER WAS PUBLISHED AS PART OF A SUPPLEMENT FUNDED BY AN EDUCATIONAL GRANT FROM BMS.	KB9MJ				IMMUNE CHECKPOINT INHIBITORS; SERONEGATIVE SYMMETRICAL SYNOVITIS; PREEXISTING AUTOIMMUNE; POLYMYALGIA-RHEUMATICA; ADVERSE EVENTS; METASTATIC MELANOMA; PSORIATIC-ARTHRITIS; INFLAMMATORY ARTHRITIS; CANCER-IMMUNOTHERAPY; ANTIBODY TREATMENT		RHEUMATOLOGY	RHEUMATOLOGY	ENGLISH	108	GREEN PUBLISHED, HYBRID	MARIETTE, XAVIER/0000-0002-4244-5417	GREAT CLARENDON ST, OXFORD OX2 6DP, ENGLAND	DEC	10	OXFORD	31816078		J	OXFORD UNIV PRESS	2019	LEIPE, JAN/AAS-7265-2021; MARIETTE, XAVIER/N-3743-2013	MARIETTE, X (通讯作者)，HOP BICETRE, SERV RHUMATOL, 78 RUE GEN LECLERC, F-94275 LE KREMLIN BICETRE, FRANCE.	RHEUMATOLOGY
LAUBLI H;DIRNHOFER S;ZIPPELIUS A	LAUBLI, HEINZ;DIRNHOFER, STEFAN;ZIPPELIUS, ALFRED	ADAMS OJ, 2018, GLYCOBIOLOGY, V28, P640, DOI 10.1093/GLYCOB/CWX108;ANAGNOSTOU V, 2017, CANCER DISCOV, V7, P264, DOI 10.1158/2159-8290.CD-16-0828;AYERS M, 2017, J CLIN INVEST, V127, P2930, DOI 10.1172/JCI91190;BORGHAEI H, 2015, NEW ENGL J MED, V373, P1627, DOI 10.1056/NEJMOA1507643;BRAHMER J, 2015, NEW ENGL J MED, V373, P123, DOI 10.1056/NEJMOA1504627;BUTTNER R, 2017, J CLIN ONCOL, V35, P3867, DOI…	RECENT PROGRESS IN THE UNDERSTANDING OF IMMUNE RESPONSES TO CANCER AND HOW TUMOR CELLS EVADE IMMUNE CONTROL HAVE LED TO THE SUCCESSFUL INTRODUCTION OF CANCER IMMUNOTHERAPY, IN PARTICULAR IMMUNE CHECKPOINT INHIBITORS (ICI). TREATMENT OF CANCER PATIENTS WITH IMMUNOTHERAPY SUCH AS ICIS HAS LED TO NEW CHALLENGES, INCLUDING STARTING AND STOPPING RULES FOR IMMUNOTHERAPY, THE MANAGEMENT OF IMMUNE-RELATE…				485	UNIV HOSP BASEL, DEPT BIOMED, LAB CANC IMMUNOL, BASEL, SWITZERLAND.; UNIV HOSP BASEL, DEPT INTERNAL MED, MED ONCOL, PETERSGRABEN 4, CH-4031 BASEL, SWITZERLAND.; UNIV HOSP BASEL, NETWORK CANC IMMUNOTHERAPY, BASEL, SWITZERLAND.; UNIV HOSP BASEL, INST PATHOL & MED GENET, BASEL, SWITZERLAND.;						2022-09-13	IMMUNE CHECKPOINT INHIBITORS; IMMUNE-RELATED ADVERSE EVENTS; PD-1; CTLA-4; CELLULAR THERAPIES	10.1007/s00428-018-2435-9	REVIEW			1432-2307	HEINZ.LAEUBLI@UNIBAS.CH	495		GOLDSCHMIDT-JACOBSON FOUNDATION; CANCER LEAGUE OF BASEL (KLBB)	THIS WORK WAS SUPPORTED BY FUNDING FROM THE GOLDSCHMIDT-JACOBSON FOUNDATION AND THE CANCER LEAGUE OF BASEL (KLBB).	HS2IG				CHECKPOINT BLOCKADE; PREEXISTING AUTOIMMUNE; PREDICTS RESPONSE; ADVANCED MELANOMA; ADVERSE EVENTS; PD-1 BLOCKADE; ANTI-PD-1 THERAPY; CLINICAL-RESPONSE; IPILIMUMAB; COMBINATION	4	VIRCHOWS ARCH	VIRCHOWS ARCH.	ENGLISH	72		LAUBLI, HEINZ/0000-0002-8910-5620	233 SPRING ST, NEW YORK, NY 10013 USA	APR	11	NEW YORK	30143868		J	SPRINGER	2019		LAUBLI, H (通讯作者)，UNIV HOSP BASEL, DEPT BIOMED, LAB CANC IMMUNOL, BASEL, SWITZERLAND.; LAUBLI, H (通讯作者)，UNIV HOSP BASEL, DEPT INTERNAL MED, MED ONCOL, PETERSGRABEN 4, CH-4031 BASEL, SWITZERLAND.; LAUBLI, H (通讯作者)，UNIV HOSP BASEL, NETWORK CANC IMMUNOTHERAPY, BASEL, SWITZERLAND.	PATHOLOGY
SIEFKER-RADTKE A;CURTI B	SIEFKER-RADTKE, ARLENE;CURTI, BRENDAN	AGRAWAL B, 1998, MOL MED TODAY, V4, P397, DOI 10.1016/S1357-4310(98)01322-7;ANONYMOUS, 2016, CANCER DISCOV, V6, POF3, DOI 10.1158/2159-8290.CD-NB2016-049;ANONYMOUS, 2017, OPDIVO NIV PRESCR IN;ANSELL SM, 2015, NEW ENGL J MED, V372, P311, DOI 10.1056/NEJMOA1411087;ANTONIA S, 2016, LANCET ONCOL, V17, P299, DOI 10.1016/S1470-2045(15)00544-6;APOLO A, 2016, ANN ONCOL S6, V27;APOLO AB, 2017, J CLIN ONCO…	IMMUNOTHERAPY HAS BEEN USED IN LOCALIZED UROTHELIAL CARCINOMA FOR DECADES, ESPECIALLY IN THE TREATMENT OF SUPERFICIAL DISEASE, IN WHICH INSTILLATION OF BCG IS A COMMONLY USED TREATMENT OPTION. CLINICAL INVESTIGATIONS BASED ON NEW INSIGHTS INTO THE IMMUNOGENIC POTENTIAL OF METASTATIC UROTHELIAL CARCINOMA HAVE LED TO THE ACCELERATED FDA APPROVAL OF THE IMMUNE CHECKPOINT INHIBITORS ATEZOLIZUMAB, NIV…				112	UNIV TEXAS MD ANDERSON CANC CTR, 1155 PRESSLER,UNIT 1374, HOUSTON, TX 77030 USA.; PROVIDENCE PORTLAND MED CTR, EARLE A CHILES RES INST, 4805 NE GLISAN,SUITE 2N82, PORTLAND, OR 97213 USA.;						2022-09-13		10.1038/nrurol.2017.190	REVIEW			1759-4820	ASIEFKER@MDANDERSON.ORG	124		BRISTOL-MYERS SQUIBB	THE AUTHORS THANK M. SOUSHKO AND L. HARGETT FOR EDITORIAL ASSISTANCE, FUNDED BY BRISTOL-MYERS SQUIBB.	FV0QL				INVASIVE BLADDER-CANCER; RANDOMIZED PHASE-III; T-CELLS; TUMOR MICROENVIRONMENT; NIVOLUMAB MONOTHERAPY; INTRAVESICAL THERAPY; INELIGIBLE PATIENTS; ADVERSE EVENTS; CLASSIC MVAC; EXPRESSION	2	NAT REV UROL	NAT. REV. UROL.	ENGLISH	111		SIEFKER-RADTKE, ARLENE/0000-0002-6328-9599	75 VARICK ST, 9TH FLR, NEW YORK, NY 10013-1917 USA	FEB	13	NEW YORK	29205200		J	NATURE PUBLISHING GROUP	2018		SIEFKER-RADTKE, A (通讯作者)，UNIV TEXAS MD ANDERSON CANC CTR, 1155 PRESSLER,UNIT 1374, HOUSTON, TX 77030 USA.	UROLOGY & NEPHROLOGY
JUNG M;KANG M;KIM BS;HONG J;KIM C;KOH CH;CHOI G;CHUNG Y;KIM BS	JUNG, MUNGYO;KANG, MIKYUNG;KIM, BYUNG-SEOK;HONG, JIHYE;KIM, CHEESUE;KOH, CHOONG-HYUN;CHOI, GARAM;CHUNG, YEONSEOK;KIM, BYUNG-SOO	ADMYRE C, 2006, EUR J IMMUNOL, V36, P1772, DOI 10.1002/EJI.200535615;ANONYMOUS, 2010, MORBIDITY AND MORTALITY WEEKLY REPORT, V59, P626;BAMIAS G, 2017, CANCER INVEST, V35, P443, DOI 10.1080/07357907.2017.1324032;BAROK M, 2014, BREAST CANCER RES, V16, DOI 10.1186/BCR3621;BESSE B, 2016, ONCOIMMUNOLOGY, V5, DOI 10.1080/2162402X.2015.1071008;BLASS E, 2021, NAT REV CLIN ONCOL, V18, P215, DOI 10.1038/S4…	DESPITE THE CLINICALLY PROVEN EFFICACIES OF IMMUNE CHECKPOINT BLOCKADES, INCLUDING ANTI-CYTOTOXIC T LYMPHOCYTE-ASSOCIATED PROTEIN 4 ANTIBODY (ALPHA CTLA-4), THE LOW RESPONSE RATE AND IMMUNE-RELATED ADVERSE EVENTS (IRAES) IN CANCER PATIENTS REPRESENT MAJOR DRAWBACKS OF THE THERAPY. THESE DRAWBACKS OF ALPHA CTLA-4 THERAPY ARE MAINLY DUE TO THE SUBOPTIMAL ACTIVATION OF TUMOR-SPECIFIC CYTOTOXIC T LYM…	2106516				SEOUL NATL UNIV, SCH CHEM & BIOL ENGN, SEOUL 08826, SOUTH KOREA.; SEOUL NATL UNIV, INTERDISCIPLINARY PROGRAM BIOENGN, SEOUL 08826, SOUTH KOREA.; SEOUL NATL UNIV, RES INST PHARMACEUT SCI, LAB IMMUNE REGULAT, SEOUL 08826, SOUTH KOREA.; INCHEON NATL UNIV, COLL LIFE SCI & BIOENGN, DIV LIFE SCI, INCHEON 22012, SOUTH KOREA.; SEOUL NATL UNIV, INST CHEM PROC, INST ENGN RES, SEOUL 08826, SOUTH KOREA.; SEO…						2022-09-13	CANCER IMMUNOTHERAPY; DENDRITIC CELLS; IMMUNE CHECKPOINT INHIBITORS; IMMUNE-RELATED ADVERSE EVENTS; NANOVESICLES	10.1002/adma.202106516	ARTICLE	JAN 2022		1521-4095	YEONSEOK@SNU.AC.KR; BYUNGSKIM@SNU.AC.KR			NATIONAL RESEARCH FOUNDATION OF KOREA [2019M3A9H1103651, 2020R1A3B207889011, SNU-181001-3-3]	M.J., M.K., AND BYUNG-SEOK.K. CONTRIBUTED EQUALLY TO THIS WORK. THIS STUDY WAS SUPPORTED BY THE NATIONAL RESEARCH FOUNDATION OF KOREA (GRANT NOS. 2019M3A9H1103651 AND 2020R1A3B207889011). ALL ANIMAL EXPERIMENTS WERE APPROVED BY THE INSTITUTIONAL ANIMAL CARE AND USE COMMITTEE (IACUC) OF SEOUL NATIONAL UNIVERSITY (SNU-181001-3-3) AND PERFORMED IN COMPLIANCE WITH THE GUIDELINES OF THE IACUC.	ZL1XK				CELL-DERIVED EXOSOMES; REGULATORY T-CELLS; TUMOR-ANTIGENS; RESPONSES; CTLA-4; VACCINE; IMMUNOTHERAPY; IPILIMUMAB; INHIBITORS; INDUCTION	9	ADV MATER	ADV. MATER.	ENGLISH	79			POSTFACH 101161, 69451 WEINHEIM, GERMANY	MAR	19	WEINHEIM	34962660		J	WILEY-V C H VERLAG GMBH	2022		KIM, BS (通讯作者)，SEOUL NATL UNIV, SCH CHEM & BIOL ENGN, SEOUL 08826, SOUTH KOREA.; KIM, BS (通讯作者)，SEOUL NATL UNIV, INTERDISCIPLINARY PROGRAM BIOENGN, SEOUL 08826, SOUTH KOREA.; CHUNG, Y (通讯作者)，SEOUL NATL UNIV, RES INST PHARMACEUT SCI, LAB IMMUNE REGULAT, SEOUL 08826, SOUTH KOREA.; KIM, BS (通讯作者)，SEOUL NATL UNIV, INST CHEM PROC, INST ENGN RES, SEOUL 08826, SOUTH KOREA.; KIM, BS (通讯作者)，SEOUL NATL UNI…	CHEMISTRY; SCIENCE & TECHNOLOGY - OTHER TOPICS; MATERIALS SCIENCE; PHYSICS
WAKABAYASHI K;YAMAMOTO S;HARA S;OKAWARA M;TERAMOTO K;IKEDA N;KUSUNOKI Y;TAKEJI M	WAKABAYASHI, KEIKO;YAMAMOTO, SATOKO;HARA, SHIGEO;OKAWARA, MOMOKO;TERAMOTO, KUMIE;IKEDA, NATSUKO;KUSUNOKI, YASUO;TAKEJI, MASANOBU	ASHOUR T, 2019, KIDNEY INT REP, V4, P355, DOI 10.1016/J.EKIR.2018.10.017;AYTEKIN A, 2017, MOL CLIN ONCOL, V7, P241, DOI 10.3892/MCO.2017.1295;BECK LH, 2010, SEMIN NEPHROL, V30, P635, DOI 10.1016/J.SEMNEPHROL.2010.09.011;BECK LH, 2009, NEW ENGL J MED, V361, P11, DOI 10.1056/NEJMOA0810457;BICKEL A, 2016, BMC CANCER, V16, DOI 10.1186/S12885-016-2718-Y;CRUZ-WHITLEY JESSICA, 2020, CASE REP NEPHROL, V2…	IMMUNE CHECK POINT INHIBITORS (ICIS) ARE NOW INCREASINGLY USED FOR CANCER THERAPY. AT THE SAME TIME, BY ACTIVATING THE IMMUNE SYSTEM, ICIS INDUCE UNIQUE SIDE EFFECTS, TERMED IMMUNE-RELATED ADVERSE EVENTS (IRAES). RENAL IRAES, ALTHOUGH UNCOMMON, RESULT IN ACUTE TUBULOINTERSTITIAL NEPHRITIS. RECENTLY, BECAUSE OF AN INCREASE IN ICI ADMINISTRATION, RENAL IRAES, INCLUDING GLOMERULONEPHRITIS, ARE BEING…				171	OSAKA UNIV HOSP, DEPT NEPHROL, 2-15 YAMADAOKA, SUITA, OSAKA 5650871, JAPAN.; TOYONAKA CITY HOSP, DEPT INTERNAL MED, DIV NEPHROL, 4-14-1 SHIBAHARA CHO, TOYONAKA, OSAKA 5608565, JAPAN.; KOBE CITY MED CTR GEN HOSP, DEPT DIAGNOST PATHOL, 2-1-1 MINAMIMACHI, KOBE, HYOGO 6500047, JAPAN.;						2022-09-13	IMMUNE CHECK POINT INHIBITORS (ICIS); NIVOLUMAB; IMMUNE-RELATED ADVERSE EVENTS (IRAES); NEPHROTIC SYNDROME; MEMBRANOUS NEPHROPATHY (MN); IGG SUBCLASS; PHOSPHOLIPASE A2 RECEPTOR (PLA2R)	10.1007/s13730-021-00645-3	ARTICLE	SEP 2021			MTAKEJI@ZEUS.EONET.NE.JP	176				0X6YQ				CANCER	2	CEN CASE REP	CEN CASE REP.	ENGLISH	29	GREEN PUBLISHED	TAKEJI, MASANOBU/0000-0002-3813-9484	SHIROYAMA TRUST TOWER 5F, 4-3-1 TORANOMON, MINATO-KU, TOKYO, 105-6005, JAPAN	MAY	6	TOKYO	34524642		J	SPRINGER JAPAN KK	2022		TAKEJI, M (通讯作者)，TOYONAKA CITY HOSP, DEPT INTERNAL MED, DIV NEPHROL, 4-14-1 SHIBAHARA CHO, TOYONAKA, OSAKA 5608565, JAPAN.	UROLOGY & NEPHROLOGY
VON ITZSTEIN MS;GONUGUNTA AS;MAYO HG;MINNA JD;GERBER DE	VON ITZSTEIN, MITCHELL S.;GONUGUNTA, AMRIT S.;MAYO, HELEN G.;MINNA, JOHN D.;GERBER, DAVID E.	AHN BC, 2019, J CANCER RES CLIN, V145, P1613, DOI 10.1007/S00432-019-02899-Y;ANONYMOUS, 2017, ANN ONCOL;ANTONIA SJ, 2017, NEW ENGL J MED, V377, P1919, DOI 10.1056/NEJMOA1709937;ARBOUR KC, 2018, J CLIN ONCOL, V36, P2872, DOI 10.1200/JCO.2018.79.0006;ARUN RAJAN CRH, 2016, J CLIN ONCOL S15, V34, P347;AUSLANDER N, 2018, NAT MED, V24, P1545, DOI 10.1038/S41591-018-0157-9;BARLESI F, 2018, LANCET ONCOL,…	IMMUNE CHECKPOINT INHIBITOR (ICI) THERAPY IS NOW IN WIDESPREAD CLINICAL USE FOR THE TREATMENT OF LUNG CANCER. ALTHOUGH PATIENTS WITH AUTOIMMUNE DISEASE AND OTHER COMORBIDITIES WERE EXCLUDED FROM INITIAL CLINICAL TRIALS, EMERGING REAL-WORLD EXPERIENCE SUGGESTS THAT THESE PROMISING TREATMENTS MAY BE ADMINISTERED SAFELY TO INDIVIDUALS WITH INACTIVE LOW-RISK AUTOIMMUNE DISEASE SUCH AS RHEUMATOID ARTH…				525	UNIV TEXAS SOUTHWESTERN MED CTR DALLAS, DEPT MED, DIV HEMATOL & ONCOL, DALLAS, TX 75390 USA.; UT SOUTHWESTERN MED CTR, HAMON CTR THERAPEUT ONCOL RES, DALLAS, TX USA.; UT SOUTHWESTERN MED CTR, SIMMONS COMPREHENS CANC CTR, DALLAS, TX USA.; UT SOUTHWESTERN MED SCH, DALLAS, TX USA.; UT SOUTHWESTERN HLTH SCI DIGITAL LIB & LEARNING C, DALLAS, TX USA.; UT SOUTHWESTERN MED CTR, DEPT POPULAT & DATA SCI, D…						2022-09-13	AUTOIMMUNE DISEASE; IMMUNE CHECKPOINT INHIBITORS; IMMUNE-RELATED ADVERSE EVENTS; IMMUNOSUPPRESSION; TRANSPLANT	10.1097/PPO.0000000000000484	REVIEW			1540-336X	MITCHELL.VONITZSTEIN@PHHS.ORG; AMRIT.GONUGUNTA@UTSOUTHWESTERN.EDU; HELEN.MAYO@UTSOUTHWESTERN.EDU; JOHN.MINNA@UTSOUTHWESTERN.EDU; DAVID.GERBER@UTSOUTHWESTERN.EDU	536		NATIONAL CANCER INSTITUTE MIDCAREER INVESTIGATOR AWARD IN PATIENT-ORIENTED RESEARCH [K24 CA201543-01]; NATIONAL INSTITUTE OF ALLERGY AND INFECTIOUS DISEASE [1U01AI156189-01]; AMERICAN CANCER SOCIETY-MELANOMA RESEARCH ALLIANCE TEAM AWARD [MRAT-18-114-01-LIB]; V FOUNDATION ROBIN ROBERTS CANCER SURVIVORSHIP AWARD [DT2019-007]; UNIVERSITY OF TEXAS LUNG CANCER SPECIALIZED PROGRAM IN RESEARCH EXCELLENC…	FUNDED IN PART BY A NATIONAL CANCER INSTITUTE MIDCAREER INVESTIGATOR AWARD IN PATIENT-ORIENTED RESEARCH (K24 CA201543-01), THE NATIONAL INSTITUTE OF ALLERGY AND INFECTIOUS DISEASE (1U01AI156189-01), AN AMERICAN CANCER SOCIETY-MELANOMA RESEARCH ALLIANCE TEAM AWARD (MRAT-18-114-01-LIB), A V FOUNDATION ROBIN ROBERTS CANCER SURVIVORSHIP AWARD (DT2019-007), THE UNIVERSITY OF TEXAS LUNG CANCER SPECIALI…	PB9UP				PREVIOUSLY TREATED PATIENTS; METASTATIC MELANOMA; PREEXISTING AUTOIMMUNE; ADVERSE EVENTS; PERFORMANCE STATUS; ANTI-PD-1 THERAPY; PD-1 INHIBITOR; SINGLE-ARM; STAGE IV; IPILIMUMAB	6	CANCER J	CANCER J.	ENGLISH	131	GREEN ACCEPTED	GONUGUNTA, AMRIT/0000-0002-1666-9871	TWO COMMERCE SQ, 2001 MARKET ST, PHILADELPHIA, PA 19103 USA	NOV-DEC	12	PHILADELPHIA	33298724		J	LIPPINCOTT WILLIAMS & WILKINS	2020		GERBER, DE (通讯作者)，UNIV TEXAS SOUTHWESTERN MED CTR DALLAS, DIV HEMATOL ONCOL, HAROLD C SIMMONS COMPREHENS CANC CTR, 5323 HARRY HINES BLVD,MAIL CODE 8852, DALLAS, TX 75390 USA.	ONCOLOGY
RAJHA E;CHAFTARI P;KAMAL M;MAAMARI J;CHAFTARI C;YEUNG SCJ	RAJHA, EVA;CHAFTARI, PATRICK;KAMAL, MONA;MAAMARI, JULIAN;CHAFTARI, CHRISTOPHER;YEUNG, SAI-CHING JIM	ABU-SBEIH H, 2019, J IMMUNOTHER CANCER, V7, DOI 10.1186/S40425-019-0502-7;ABU-SBEIH H, 2018, J IMMUNOTHER CANCER, V6, DOI 10.1186/S40425-018-0461-4;ATALLAH-YUNES SA, 2019, J CANCER RES CLIN, V145, P1527, DOI 10.1007/S00432-019-02927-X;BERMAN D, 2010, CANC IMMUNITY, V10, P1;BERMAN D, 2008, J CLIN ONCOL S, V26;BLUMENSTEIN I, 2014, WORLD J GASTROENTERO, V20, P8505, DOI 10.3748/WJG.V20.I26.8505;BRAHM…	IMMUNOTHERAPY WITH CHECKPOINT INHIBITORS HAS REVOLUTIONIZED CANCER THERAPY AND IS NOW THE STANDARD TREATMENT FOR SEVERAL DIFFERENT TYPES OF CANCER, SUPPORTED BY FAVORABLE OUTCOMES AND GOOD TOLERANCE. HOWEVER, IT IS LINKED TO MULTIPLE IMMUNE MANIFESTATIONS, REFERRED TO AS IMMUNE-RELATED ADVERSE EVENTS (IRAES). THESE ADVERSE EVENTS FREQUENTLY AFFECT THE SKIN, COLON, ENDOCRINE GLANDS, LUNGS, AND LIV…				25	UNIV TEXAS MD ANDERSON CANC CTR, DEPT EMERGENCY MED, UNIT 1468,1515 HOLCOMBE BLVD, HOUSTON, TX 77030 USA.; LEBANESE AMER UNIV, SCH MED, BYBLOS, LEBANON.; TEXAS A&M UNIV, COLL ENGN, BIOMED ENGN, COLLEGE STN, TX USA.;						2022-09-13	IMMUNE CHECKPOINT INHIBITOR; IMMUNE-RELATED ADVERSE EVENTS; COLITIS; ENTEROCOLITIS; LIVER TOXICITY; PANCREATIC TOXICITY	10.1093/gastro/goz065	REVIEW				PCHAFTARI@MDANDERSON.ORG	30				LJ0WH				IMMUNOTHERAPY; MANAGEMENT	1	GASTROENTEROL REP	GASTROENTEROL. REP.	ENGLISH	47	GOLD, GREEN PUBLISHED	YEUNG, SAI-CHING/0000-0001-5170-0822; KAMAL, MONA/0000-0003-1626-2657; MAAMARI, JULIAN/0000-0002-6813-2179; RAJHA, EVA/0000-0001-6401-5541	GREAT CLARENDON ST, OXFORD OX2 6DP, ENGLAND	FEB	6	OXFORD	32104583		J	OXFORD UNIV PRESS	2020	RAJHA, EVA/FLS-7789-2022; YEUNG, SAI-CHING/AAI-6178-2021; YEUNG, SAI-CHING/AAP-8079-2020	CHAFTARI, P (通讯作者)，UNIV TEXAS MD ANDERSON CANC CTR, DEPT EMERGENCY MED, UNIT 1468,1515 HOLCOMBE BLVD, HOUSTON, TX 77030 USA.	GASTROENTEROLOGY & HEPATOLOGY
GALLIAZZO S;MORANDO F;SARTORATO P;BORTOLIN M;DE MENIS E	GALLIAZZO, SILVIA;MORANDO, FILIPPO;SARTORATO, PAOLA;BORTOLIN, MICHELA;DE MENIS, ERNESTO	BAKER S, 2001, BRIT MED J, V322, P494, DOI 10.1136/BMJ.322.7284.494;BANCOS I, 2015, LANCET DIABETES ENDO, V3, P216, DOI 10.1016/S2213-8587(14)70142-1;BLEICKEN B, 2010, AM J MED SCI, V339, P525, DOI 10.1097/MAJ.0B013E3181DB6B7A;BORGHAEI H, 2015, NEW ENGL J MED, V373, P1627, DOI 10.1056/NEJMOA1507643;BOUHLEL L, 2020, B CANCER, V107, P946, DOI 10.1016/J.BULCAN.2020.04.019;BRAHMER JR, 2018, J CLIN ON…	BACKGROUND: IMMUNOTHERAPY WITH IMMUNE CHECKPOINT INHIBITORS IS A NEW FRONTIER FOR CANCER TREATMENT. ON THE SAFETY PROFILE, THIS DRUGS CLASS IS ASSOCIATED WITH A NEW SPECTRUM OF SIDE EFFECTS, THE SO-CALLED IMMUNE-RELATED ADVERSE EVENTS THAT CAN POTENTIALLY AFFECT ANY ORGANS, MAINLY ENDOCRINE GLANDS. SCANT DATA ARE AVAILABLE TO INFORM THE APPROPRIATE STRATEGY OF THEIR MANAGEMENT AND TREATMENT. CASE…				363	OSPED S VALENTINO, DEPT INTERNAL MED UNIT, TREVISO, ITALY.; OSPED CITTADELLA, DEPT INTERNAL MED UNIT, PADUA, ITALY.; OSPED CA FONCELLO, DEPT INTERNAL MED UNIT, TREVISO, ITALY.;						2022-09-13	CHECKPOINT INHIBITORS; NIVOLUMAB; ADRENAL INSUFFICIENCY; HYPONATRAEMIA; CANCER; IMMUNOTHERAPY	10.2174/1871530321666210708142815	ARTICLE			2212-3873	SILVIA.GALLIAZZO@AULSS2.VENETO.IT	366				2V2OK				ADVERSE EVENTS; MANAGEMENT; DIAGNOSIS	3	ENDOCR METAB IMMUNE	ENDOCR. METAB. IMMUNE DISORD.-DRUG TARGETS	ENGLISH	28			EXECUTIVE STE Y-2, PO BOX 7917, SAIF ZONE, 1200 BR SHARJAH, U ARAB EMIRATES		4	SHARJAH	34238203		J	BENTHAM SCIENCE PUBL LTD	2022		GALLIAZZO, S (通讯作者)，OSPED S VALENTINO, DEPT INTERNAL MED UNIT, TREVISO, ITALY.	ENDOCRINOLOGY & METABOLISM; IMMUNOLOGY; PHARMACOLOGY & PHARMACY
SHEN SF;DAI HX;FEI ZY;CHAI Y;HAO Y;FAN Q;DONG ZL;ZHU YJ;XU JL;MA QL;HAN X;XU LG;PENG F;LIU Z;WANG C	SHEN, SHUFANG;DAI, HUAXING;FEI, ZIYING;CHAI, YU;HAO, YU;FAN, QIN;DONG, ZILIANG;ZHU, YUJIE;XU, JIALU;MA, QINGLE;HAN, XIAO;XU, LIGENG;PENG, FEI;LIU, ZHUANG;WANG, CHAO	ARORA K., 2021, DIAGN HISTOPATHOL, V27, P62, DOI 10.1016/J.MPDHP.2020.11.002, DOI 10.1016/J.MPDHP.2020.11.002;BEN NASR M, 2017, SCI TRANSL MED, V9, DOI 10.1126/SCITRANSLMED.AAM7543;BERRAONDO P, 2019, BRIT J CANCER, V120, P6, DOI 10.1038/S41416-018-0328-Y;BIANCO P, 2013, NAT MED, V19, P35, DOI 10.1038/NM.3028;BOUTROS C, 2016, NAT REV CLIN ONCOL, V13, P473, DOI 10.1038/NRCLINONC.2016.58;CAPPELLI LC…	IMMUNE CHECKPOINT BLOCKADE (ICB) THERAPY HAS BEEN CONSIDERED AS AN EFFECTIVE WAY TO BOOST IMMUNE CELLS TO RECOGNIZE AND ATTACK TUMORS. HOWEVER, SIDE EFFECTS KNOWN AS IMMUNE-RELATED ADVERSE EVENTS (IRAES) SHOULD BE CAREFULLY MANAGED. HERE, WE ENGINEER IMMUNOSUPPRESSIVE NANOPARTICLES BY COATING PD-L1 OVEREXPRESSED MESENCHYMAL STEIN CELLS (MSCS) PLASMA MEMBRANE ON POLY LACTIC-CO-GLYCOLIC ACID NANOPA…				9111	SOOCHOW UNIV, INST FUNCT NANO & SOFT MAT FUNSOM, JIANGSU KEY LAB CARBON BASED FUNCT MAT & DEVICES, SUZHOU 215123, JIANGSU, PEOPLES R CHINA.; JINAN UNIV, AFFILIATED HOSP 1, DEPT CHEM, GUANGZHOU 510632, PEOPLES R CHINA.; HARVARD MED SCH, WELLMAN CTR PHOTOMED, MASSACHUSETTS GEN HOSP, CHARLESTOWN, MA 02114 USA.;						2022-09-13	IRAES; IMMUNE CHECKPOINT BLOCKADE; PD-L1; MESENCHYMAL STEM CELLS; NANOPARTICLES	10.1021/acsnano.1c02391	ARTICLE	MAY 2021		1936-086X	CWANG@SUDA.EDU.CN	9125		NATIONAL NATURAL SCIENCE FOUNDATION OF CHINA [32022043]; JIANGSU PROVINCE SIX TALENT PEAKS PROJECT [SWYY-110]; PROGRAM FOR JIANGSU SPECIALLY APPOINTED PROFESSORS; COLLABORATIVE INNOVATION CENTER OF SUZHOU NANO SCIENCE TECHNOLOGY; 111 PROJECT	THIS WORK WAS SUPPORTED BY NATIONAL NATURAL SCIENCE FOUNDATION OF CHINA (NO. 32022043) AND THE JIANGSU PROVINCE SIX TALENT PEAKS PROJECT (NO. SWYY-110). THIS WORK WAS SUPPORTED BY THE PROGRAM FOR JIANGSU SPECIALLYAPPOINTED PROFESSORS TO C.W. THIS WORK IS SUPPORTED BY THE COLLABORATIVE INNOVATION CENTER OF SUZHOU NANO SCIENCE & TECHNOLOGY, THE 111 PROJECT.	SL5YS				MESENCHYMAL STROMAL CELLS; STEM-CELLS; CHECKPOINT INHIBITORS; CANCER-IMMUNOTHERAPY; INFLAMMATION; EXPRESSION; DELIVERY; PATHWAY	5	ACS NANO	ACS NANO	ENGLISH	46		XU, LIGENG/0000-0003-4946-2567; WANG, CHAO/0000-0002-8054-3472;	1155 16TH ST, NW, WASHINGTON, DC 20036 USA	MAY 25	15	WASHINGTON	33988024		J	AMER CHEMICAL SOC	2021	XU, LIGENG/F-9844-2013; WANG, CHAO/G-5951-2012; DONG, ZILIANG/AEH-7615-2022	WANG, C (通讯作者)，SOOCHOW UNIV, INST FUNCT NANO & SOFT MAT FUNSOM, JIANGSU KEY LAB CARBON BASED FUNCT MAT & DEVICES, SUZHOU 215123, JIANGSU, PEOPLES R CHINA.	CHEMISTRY; SCIENCE & TECHNOLOGY - OTHER TOPICS; MATERIALS SCIENCE
CYBULSKA-STOPA B;GRUCHALA A;NIEMIEC M	CYBULSKA-STOPA, BOZENA;GRUCHALA, ANDRZEJ;NIEMIEC, MACIEJ	ARCHIBALD WJ, 2018, LEUKEMIA RES, V71, P43, DOI 10.1016/J.LEUKRES.2018.07.003;BARBACKI A, 2018, ANTI-CANCER DRUG, V29, P817, DOI 10.1097/CAD.0000000000000661;BELUM VR, 2016, EUR J CANCER, V60, P12, DOI 10.1016/J.EJCA.2016.02.010;BRAHMER JR, 2018, J CLIN ONCOL, V36, P1714, DOI 10.1200/JCO.2017.77.6385;CURRY JL, 2017, J CUTAN PATHOL, V44, P158, DOI 10.1111/CUP.12858;DELANEY N, 2019, LANCET HAEMATOL…	IMMUNE CHECKPOINT INHIBITORS (ICIS), INCLUDING ANTI-CYTOTOXIC T-LYMPHOCYTE ANTIGEN 4 (ANTI-CTLA-4) AND ANTI-PROGRAMMED DEATH RECEPTOR-1/LIGAND-1 (ANTI-PD-1/ANTI-PD-L1) CAUSED A BREAKTHROUGH IN ONCOLOGY AND SIGNIFICANTLY IMPROVED THERAPEUTIC OUTCOMES IN CANCER PATIENTS. ICIS GENERATE A SPECIFIC REACTION IN T CELLS, DIRECTED AGAINST ANTIGENS ON CANCER CELLS, LEADING TO THEIR DAMAGE AND DEATH. THROU…				820	MARIA SKLODOWSKA CURIE INST, ONCOL CTR, KRAKOW BRANCH, KRAKOW, POLAND.; KRAKOWSKI SZPITAL SPECJALISTY JANA PAWLA II, KRAKOW, POLAND.;						2022-09-13	ANTI-PD-1; IMMUNOTHERAPY; IMMUNE RELATED ADVERSE EVENTS; MELANOMA; PANCYTOPENIA; PEMBROLIZUMAB; TOXICITY	10.1159/000504130	ARTICLE				BCYBULSKASTOPA@VP.PL	828				KB3QI				TOXICITY MANAGEMENT; TARGETED THERAPIES; ADVERSE EVENTS; INHIBITORS; IMMUNOTHERAPY; PD-1; ANTI-CTLA-4; ANTIBODIES; MELANOMA	3	CASE REP ONCOL	CASE REP. ONCOL.	ENGLISH	23	GREEN PUBLISHED, GOLD	CYBULSKA-STOPA, BOŻENA/0000-0002-0975-850X	ALLSCHWILERSTRASSE 10, CH-4009 BASEL, SWITZERLAND		9	BASEL	31762755		J	KARGER	2019	CYBULSKA-STOPA, BOŻENA/ABC-5041-2020	CYBULSKA-STOPA, B (通讯作者)，MARIA SKLODOWSKA CURIE INST, ONCOL CTR, UL GANCARSKA 11, PL-31115 KRAKOW, POLAND.	ONCOLOGY
SCANVION Q;BENE J;GAUTIER S;GRANDVUILLEMIN A;LE BELLER C;CHENAF C;ETIENNE N;BROUSSEAU S;CORTOT AB;MORTIER L;STAUMONT-SALLE D;MORSCHHAUSER F;FORESTIER A;GROH M;LAUNAY D;HACHULLA E;LABALETTE M;KAHN JE;LEFEVRE G	SCANVION, QUENTIN;BENE, JOHANA;GAUTIER, SOPHIE;GRANDVUILLEMIN, AURELIE;LE BELLER, CHRISTINE;CHENAF, CHOUKI;ETIENNE, NICOLAS;BROUSSEAU, SOLENN;CORTOT, ALEXIS B.;MORTIER, LAURENT;STAUMONT-SALLE, DELPHINE;MORSCHHAUSER, FRANCK;FORESTIER, ALEXANDRA;GROH, MATTHIEU;LAUNAY, DAVID;HACHULLA, ERIC;LABALETTE, MYRIAM;KAHN, JEAN-EMMANUEL;LEFEVRE, GUILLAUME	ANDRES-LENCINA JJ, 2018, AUSTRALAS J DERMATOL, V59, PE302, DOI 10.1111/AJD.12836;ANONYMOUS, 2017, VERSION 5 0;BELUM VR, 2016, EUR J CANCER, V60, P12, DOI 10.1016/J.EJCA.2016.02.010;BERNARD-TESSIER A, 2017, EUR J CANCER, V81, P135, DOI 10.1016/J.EJCA.2017.05.017;BRAHMER JR, 2018, J CLIN ONCOL, V36, P1714, DOI 10.1200/JCO.2017.77.6385;BROWN EG, 1999, DRUG SAFETY, V20, P109, DOI 10.2165/00002018-199…	A BETTER UNDERSTANDING OF IMMUNE-RELATED ADVERSE EVENTS IS ESSENTIAL FOR THE EARLY DETECTION AND APPROPRIATE MANAGEMENT OF THESE PHENOMENA. WE CONDUCTED AN OBSERVATIONAL STUDY OF CASES RECORDED AT THE FRENCH REFERENCE CENTER FOR HYPEREOSINOPHILIC SYNDROMES AND IN THE FRENCH NATIONAL PHARMACOVIGILANCE DATABASE. THIRTY-SEVEN REPORTS OF EOSINOPHILIA INDUCED BY TREATMENT WITH IMMUNE CHECKPOINT INHIBI…	1722022				UNIV LILLE, CHU LILLE, SERV MED INTERNE & IMMUNOL CLIN, CTR REFERENCE MALAD AUTOIMMUNES SYST RARES NORD &, LILLE, FRANCE.; UNIV LILLE, CHU LILLE, CTR REG PHARMACOVIGILANCE, LILLE, FRANCE.; CHU DIJON, SERV VIGILANCES QUALITE RISQUES, CTR REG PHARMACOVIGILANCE, DIJON, FRANCE.; HOP EUROPEEN GEORGES POMPIDOU, AP HP, CTR REG PHARMACOVIGILANCE, PARIS, FRANCE.; CHU CLERMONT FERRAND, CTR REG PHARMACOVIGI…	FRENCH PHARMACOVIGILANCE NETWORK FRENCH REFERENCE CTR HYPEREOSINOPH					2022-09-13	EOSINOPHILIA; IMMUNE-RELATED ADVERSE EVENTS; EMERGENT ADVERSE EVENT; IMMUNE CHECKPOINT INHIBITORS	10.1080/2162402X.2020.1722022	ARTICLE				GUILLAUME.LEFEVRE@CHRU-LILLE.FR					LE8SE				ADVERSE EVENTS; MELANOMA PATIENTS; MANAGEMENT; BLOCKADE; COUNTS	1	ONCOIMMUNOLOGY	ONCOIMMUNOLOGY	ENGLISH	39	GREEN PUBLISHED, GOLD	SCANVION, QUENTIN/0000-0001-5865-1525; ETIENNE, NICOLAS/0000-0002-3926-6215	530 WALNUT STREET, STE 850, PHILADELPHIA, PA 19106 USA		9	PHILADELPHIA	32313716		J	TAYLOR & FRANCIS INC	2020	SCANVION, QUENTIN/D-6515-2017	LEFEVRE, G (通讯作者)，UNIV LILLE, CHU INST IMMUNOL, F-59000 LILLE, FRANCE.	ONCOLOGY; IMMUNOLOGY
GUEZOUR N;SOUSSI G;BROSSEAU S;ABBAR B;NALTET C;VAUCHIER C;POTE N;HACHON L;NAMOUR C;KHALIL A;TREDANIEL J;ZALCMAN G;GOUNANT V	GUEZOUR, NADIA;SOUSSI, GHASSEN;BROSSEAU, SOLENN;ABBAR, BAPTISTE;NALTET, CHARLES;VAUCHIER, CHARLES;POTE, NICOLAS;HACHON, LORRY;NAMOUR, CELINE;KHALIL, ANTOINE;TREDANIEL, JEAN;ZALCMAN, GERARD;GOUNANT, VALERIE	BOMZE D, 2019, JAMA ONCOL, V5, P1633, DOI 10.1001/JAMAONCOL.2019.3221;BORGHAEI H, 2015, NEW ENGL J MED, V373, P1627, DOI 10.1056/NEJMOA1507643;BRAHMER J, 2015, NEW ENGL J MED, V373, P123, DOI 10.1056/NEJMOA1504627;CAMPOCHIARO C, 2021, EUR J INTERN MED, V93, P87, DOI 10.1016/J.EJIM.2021.07.016;CHAPUT N, 2017, ANN ONCOL, V28, P1368, DOI 10.1093/ANNONC/MDX108;DAS S, 2019, J IMMUNOTHER CANCER, V7, DO…	SIMPLE SUMMARY IMMUNE CHECKPOINT INHIBITORS (ICIS) RECENTLY BECAME A STANDARD TREATMENT FOR ADVANCED NON-SMALL-CELL LUNG CANCERS (NSCLCS). IMMUNE-RELATED ADVERSE EVENTS (IRAES) COULD OCCUR IN 10 TO 80% OF TREATED PATIENTS BUT WERE REPORTED TO ASSOCIATE WITH A BETTER PROGNOSIS IN CLINICAL TRIALS. HOWEVER, THE PROGNOSTIC ROLE OF GRADE 3-4 IRAES, OCCURRING IN 2 TO 18% OF CASES, HAS NOT BEEN SPECIFIC…	3878				HOP BICHAT CLAUDE BERNARD, INST CANC AP HP NORD, EARLY PHASES UNIT CIC 1425 INSERM, THORAC ONCOL DEPT, 46 RUE HENRI HUCHARD, F-75018 PARIS, FRANCE.; UNIV PARIS CITE, F-75018 PARIS, FRANCE.; INST CANC AP HP NORD, IMMUNOTOX MULTIDISCIPLINARY BOARD PATIO, PARIS, FRANCE.; HOP ST JOSEPH, PULMON & THORAC ONCOL DEPT, F-75014 PARIS, FRANCE.; HOP BICHAT CLAUDE BERNARD, INST CANC AP HP NORD, PATHOL DEPT, 4…						2022-09-13	PEMBROLIZUMAB; NIVOLUMAB; IPILIMUMAB; IMMUNOTHERAPY; IMMUNE CHECKPOINT INHIBITORS; IMMUNE-RELATED ADVERSE EVENTS; PROGNOSIS; NON-SMALL-CELL LUNG CANCER	10.3390/cancers14163878	ARTICLE			2072-6694	VALERIE.GOUNANT@APHP.FR					4D2KK				NIVOLUMAB; SAFETY; ASSOCIATION; DOCETAXEL; EFFICACY; ANTIBODY	16	CANCERS	CANCERS	ENGLISH	26	GREEN PUBLISHED, GOLD		ST ALBAN-ANLAGE 66, CH-4052 BASEL, SWITZERLAND	AUG	15	BASEL	36010872		J	MDPI	2022		GOUNANT, V (通讯作者)，HOP BICHAT CLAUDE BERNARD, INST CANC AP HP NORD, EARLY PHASES UNIT CIC 1425 INSERM, THORAC ONCOL DEPT, 46 RUE HENRI HUCHARD, F-75018 PARIS, FRANCE.; GOUNANT, V (通讯作者)，UNIV PARIS CITE, F-75018 PARIS, FRANCE.; GOUNANT, V (通讯作者)，INST CANC AP HP NORD, IMMUNOTOX MULTIDISCIPLINARY BOARD PATIO, PARIS, FRANCE.	ONCOLOGY
SANDIGURSKY S;MOR A	SANDIGURSKY, SABINA;MOR, ADAM	AZUMA M, 1993, NATURE, V366, P76, DOI 10.1038/366076A0;BAUMEISTER SH, 2016, ANNU REV IMMUNOL, V34, P539, DOI 10.1146/ANNUREV-IMMUNOL-032414-112049;BEATTY GL, 2015, CLIN CANCER RES, V21, P687, DOI 10.1158/1078-0432.CCR-14-1860;BRAHMER JR, 2018, J ONCOL PRACT, V14, P247, DOI 10.1200/JOP.18.00005;BRAHMER JR, 2010, J CLIN ONCOL, V28, P3167, DOI 10.1200/JCO.2009.26.7609;BRUNET JF, 1987, NATURE, V328, …	PURPOSE OF REVIEWWITH THE ADVENT OF CANCER IMMUNOTHERAPY AND IMMUNE CHECKPOINT INHIBITORS, PATIENTS WITH MALIGNANCIES CAN NOW ACHIEVE DURABLE REMISSIONS FOR CONDITIONS PREVIOUSLY DESCRIBED AS TERMINAL. HOWEVER, IMMUNE-RELATED ADVERSE EVENTS (IRAES) ASSOCIATED WITH CANCER IMMUNOTHERAPY HAVE BECOME AN ANTICIPATED CONSEQUENCE OF ENHANCED T CELL ACTIVATION. THROUGH AN EXTENSIVE LITERATURE REVIEW, WE …	65				NYU, SCH MED, DEPT MED, NEW YORK, NY 10016 USA.; NYU, SCH MED, PERLMUTTER CANC CTR, NEW YORK, NY 10016 USA.; COLUMBIA UNIV, MED CTR, DEPT MED, COLUMBIA CTR TRANSLAT IMMUNOL, 630 W 168 ST PH8-406, NEW YORK, NY 10032 USA.;						2022-09-13	CANCER; CHECKPOINT INHIBITORS; ADVERSE EVENTS; AUTOIMMUNE; IRAES	10.1007/s11926-018-0770-0	ARTICLE			1534-6307	AM5121@CUMC.COLUMBIA.EDU			NIH [R01 AI25640]; NATIONAL INSTITUTE OF ALLERGY AND INFECTIOUS DISEASES [R01AI125640] FUNDING SOURCE: NIH REPORTER	THIS WORK WAS SUPPORTED BY A GRANT FROM THE NIH (R01 AI25640).	GS8SS				PREEXISTING AUTOIMMUNE DISORDERS; ADVANCED MELANOMA; PHASE-2 TRIAL; MONOCLONAL-ANTIBODY; OPEN-LABEL; IPILIMUMAB; CTLA-4; IMMUNOTHERAPY; BLOCKADE; THERAPY	10	CURR RHEUMATOL REP	CURR. RHEUMATOL. REP.	ENGLISH	46	GREEN ACCEPTED		233 SPRING ST, NEW YORK, NY 10013 USA	OCT	7	NEW YORK	30191417		J	SPRINGER	2018		MOR, A (通讯作者)，NYU, SCH MED, PERLMUTTER CANC CTR, NEW YORK, NY 10016 USA.; MOR, A (通讯作者)，COLUMBIA UNIV, MED CTR, DEPT MED, COLUMBIA CTR TRANSLAT IMMUNOL, 630 W 168 ST PH8-406, NEW YORK, NY 10032 USA.	RHEUMATOLOGY
HRADSKA K;HAJEK R;JELINEK T	HRADSKA, KATARINA;HAJEK, ROMAN;JELINEK, TOMAS	ANSELL SM, 2019, J CLIN ONCOL, V37, P481, DOI 10.1200/JCO.18.00766;ANSELL SM, 2009, CLIN CANCER RES, V15, P6446, DOI 10.1158/1078-0432.CCR-09-1339;ARMAND P, 2021, LEUKEMIA, V35, P777, DOI 10.1038/S41375-020-0939-1;ARMAND P, 2019, J CLIN ONCOL, V37, P3291, DOI 10.1200/JCO.19.01389;ARMAND P, 2018, BLOOD, V132, DOI 10.1182/BLOOD-2018-99-110220;ARMAND P, 2018, BLOOD, V132, DOI 10.1182/BLOOD-2018-99-1…	IMMUNE CHECKPOINT INHIBITORS (ICIS), ESPECIALLY THOSE TARGETING THE PROGRAMMED-DEATH 1 (PD-1) RECEPTOR AND ITS LIGANDS, HAVE BECOME INDISPENSABLE AGENTS IN SOLID TUMOR ANTI-CANCER THERAPY. CONCERNING HEMATOLOGICAL MALIGNANCIES, ONLY NIVOLUMAB AND PEMBROLIZUMAB HAVE BEEN APPROVED FOR THE TREATMENT OF RELAPSED AND REFRACTORY CLASSICAL HODGKIN LYMPHOMA AND PRIMARY MEDIASTINAL LARGE B CELL LYMPHOMA T…	733890				UNIV HOSP OSTRAVA, DEPT HAEMATOONCOL, OSTRAVA, CZECH REPUBLIC.; UNIV OSTRAVA, FAC MED, OSTRAVA, CZECH REPUBLIC.;						2022-09-13	HEMATOLOGICAL MALIGNANCIES; IMMUNE CHECKPOINT INHIBITORS; TOXICITY; IMMUNE RELATED ADVERSE EVENTS; PD-1; PD-L1	10.3389/fphar.2021.733890	REVIEW			1663-9812	TOMAS.JELINEK.MD@GMAIL.COM			EUROPEAN REGIONAL DEVELOPMENT FUND-PROJECT ENOCH [CZ.02.1.01/0.0/0.0/16_019/0000868]; MINISTRY OF HEALTH OF THE CZECH REPUBLIC [AZV 17-30089A]; MH [CZ-DRO-FNOS/2019, CZ-DRO-FNOS/2020]	THIS WORK HAS BEEN SUPPORTED THE EUROPEAN REGIONAL DEVELOPMENT FUND-PROJECT ENOCH (NO. CZ.02.1.01/0.0/0.0/16_019/0000868), AND THE MINISTRY OF HEALTH OF THE CZECH REPUBLIC (AZV 17-30089A), INSTITUTIONAL SUPPORT BY MH CZ-DRO-FNOS/2019, MH CZ-DRO-FNOS/2020 STUDENT'S GRANT	UT3BP				BRENTUXIMAB VEDOTIN; PHASE-II; IPILIMUMAB; NIVOLUMAB; PEMBROLIZUMAB; COMBINATION; THERAPIES; EFFICACY; BLOCKADE; RELAPSE		FRONT PHARMACOL	FRONT. PHARMACOL.	ENGLISH	67	GOLD, GREEN PUBLISHED	HAJEK, ROMAN/0000-0001-6955-6267	AVENUE DU TRIBUNAL FEDERAL 34, LAUSANNE, CH-1015, SWITZERLAND	AUG 13	14	LAUSANNE	34483944		J	FRONTIERS MEDIA SA	2021	HAJEK, ROMAN/I-6639-2017	JELINEK, T (通讯作者)，UNIV HOSP OSTRAVA, DEPT HAEMATOONCOL, OSTRAVA, CZECH REPUBLIC.; JELINEK, T (通讯作者)，UNIV OSTRAVA, FAC MED, OSTRAVA, CZECH REPUBLIC.	PHARMACOLOGY & PHARMACY
KHAN Z;DI NUCCI F;KWAN A;HAMMER C;MARIATHASAN S;ROUILLY V;CARROLL J;FONTES M;ACOSTA SL;GUARDINO E;CHEN-HARRIS H;BHANGALE T;MELLMAN I;ROSENBERG J;POWLES T;HUNKAPILLER J;CHANDLER GS;ALBERT ML	KHAN, ZIA;DI NUCCI, FLAVIA;KWAN, ANTONIA;HAMMER, CHRISTIAN;MARIATHASAN, SANJEEV;ROUILLY, VINCENT;CARROLL, JONATHAN;FONTES, MAGNUS;ACOSTA, SERGIO LEY;GUARDINO, ELLIE;CHEN-HARRIS, HAIYIN;BHANGALE, TUSHAR;MELLMAN, IRA;ROSENBERG, JONATHAN;POWLES, THOMAS;HUNKAPILLER, JULIE;CHANDLER, G. SCOTT;ALBERT, MATTHEW L.	ARAN D, 2017, GENOME BIOL, V18, DOI 10.1186/S13059-017-1349-1;BALAR AV, 2017, LANCET, V389, P67, DOI 10.1016/S0140-6736(16)32455-2;BINNEWIES M, 2018, NAT MED, V24, P541, DOI 10.1038/S41591-018-0014-X;BRAHMER JR, 2018, J CLIN ONCOL, V36, P1714, DOI 10.1200/JCO.2017.77.6385;BRODIN P, 2017, NAT REV IMMUNOL, V17, P21, DOI 10.1038/NRI.2016.125;CHEN DS, 2017, NATURE, V541, P321, DOI 10.1038/NATURE21349…	PD-1 AND PD-L1 ACT TO RESTRICT T CELL RESPONSES IN CANCER AND CONTRIBUTE TO SELF-TOLERANCE. CONSISTENT WITH THIS ROLE, PD-1 CHECKPOINT INHIBITORS HAVE BEEN ASSOCIATED WITH IMMUNE-RELATED ADVERSE EVENTS (IRAES), IMMUNE TOXICITIES THOUGHT TO BE AUTOIMMUNE IN ORIGIN. ANALYSES OF DERMATOLOGICAL IRAES HAVE IDENTIFIED AN ASSOCIATION WITH IMPROVED OVERALL SURVIVAL (OS) FOLLOWING ANTI-PD-(L)1 THERAPY, BU…				12288	GENENTECH INC, SAN FRANCISCO, CA 94080 USA.; MEM SLOAN KETTERING CANC CTR, DEPT MED, GENITOURINARY ONCOL SERV, NEW YORK, NY 10065 USA.; QUEEN MARY UNIV LONDON, BARTS CANC INST, BARTS EXPT CANC MED CTR, LONDON EC1M 6BQ, ENGLAND.; INSITRO, SAN FRANCISCO, CA 94080 USA.;						2022-09-13	CANCER IMMUNOLOGY; AUTOIMMUNITY; IMMUNE-RELATED ADVERSE EVENTS; ATEZOLIZUMAB	10.1073/pnas.1922867117/-/DCSupplemental	ARTICLE				KHANZ12@GENE.COM; IRAM@GENE.COM; ALBERTM@INSITRO.COM	12294		CANCER IMMUNOTHERAPY COMMITTEE; GENITO-URINARY-GLOBAL DEVELOPMENT TEAM	WE THANK ALL OF OUR GENENTECH COLLEAGUES INVOLVED IN THE HUMAN GENETICS INITIATIVE. WE ACKNOWLEDGE ELAINE MURRAY FOR HELP WITH CURATING IRAE DATASETS AND FELIX ARELLANO FOR COMMENTS ON EARLY DRAFTS OF THIS MANUSCRIPT. WE ACKNOWLEDGE THE CANCER IMMUNOTHERAPY COMMITTEE, GENITO-URINARY-GLOBAL DEVELOPMENT TEAM FOR THEIR SUPPORT, THE IMVIGOR210 AND IMVIGOR211 STUDY TEAMS, THE INVESTIGATORS, AND THE PA…	LV0QC				METASTATIC UROTHELIAL CARCINOMA; GENOME-WIDE ASSOCIATION; ADVERSE EVENTS; ATOPIC-DERMATITIS; VITILIGO; ATEZOLIZUMAB; MULTICENTER; NIVOLUMAB; PSORIASIS; LOCI	22	P NATL ACAD SCI USA	PROC. NATL. ACAD. SCI. U. S. A.	ENGLISH	27		CHANDLER, G SCOTT/0000-0001-5339-9906; CARROLL, JONATHAN/0000-0002-1404-5264; KHAN, ZIA/0000-0002-7859-3489	2101 CONSTITUTION AVE NW, WASHINGTON, DC 20418 USA	JUN 2	7	WASHINGTON	32430334		J	NATL ACAD SCIENCES	2020	MELLMAN, IRA/ABG-5896-2020	KHAN, Z; MELLMAN, I; ALBERT, ML (通讯作者)，GENENTECH INC, SAN FRANCISCO, CA 94080 USA.; ALBERT, ML (通讯作者)，INSITRO, SAN FRANCISCO, CA 94080 USA.	SCIENCE & TECHNOLOGY - OTHER TOPICS
MCGONAGLE D;BRAGAZZI NL;AMITAL H;WATAD A	MCGONAGLE, DENNIS;BRAGAZZI, NICOLA LUIGI;AMITAL, HOWARD;WATAD, ABDULLA	CALABRESE C, 2017, RMD OPEN, V3, DOI 10.1136/RMDOPEN-2016-000412;CALABRESE L, 2017, ANN RHEUM DIS, V76, P1, DOI 10.1136/ANNRHEUMDIS-2016-209782;CALABRESE LH, 2018, NAT REV RHEUMATOL, V14, P569, DOI 10.1038/S41584-018-0074-9;COUZIN-FRANKEL J, 2013, SCIENCE, V342, P1432, DOI 10.1126/SCIENCE.342.6165.1432;DUARTE JD, 2018, FRONT IMMUNOL, V9, DOI 10.3389/FIMMU.2018.00411;ESFAHANI K, 2017, NEW ENGL J M…	IMPROVED ANTI-TUMOUR RESPONSES UNDER IMMUNE CHECKPOINT INHIBITION (ICI) ARE ASSOCIATED WITH CONCOMITANT AUTOIMMUNE DISEASE DEVELOPMENT TERMED IMMUNE RELATED ADVERSE EVENTS (IRAES), OF WHICH APPROXIMATELY 5% ARE RHEUMATIC IN NATURE. GENERALLY, ONCOLOGISTS AND OTHER SPECIALISTS VIGOROUSLY TREAT IRAES IN SPITE OF THE GENERALLY ACCEPTED BENEFICIAL EFFECT OF IRAES ON TUMOUR SURVIVAL. HEREIN, WE HIGHLI…	102456				UNIV LEEDS, LEEDS INST MOL MED, SECT MUSCULOSKELETAL DIS, CHAPEL ALLERTON HOSP,NIHR LEEDS MUSCULOSKELETAL B, LEEDS, W YORKSHIRE, ENGLAND.; ZABLUDOWICZ CTR AUTOIMMUNE DIS, SHEBA MED CTR, DEPT MED B, TEL HASHOMER, ISRAEL.; TEL AVIV UNIV, SACKLER FAC MED, TEL AVIV, ISRAEL.; UNIV GENOA, DEPT HLTH SCI DISSAL, POSTGRAD SCH PUBL HLTH, GENOA, ITALY.;						2022-09-13	IMMUNE CHECKPOINT INHIBITORS; ICI; IMMUNE RELATED ADVERSE EVENTS; IRAES	10.1016/j.autrev.2019.102456	REVIEW			1873-0183	D.G.MCGONAGLE@LEEDS.AC.UK					KH9ES				CYTOKINE RELEASE SYNDROME; ADVERSE EVENTS; TUMOR RESPONSE; MELANOMA; IMMUNOTHERAPY; IPILIMUMAB; NIVOLUMAB; CTLA-4; AUTOIMMUNITY; ASSOCIATION	2	AUTOIMMUN REV	AUTOIMMUN. REV.	ENGLISH	54	GREEN ACCEPTED	BRAGAZZI, NICOLA/0000-0001-8409-868X	RADARWEG 29A, 1043 NX AMSTERDAM, NETHERLANDS	FEB	7	AMSTERDAM	31838166		J	ELSEVIER	2020	BRAGAZZI, NICOLA/G-1672-2011	MCGONAGLE, D (通讯作者)，UNIV LEEDS, LEEDS INST MOL MED, SECT MUSCULOSKELETAL DIS, CHAPEL ALLERTON HOSP,NIHR LEEDS MUSCULOSKELETAL B, LEEDS, W YORKSHIRE, ENGLAND.	IMMUNOLOGY
CHEUN H;KIM M;LEE H;OH KH;KEAM B	CHEUN, HYEON;KIM, MISO;LEE, HAJEONG;OH, KOOK-HWAN;KEAM, BHUMSUK	ANSARI J, 2018, CASE REP IMMUNOL, V2018, DOI 10.1155/2018/1623957;BAJAJ G, 2017, CPT-PHARMACOMET SYST, V6, P58, DOI 10.1002/PSP4.12143;BALAR AV, 2017, LANCET, V389, P67, DOI 10.1016/S0140-6736(16)32455-2;BELLMUNT J, 2017, NEW ENGL J MED, V376, P1015, DOI 10.1056/NEJMOA1613683;CARLO MI, 2016, EUR UROL, V70, P1082, DOI 10.1016/J.EURURO.2016.05.040;CAVALCANTE L, 2015, CANCER MANAG RES, V7, P47, DOI …	DESPITE THE LACK OF SAFETY AND EFFICACY DATA REGARDING IMMUNE CHECKPOINT INHIBITORS (ICIS) FOR RENAL DYSFUNCTION, THEY HAVE BEEN APPROVED TO TREAT EVEN IN THE PATIENTS WITH END-STAGE RENAL DISEASE (ESRD). WE REPORT OUR EXPERIENCE WITH ICI ADMINISTRATION TO THREE ESRD PATIENTS UNDERGOING HEMODIALYSIS. ONE OF THE PATIENTS HAD A PARTIAL RESPONSE FOR SEVERAL MONTHS; HOWEVER, THE OTHER PATIENTS HAD A …				579	SEOUL NATL UNIV, COLL MED, SEOUL, SOUTH KOREA.; SEOUL NATL UNIV HOSP, DEPT INTERNAL MED, 101 DAEHAK RO, SEOUL 110744, SOUTH KOREA.; SEOUL NATL UNIV, CANC RES INST, SEOUL, SOUTH KOREA.;						2022-09-13	IMMUNE CHECKPOINT INHIBITOR; END-STAGE RENAL DISEASE; DIALYSIS	10.1007/s10637-018-0673-y	REVIEW			1573-0646	BHUMSUK@SNU.AC.KR	583				IA2KV				METASTATIC MELANOMA; CLINICAL-TRIALS; NIVOLUMAB; PEMBROLIZUMAB; CARCINOMA; CRITERIA	3	INVEST NEW DRUG	INVEST. NEW DRUGS	ENGLISH	21			VAN GODEWIJCKSTRAAT 30, 3311 GZ DORDRECHT, NETHERLANDS	JUN	5	DORDRECHT	30298302		J	SPRINGER	2019		KEAM, B (通讯作者)，SEOUL NATL UNIV HOSP, DEPT INTERNAL MED, 101 DAEHAK RO, SEOUL 110744, SOUTH KOREA.; KEAM, B (通讯作者)，SEOUL NATL UNIV, CANC RES INST, SEOUL, SOUTH KOREA.	ONCOLOGY; PHARMACOLOGY & PHARMACY
YEUNG C;KARTOLO A;HOLSTEAD R;MOFFAT GT;HANNA L;HOPMAN W;BAETZ T	YEUNG, CYNTHIA;KARTOLO, ADI;HOLSTEAD, RYAN;MOFFAT, GORDON TAYLOR;HANNA, LILIAN;HOPMAN, WILMA;BAETZ, TARA	AN Y, 2020, J TRANSL MED, V18, DOI 10.1186/S12967-020-02404-X;BERGEROT PG, 2019, KIDNEY CANCER, V3, P63, DOI 10.3233/KCA-180047;CAAN BJ, 2017, CANCER EPIDEM BIOMAR, V26, P1008, DOI 10.1158/1055-9965.EPI-17-0200, 10.1158/1055-9965.EPI-17-0200;CHEN HZ, 2020, CANCER IMMUNOL IMMUN, V69, P2413, DOI 10.1007/S00262-020-02680-Y;CORTELLINI A, 2020, J IMMUNOTHER CANCER, V8, DOI 10.1136/JITC-2020-001403;COR…	PLAIN LANGUAGE SUMMARY SEVERAL PREVIOUS STUDIES HAVE SUGGESTED THAT OBESITY MAY BE CORRELATED WITH IMPROVED EFFICACY OF IMMUNOTHERAPY AND RAISED THE CONCERN THAT OBESITY MAY BE ASSOCIATED WITH INCREASED IMMUNOTOXICITY; HOWEVER, OTHER STUDIES HAVE NOT REPLICATED THESE FINDINGS. THE AUTHORS EVALUATED THE RECORDS FROM ONE CENTER OF 409 PATIENTS WITH ADVANCED CANCER ON IMMUNE CHECKPOINT INHIBITORS. T…				765	KINGSTON HLTH SCI CTR, DEPT ONCOL, KINGSTON, ON K7L 2V7, CANADA.;						2022-09-13	BMI; IMMUNE CHECKPOINT INHIBITORS; IMMUNE-RELATED ADVERSE EVENTS; IMMUNOTHERAPY; OBESITY	10.2217/imt-2021-0250	ARTICLE	JUN 2022		1750-7448	TARA.BAETZ@KINGSTONHSC.CA	776				2Q3OZ				BODY-MASS INDEX; TARGETED THERAPY; LUNG-CANCER; SURVIVAL; IMMUNOTHERAPY; OBESITY	10	IMMUNOTHERAPY-UK	IMMUNOTHERAPY	ENGLISH	43		YEUNG, CYNTHIA/0000-0001-8263-4290	UNITEC HOUSE, 3RD FLOOR, 2 ALBERT PLACE, FINCHLEY CENTRAL, LONDON, N3 1QB, ENGLAND	JUL	12	LONDON	35695057		J	FUTURE MEDICINE LTD	2022		BAETZ, T (通讯作者)，KINGSTON HLTH SCI CTR, DEPT ONCOL, KINGSTON, ON K7L 2V7, CANADA.	IMMUNOLOGY
NARUMI Y;YOSHIDA R;MINAMI Y;YAMAMOTO Y;TAKEGUCHI S;KANO K;TAKAHASHI K;SAITO T;SAWADA J;TERUI H;KATAYAMA T;SASAKI T;OHSAKI Y	NARUMI, YOSHITSUGU;YOSHIDA, RYOHEI;MINAMI, YOSHINORI;YAMAMOTO, YASUSHI;TAKEGUCHI, SHIORI;KANO, KOHEI;TAKAHASHI, KAE;SAITO, TSUKASA;SAWADA, JUN;TERUI, HIROYA;KATAYAMA, TAKAYUKI;SASAKI, TAKAAKI;OHSAKI, YOSHINOBU	BORGHAEI H, 2015, NEW ENGL J MED, V373, P1627, DOI 10.1056/NEJMOA1507643;BRAHMER J, 2015, NEW ENGL J MED, V373, P123, DOI 10.1056/NEJMOA1504627;CHAMPIAT S, 2016, ANN ONCOL, V27, P559, DOI 10.1093/ANNONC/MDV623;CHANG KH, 2015, CLIN CHIM ACTA, V440, P64, DOI 10.1016/J.CCA.2014.11.004;CORTESE I, 2011, NEUROLOGY, V76, P294, DOI 10.1212/WNL.0B013E318207B1F6;HOTTINGER AF, 2016, CURR OPIN NEUROL, V29, P…	BACKGROUND: IMMUNE CHECKPOINT BLOCKADE IS DEVELOPED AS STANDARD TREATMENT FOR NON-SMALL CELL LUNG CANCER. HOWEVER IMMUNE-RELATED ADVERSE EVENTS (IRAE) HAVE STILL UNKNOWN COMPLICATIONS. HERE, WE REPORT A PATIENT WITH LUNG SQUAMOUS CELL CARCINOMA WHO DEVELOPED NEUROMYELITIS OPTICA SPECTRUM DISORDER WITH NIVOLUMAB. CASE PRESENTATION: A 75-YEAR-OLD JAPANESE MAN WITH LUNG SQUAMOUS CELL CARCINOMA WAS A…	95				ASAHIKAWA MED UNIV, RESP CTR, 2-1-1-1 MIDORIGAOKA HIGASHI, ASAHIKAWA, HOKKAIDO 0788510, JAPAN.; ASAHIKAWA MED UNIV, DEPT NEUROL, ASAHIKAWA, HOKKAIDO, JAPAN.; YOSHIDA HOSP, INTERNAL MED, ASAHIKAWA, HOKKAIDO, JAPAN.;						2022-09-13	NIVOLUMAB; NEUROMYELITIS OPTICA SPECTRUM DISORDER (NMOSD); LUNG CANCER; AQUAPORIN-4; IMMUNE-RELATED ADVERSE EVENTS (IRAES); IMMUNE-CHECKPOINT BLOCKADE; PROGRAMED DEATH 1 RECEPTOR (PD-1)	10.1186/s12885-018-3997-2	ARTICLE				YRYOHEI@ASAHIKAWA-MED.AC.JP					FT8ZL				CELL LUNG-CANCER; COMPLICATIONS; BIOMARKERS; DOCETAXEL		BMC CANCER	BMC CANCER	ENGLISH	14	GREEN PUBLISHED, GOLD	SASAKI, TAKAAKI/0000-0002-6505-8786; SAITO, TSUKASA/0000-0003-1718-120X	CAMPUS, 4 CRINAN ST, LONDON N1 9XW, ENGLAND	JAN 24	4	LONDON	29361915		J	BMC	2018	SASAKI, TAKAAKI/F-6468-2012; SAITO, TSUKASA/I-5883-2019	YOSHIDA, R (通讯作者)，ASAHIKAWA MED UNIV, RESP CTR, 2-1-1-1 MIDORIGAOKA HIGASHI, ASAHIKAWA, HOKKAIDO 0788510, JAPAN.	ONCOLOGY
KOBAYASHI T;GUO YM;YAMASHITA T;NARA M;YOSHIOKA T;KAMEOKA Y;FUKUDA T;TAKAHASHI N	KOBAYASHI, TAKAHIRO;GUO, YONG-MEI;YAMASHITA, TAKAYA;NARA, MIHO;YOSHIOKA, TOMOKO;KAMEOKA, YOSHIHIRO;FUKUDA, TAKAHIRO;TAKAHASHI, NAOTO	CALANDRA T, 1995, NATURE, V377, P68, DOI 10.1038/377068A0;DORNMAIR K, 2003, AM J PATHOL, V163, P1215, DOI 10.1016/S0002-9440(10)63481-5;HAVERKOS BM, 2017, BLOOD, V130, P221, DOI 10.1182/BLOOD-2017-01-761346;HERBAUX C, 2017, BLOOD, V129, P2471, DOI 10.1182/BLOOD-2016-11-749556;MATHIAN A, 2015, PLOS ONE, V10, DOI 10.1371/JOURNAL.PONE.0143689;MATSUOKA K, 2018, INT J HEMATOL, V107, P130, DOI 10.1007/…	ALTHOUGH PROGRAMMED CELL DEATH (PD)-1 BLOCKADE INDUCES IMMUNE-RELATED ADVERSE EVENTS (IRAES), LITTLE IS KNOWN ABOUT THE SAFETY OF PD-1 BLOCKADE AFTER ALLOGENEIC HEMATOPOIETIC STEM CELL TRANSPLANTATION (HSCT). HERE, WE DESCRIBE IMMUNE SYSTEM CHANGES DURING NIVOLUMAB-RELATED MYOSITIS IN A PATIENT WITH HODGKIN'S LYMPHOMA AFTER ALLOGENEIC HSCT; TO OUR KNOWLEDGE, THIS IS THE FIRST SUCH REPORT IN THE L…				356	AKITA UNIV, GRAD SCH MED, DEPT HEMATOL NEPHROL & RHEUMATOL, 1-1-1 HONDO, AKITA 0108543, JAPAN.; AKITA UNIV HOSP, CLIN RES PROMOT & SUPPORT CTR, AKITA, JAPAN.; NATL CANC CTR, DEPT HEMATOPOIET STEM CELL TRANSPLANTAT, TOKYO, JAPAN.;						2022-09-13	GRAFT-VERSUS-HOST DISEASE; NIVOLUMAB; IMMUNE-RELATED ADVERSE EVENTS; MYOSITIS; HODGKIN'S LYMPHOMA	10.1007/s12185-018-02584-9	ARTICLE			1865-3774	TAKAHIRO@MED.AKITA-U.AC.JP	360				HM5SV				ADVERSE EVENTS; MANAGEMENT; MODULATOR	3	INT J HEMATOL	INT. J. HEMATOL.	ENGLISH	10		KOBAYASHI, TAKAHIRO/0000-0002-9914-7517	CHIYODA FIRST BLDG EAST, 3-8-1 NISHI-KANDA, CHIYODA-KU, TOKYO, 101-0065, JAPAN	MAR	5	TOKYO	30604316		J	SPRINGER JAPAN KK	2019		KOBAYASHI, T (通讯作者)，AKITA UNIV, GRAD SCH MED, DEPT HEMATOL NEPHROL & RHEUMATOL, 1-1-1 HONDO, AKITA 0108543, JAPAN.	HEMATOLOGY
BAI J;LI D;YANG PD;XU KY;WANG YN;LI Q;LIU J;DU WL;ZHANG FB;FENG R	BAI, JING;LI, DAN;YANG, PEIDAN;XU, KUNYAN;WANG, YINGNAN;LI, QIAN;LIU, JIANG;DU, WENLI;ZHANG, FENGBIN;FENG, RUI	ALSAAB HO, 2017, FRONT PHARMACOL, V8, DOI 10.3389/FPHAR.2017.00561;BRAHMER JR, 2018, J CLIN ONCOL, V36, P1714, DOI 10.1200/JCO.2017.77.6385;CHEN XL, 2019, CANCER BIOL MED, V16, P173, DOI 10.20892/J.ISSN.2095-3941.2018.0172;CHEN YK, 2021, ANN PALLIAT MED, V10, P8512, DOI 10.21037/APM-20-2620;EGGERMONT AMM, 2018, NEW ENGL J MED, V378, P1789, DOI 10.1056/NEJMOA1802357;ESFAHANI K, 2019, NEW ENGL J ME…	IMMUNE CHECKPOINT INHIBITORS (ICIS) HAVE SUBSTANTIALLY CHANGED THE TREATMENT OF A VARIETY OF MALIGNANT TUMORS. WITH THE INCREASING OF THEIR USAGE, THE UNIQUE IMMUNE-MEDIATED TOXICITY PROFILE OF ICIS HAS BECOME APPARENT. WE REPORT A CASE OF ESOPHAGEAL SQUAMOUS CELL CARCINOMA IN A PATIENT WHO RECEIVED ANTI-PROGRAMMED CELL DEATH PROTEIN 1 (PD-1) (CAMRELIZUMAB) THERAPY AND THE OCCURRENCE OF SEQUENTIA…	778185				HEBEI MED UNIV, HOSP 4, DEPT PHARM, SHIJIAZHUANG, HEBEI, PEOPLES R CHINA.; HEBEI MED UNIV, HOSP 4, DEPT GASTROENTEROL, SHIJIAZHUANG, HEBEI, PEOPLES R CHINA.; HEBEI MED UNIV, HOSP 4, DEPT THORAC SURG, SHIJIAZHUANG, HEBEI, PEOPLES R CHINA.;						2022-09-13	CAMRELIZUMAB; MYOCARDITIS; MYOSITIS; MYASTHENIA GRAVIS; IMMUNE-RELATED ADVERSE EVENTS	10.3389/fonc.2021.778185	REVIEW				DRFENGBINZHANG@163.COM; FENGRUI-125@163.COM			HEBEI NATURAL SCIENCE FOUNDATION [H2019206614]	SUPPORT WAS PROVIDED BY THE HEBEI NATURAL SCIENCE FOUNDATION (NO. H2019206614; SHIJIAZHUANG, CHINA).	YK3WR				IMMUNE; EXACERBATION; IPILIMUMAB; NIVOLUMAB; ANTIBODY; MELANOMA; PATIENT		FRONT ONCOL	FRONT. ONCOL.	ENGLISH	31	GREEN PUBLISHED, GOLD		AVENUE DU TRIBUNAL FEDERAL 34, LAUSANNE, CH-1015, SWITZERLAND	JAN 3	7	LAUSANNE	35047395		J	FRONTIERS MEDIA SA	2022		FENG, R (通讯作者)，HEBEI MED UNIV, HOSP 4, DEPT PHARM, SHIJIAZHUANG, HEBEI, PEOPLES R CHINA.; ZHANG, FB (通讯作者)，HEBEI MED UNIV, HOSP 4, DEPT GASTROENTEROL, SHIJIAZHUANG, HEBEI, PEOPLES R CHINA.	ONCOLOGY
MONTFORT A;DUFAU C;COLACIOS C;ANDRIEU-ABADIE N;LEVADE T;FILLERON T;DELORD JP;AYYOUB M;MEYER N;SEGUI B	MONTFORT, ANNE;DUFAU, CARINE;COLACIOS, CELINE;ANDRIEU-ABADIE, NATHALIE;LEVADE, THIERRY;FILLERON, THOMAS;DELORD, JEAN-PIERRE;AYYOUB, MAHA;MEYER, NICOLAS;SEGUI, BRUNO	ARORA T, 2009, CYTOKINE, V45, P124, DOI 10.1016/J.CYTO.2008.11.008;BADRAN YR, 2019, J IMMUNOTHER CANCER, V7, DOI 10.1186/S40425-019-0711-0;BERTRAND F, 2017, NAT COMMUN, V8, DOI 10.1038/S41467-017-02358-7;BERTRAND F, 2015, CANCER RES, V75, P2619, DOI 10.1158/0008-5472.CAN-14-2524;DEEKS ED, 2016, BIODRUGS, V30, P607, DOI 10.1007/S40259-016-0197-Y;LESAGE C, 2019, J IMMUNOTHER, V42, P175, DOI 10.1097…	IMMUNE CHECKPOINT BLOCKERS (ICB) HAVE REVOLUTIONIZED CANCER THERAPY. HOWEVER, COMPLETE RESPONSE IS OBSERVED IN A MINORITY OF PATIENTS AND MOST PATIENTS DEVELOP IMMUNE-RELATED ADVERSE EVENTS (IRAES). THESE INCLUDE COLITIS, WHICH CAN BE TREATED WITH ANTI-TUMOR NECROSIS FACTOR (TNF) ANTIBODIES SUCH AS INFLIXIMAB. IN A RECENT ISSUE OF THE JOURNAL FOR IMMUNOTHERAPY OF CANCER, BADRAN ET AL. REPORTED TH…	303				CRCT, INSERM UMR 1037, 2 AVE HUBERT CURIEN,CS 53717, F-31037 TOULOUSE 1, FRANCE.; UNIV TOULOUSE III PAUL SABATIER, F-31062 TOULOUSE, FRANCE.; CHU PURPAN, LAB BIOCHIM, INST FEDERATIF BIOL, F-31059 TOULOUSE, FRANCE.; INST UNIV CANC TOULOUSE, INST CLAUDIUS REGAUD, BIOSTAT UNIT, F-31059 TOULOUSE, FRANCE.; INST UNIV CANC TOULOUSE, INST CLAUDIUS REGAUD, F-31059 TOULOUSE, FRANCE.; INST UNIV CANC TOULOUS…						2022-09-13	TUMOR NECROSIS FACTOR; MELANOMA; ANTI-PD-1; ANTI-CTLA-4; INFLIXIMAB; CERTOLIZUMAB; RESISTANCE; IMMUNE-RELATED ADVERSE EVENTS	10.1186/s40425-019-0802-y	ARTICLE				BRUNO.SEGUI@INSERM.FR			BRISTOL-MYERS SQUIBB (BMS); ROTARY TOULOUSE CLUBS; FONDATION TOULOUSE CANCER SANTE; PAUL SABATIER UNIVERSITY (TOULOUSE III); ASSOCIATION POUR LA RECHERCHE SUR LE CANCER (ARC); LIGUE REGIONALE CONTRE LE CANCER (DEPARTEMENT 31); CANCEROPOLE GRAND SUD-OUEST; PRESTIGE; INSERM	THIS WORK WAS SUPPORTED BY BRISTOL-MYERS SQUIBB (BMS), ROTARY TOULOUSE CLUBS, FONDATION TOULOUSE CANCER SANTE, INSERM AND PAUL SABATIER UNIVERSITY (TOULOUSE III), ASSOCIATION POUR LA RECHERCHE SUR LE CANCER (ARC), LIGUE REGIONALE CONTRE LE CANCER (DEPARTEMENT 31), CANCEROPOLE GRAND SUD-OUEST AND PRESTIGE CO-FINANCING GRANT AWARD.	JO2HV					1	J IMMUNOTHER CANCER	J. IMMUNOTHER. CANCER	ENGLISH	10	GOLD, GREEN PUBLISHED	FILLERON, THOMAS/0000-0003-0724-0659; ANDRIEU-ABADIE, NATHALIE/0000-0003-2698-1970; S GUI, BRUNO/0000-0002-6119-1889; COLACIOS, C LINE CLC/0000-0002-7509-0675; AYYOUB, MAHA/0000-0003-2022-0898; MONTFORT, ANNE/0000-0002-2926-4902	CAMPUS, 4 CRINAN ST, LONDON N1 9XW, ENGLAND	NOV 14	4	LONDON	31727152		J	BMC	2019	FILLERON, THOMAS/C-3554-2014; ANDRIEU-ABADIE, NATHALIE/N-6793-2013; S GUI, BRUNO/O-8957-2014; COLACIOS, C LINE CLC/P-2646-2014; AYYOUB, MAHA/A-2074-2017	SEGUI, B (通讯作者)，CRCT, INSERM UMR 1037, 2 AVE HUBERT CURIEN,CS 53717, F-31037 TOULOUSE 1, FRANCE.; SEGUI, B (通讯作者)，UNIV TOULOUSE III PAUL SABATIER, F-31062 TOULOUSE, FRANCE.	ONCOLOGY; IMMUNOLOGY
LUO BH;ZHANG YB;ZHANG CQ;LIU XQ;SHI CH	LUO, BAOHUA;ZHANG, YONGBIN;ZHANG, CAIQIN;LIU, XIAOQIU;SHI, CHANGHONG	AHMED J, 2018, ONCOIMMUNOLOGY, V7, DOI 10.1080/2162402X.2018.1507670;ARPAIA N, 2013, NATURE, V504, P451, DOI 10.1038/NATURE12726;BARUCH EN, 2021, SCIENCE, V371, P602, DOI 10.1126/SCIENCE.ABB5920;BASHIARDES S, 2017, SEMIN IMMUNOL, V32, P74, DOI 10.1016/J.SMIM.2017.04.001;BATTIPAGLIA G, 2019, HAEMATOLOGICA, V104, P1682, DOI 10.3324/HAEMATOL.2018.198549;BERTRAND A, 2015, BMC MED, V13, DOI 10.1186/S1…	ACCUMULATING EVIDENCE SUGGESTS THAT THE INTESTINAL MICROBIOTA IS ASSOCIATED WITH THE ANTITUMOR EFFICACY OF IMMUNE CHECKPOINT INHIBITORS (ICIS) AND THE OCCURRENCE OF IMMUNE-RELATED ADVERSE EVENTS (IRAES) FOLLOWING ICI TREATMENT. HOWEVER, THE MECHANISMS UNDERLYING THESE INTERACTIONS REMAIN UNCLEAR. RECENT TECHNOLOGICAL ADVANCES HAVE ALLOWED MORE EXTENSIVE INVESTIGATION INTO THE INTERPLAY BETWEEN TH…				53	GUANGZHOU UNIV CHINESE MED, SCI & TECHNOL INNOVAT CTR, GUANGZHOU 510405, PEOPLES R CHINA.; FOURTH MIL MED UNIV, LAB ANIM CTR, DIV CANC BIOL, XIAN 710032, SHAANXI, PEOPLES R CHINA.; GUANGZHOU UNIV CHINESE MED, LAB ANIM CTR, GUANGZHOU 510405, PEOPLES R CHINA.;						2022-09-13	TUMOR IMMUNOTHERAPY; GUT MICROBIOME; IMMUNE-RELATED ADVERSE EVENTS; STING; FMT	10.1016/j.canlet.2021.04.001	ARTICLE	APR 2021		1872-7980	CHANGHONG@FMMU.EDU.CN	62		NATIONAL NATURAL SCIENCE FOUNDATION PROGRAM OF CHINA [31772546, 32070532]; SHAANXI NATURAL SCIENCE FOUNDATION PROGRAM [2020PT005]	THIS STUDY WAS FUNDED BY THE NATIONAL NATURAL SCIENCE FOUNDATION PROGRAM OF CHINA (NOS. 31772546 AND 32070532) AND SHAANXI NATURAL SCIENCE FOUNDATION PROGRAM NO. 2020PT005.	RV7KH				CD8(+) T-CELLS; GUT MICROBIOTA; CYTOKINE PRODUCTION; COLORECTAL-CANCER; BLOCKADE; RESVERATROL; IMMUNOTHERAPY; METABOLITES; MANAGEMENT; THERAPY		CANCER LETT	CANCER LETT.	ENGLISH	91			ELSEVIER HOUSE, BROOKVALE PLAZA, EAST PARK SHANNON, CO, CLARE, 00000, IRELAND	JUL 1	10	CLARE	33845122		J	ELSEVIER IRELAND LTD	2021		LIU, XQ (通讯作者)，GUANGZHOU UNIV CHINESE MED, SCI & TECHNOL INNOVAT CTR, GUANGZHOU 510405, PEOPLES R CHINA.; SHI, CH (通讯作者)，FOURTH MIL MED UNIV, LAB ANIM CTR, DIV CANC BIOL, XIAN 710032, SHAANXI, PEOPLES R CHINA.	ONCOLOGY
CHEN JH;LEE KY;HU CJ;CHUNG CC	CHEN, JIA-HUNG;LEE, KANG-YUN;HU, CHAUR-JONG;CHUNG, CHEN-CHIH	BILEN MA, 2016, J IMMUNOTHER CANCER, V4, DOI 10.1186/S40425-016-0139-8;CHANG E, 2017, J IMMUNOTHER, V40, P114, DOI 10.1097/CJI.0000000000000161;CUZZUBBO S, 2017, EUR J CANCER, V73, P1, DOI 10.1016/J.EJCA.2016.12:001, 10.1016/J.EJCA.2016.12.001;HELLMANN MD, 2017, LANCET ONCOL, V18, P31, DOI 10.1016/S1470-2045(16)30624-6, 10.1016/S1470-2045(16)30624-6;HODI FS, 2010, NEW ENGL J MED, V363, P711, DOI …	RATIONALE: IMMUNE CHECKPOINT INHIBITORS HAVE LED TO THE DEVELOPMENT OF NEW APPROACHES FOR CANCER TREATMENT WITH POSITIVE OUTCOMES. HOWEVER, CHECKPOINT BLOCKADE IS ASSOCIATED WITH A UNIQUE SPECTRUM OF IMMUNE-RELATED ADVERSE EVENTS (IRAES), WHICH MAY CAUSE IRREVERSIBLE NEUROLOGICAL DEFICITS AND EVEN DEATH. PATIENT CONCERNS: WE PRESENTED A CASE OF A 57-YEAR-OLD MAN WITH NON-SMALL-CELL LUNG CANCER. W…	E9262				TAIPEI MED UNIV, SHUANG HO HOSP, DEPT NEUROL, 291 ZHONGZHENG RD, NEW TAIPEI 23561, TAIWAN.; TAIPEI MED UNIV, SHUANG HO HOSP, DEPT INTERNAL MED, DIV PULM MED, NEW TAIPEI, TAIWAN.; TAIPEI MED UNIV, SCH MED, DEPT NEUROL, TAIPEI, TAIWAN.;						2022-09-13	CHECKPOINT INHIBITORS; IMMUNE-RELATED ADVERSE EVENTS; MYASTHENIA GRAVIS; MYOSITIS; POLYNEUROPATHY	10.1097/MD.0000000000009262	REVIEW			1536-5964	10670@S.TMU.EDU.TW					FT2QG				MELANOMA; THERAPY	50	MEDICINE	MEDICINE (BALTIMORE)	ENGLISH	15	GREEN PUBLISHED, GOLD		TWO COMMERCE SQ, 2001 MARKET ST, PHILADELPHIA, PA 19103 USA	DEC	4	PHILADELPHIA	29390370		J	LIPPINCOTT WILLIAMS & WILKINS	2017		CHUNG, CC (通讯作者)，TAIPEI MED UNIV, SHUANG HO HOSP, DEPT NEUROL, 291 ZHONGZHENG RD, NEW TAIPEI 23561, TAIWAN.	GENERAL & INTERNAL MEDICINE
ZHANG LY;LU YH	ZHANG, LIYAN;LU, YUHAN	ABDEL-RAHMAN O, 2015, IMMUNOTHERAPY-UK, V7, P1213, DOI 10.2217/IMT.15.87;AGRAWAL N, 2019, CASE REP ONCOL, V12, P260, DOI 10.1159/000498985;ARIYASU H, 2018, IN VIVO, V32, P345, DOI 10.21873/INVIVO.11244;BARROSO-SOUSA R, 2018, JAMA ONCOL, V4, P173, DOI 10.1001/JAMAONCOL.2017.3064;BASCH E, 2017, JAMA-J AM MED ASSOC, V318, P197, DOI 10.1001/JAMA.2017.7156;BASCH E, 2016, J CLIN ONCOL, V34, P557, DOI 1…	THE RAPID ADVANCES IN CANCER IMMUNOTHERAPY USING IMMUNE CHECKPOINT INHIBITORS (ICIS) HAVE LED TO SIGNIFICANTLY IMPROVED SURVIVAL OF PATIENTS. BUT AT THE SAME TIME, IT ALSO ASSOCIATES WITH MULTIPLE IMMUNE-RELATED ADVERSE EVENTS (IRAES). THE IRAES CAN AFFECT A WIDE RANGE OF ORGANS, AND INDUCE NONSPECIFIC SYMPTOMS WITH DELAYED ONSET AND PROLONGED DURATION THAT IS EASILY NEGLECTED, WHICH MAY LEAD TO …				596	MINIST EDUC BEIJING, DEPT GI ONCOL, KEY LAB CARCINOGENESIS & TRANSLAT RES, BEIJING, PEOPLES R CHINA.; PEKING UNIV CANC HOSP & INST, DEPT NURSING, BEIJING, PEOPLES R CHINA.;						2022-09-13	FOLLOW-UP; IMMUNE CHECKPOINT INHIBITORS; IMMUNE-RELATED ADVERSE EVENTS	10.4103/apjon.apjon-2129	REVIEW	DEC 2021		2349-6673	LU_YUHAN@SINA.COM	603		HONGRUI NURSING YOUNG SCHOLARS DEVELOPMENT RESEARCH FUND [HRHL19MS03]	THIS WORK WAS SUPPORTED BY HONGRUI NURSING YOUNG SCHOLARS DEVELOPMENT RESEARCH FUND GRANT NO. (HRHL19MS03).	YI2TU				CELL LUNG-CANCER; ADVERSE EVENTS; REPORTED OUTCOMES; MANAGEMENT; PD-1; IMMUNOTHERAPY; PEMBROLIZUMAB; HYPOPHYSITIS; PNEUMONITIS; SECONDARY	6	ASIA-PAC J ONCOL NUR	ASIA-PAC. J. ONCOL. NURS.	ENGLISH	62	GOLD, GREEN PUBLISHED		STE 800, 230 PARK AVE, NEW YORK, NY 10169 USA	NOV-DEC	8	NEW YORK	34790843		J	ELSEVIER SCIENCE INC	2021		LU, YH (通讯作者)，PEKING UNIV CANC HOSP & INST, DEPT NURSING, BEIJING, PEOPLES R CHINA.	NURSING
REYNOLDS KL;ARORA S;ELAYAVILLI RK;LOUV WC;SCHALLER TH;KHANDELWAL A;ROTHENBERG M;KHOZIN S;GUIDON AC;DOUGAN M;ZUBIRI L;PETRILLO L;SISE ME;VILLANI AC;JOHNSON DB;RAHMA O;SHARON E	REYNOLDS, KERRY L.;ARORA, SHAILY;ELAYAVILLI, RAVIKUMAR KOMANDUR;LOUV, WILLIAM C.;SCHALLER, TEILO H.;KHANDELWAL, AAKANKSHA;ROTHENBERG, MACE;KHOZIN, SEAN;GUIDON, AMANDA C.;DOUGAN, MICHAEL;ZUBIRI, LEYRE;PETRILLO, LAURA;SISE, MEGHAN E.;VILLANI, ALEXANDRA-CHLOE;JOHNSON, DOUGLAS B.;RAHMA, OSAMA;SHARON, ELAD	ALLIANCE FOR CLINICAL TRIALS IN ONCOLOGY, ALL EST NAT BIOR ADV;AMIRI-KORDESTANI L, 2018, J CLIN ONCOL, V36, DOI 10.1200/JCO.2018.36.15_SUPPL.3009;BRAHMER JR, 2018, J CLIN ONCOL, V36, P1714, DOI 10.1200/JCO.2017.77.6385;CAMPBELL MT, 2020, J CLIN ONCOL, V38;DUBIN K, 2016, NAT COMMUN, V7, DOI 10.1038/NCOMMS10391;HAANEN JBAG, 2017, ANN ONCOL, V28, P119, DOI 10.1093/ANNONC/MDX225;HASLAM A, 2019, JAMA …	IMMUNE CHECKPOINT INHIBITORS (ICIS) HAVE REVOLUTIONIZED THE TREATMENT OF CANCER, IMPROVING OUTCOMES IN PATIENTS WITH ADVANCED MALIGNANCIES. THE USE OF ICIS IN CLINICAL PRACTICE, AND THE NUMBER OF ICI CLINICAL TRIALS, ARE RAPIDLY INCREASING. THE USE OF ICIS IN COMBINATION WITH OTHER FORMS OF CANCER THERAPY, SUCH AS CHEMOTHERAPY, RADIOTHERAPY, OR TARGETED THERAPY, IS ALSO EXPANDING. HOWEVER, IMMUNE…	E002896				HARVARD MED SCH, MASSACHUSETTS GEN HOSP, DIV HEMATOL & ONCOL, BOSTON, MA 02115 USA.; US FDA, OFF ONCOL DIS, SILVER SPRING, MD USA.; PROJECT DATA SPHERE, CARY, NC USA.; MERCK KGAA, PORTFOLIO STRATEGY & INNOVAT, DARMSTADT, GERMANY.; PFIZER INC, NEW YORK, NY USA.; ASCO CANCERLINQ LLC, ALEXANDRIA, VA USA.; HARVARD MED SCH, DIV NEUROMUSCULAR DISORDERS, DEPT NEUROL, MASSACHUSETTS GEN HOSP, BOSTON, MA 0…						2022-09-13	TUMOR BIOMARKERS; TRANSLATIONAL MEDICAL RESEARCH; IMMUNOTHERAPY; IMMUNE TOLERANCE; GUIDELINES AS TOPIC	10.1136/jitc-2021-002896	ARTICLE			2051-1426	KREYNOLDS7@PARTNERS.ORG			PROJECT DATA SPHERE; SPANISH SOCIETY OF MEDICAL ONCOLOGY GRANT	MEDICAL WRITING SUPPORT WAS PROVIDED BY CARINA STORRS, PH.D., INDEPENDENT SCIENCE WRITER, AND WAS FUNDED BY PROJECT DATA SPHERE. FIGURES WERE PREPARED BY JOHNATHAN RINE, MSPH, MBA, OF PROJECT DATA SPHERE. WE ACKNOWLEDGE LAURIE STOCKTON, FORMERLY OF PDS WHO WAS THE PROJECT MANAGER FOR FDA--PDS SYMPOSIUM VII ON IRAE. WE WOULD LIKE TO THANK SEFANIT TESAYNE FOR BEING A TIRELESS PATIENT ADVOCATE FOR T…	UK2ZT					7	J IMMUNOTHER CANCER	J. IMMUNOTHER. CANCER	ENGLISH	36	GREEN PUBLISHED, GOLD		BRITISH MED ASSOC HOUSE, TAVISTOCK SQUARE, LONDON WC1H 9JR, ENGLAND		8	LONDON	34215691		J	BMJ PUBLISHING GROUP	2021		REYNOLDS, KL (通讯作者)，HARVARD MED SCH, MASSACHUSETTS GEN HOSP, DIV HEMATOL & ONCOL, BOSTON, MA 02115 USA.	ONCOLOGY; IMMUNOLOGY
DOLLADILLE C;EDERHY S;SASSIER M;CAUTELA J;THUNY F;COHEN AA;FEDRIZZI S;CHRETIEN B;DA-SILVA A;PLANE AF;LEGALLOIS D;MILLIEZ PU;LELONG-BOULOUARD V;ALEXANDRE J	DOLLADILLE, CHARLES;EDERHY, STEPHANE;SASSIER, MARION;CAUTELA, JENNIFER;THUNY, FRANCK;COHEN, ARIEL A.;FEDRIZZI, SOPHIE;CHRETIEN, BASILE;DA-SILVA, ANGELIQUE;PLANE, ANNE-FLORE;LEGALLOIS, DAMIEN;MILLIEZ, PAUL U.;LELONG-BOULOUARD, VERONIQUE;ALEXANDRE, JOACHIM	ABU-SBEIH H, 2019, J CLIN ONCOL, V37, P2738, DOI 10.1200/JCO.19.00320;ANTONIA SJ, 2016, LANCET ONCOL, V17, P883, DOI 10.1016/S1470-2045(16)30098-5;BRAHMER JR, 2018, J CLIN ONCOL, V36, P1714, DOI 10.1200/JCO.2017.77.6385;CHAMPIAT S, 2016, ANN ONCOL, V27, P559, DOI 10.1093/ANNONC/MDV623;HAANEN JBAG, 2017, ANN ONCOL, V28, P119, DOI 10.1093/ANNONC/MDX225;LARKIN J, 2015, NEW ENGL J MED, V373, P23, DOI…	IMPORTANCE LIMITED INFORMATION IS AVAILABLE ON THE SAFETY OF A RECHALLENGE WITH AN IMMUNE CHECKPOINT INHIBITOR (ICI) AFTER AN IMMUNE-RELATED ADVERSE EVENT (IRAE). OBJECTIVE TO IDENTIFY THE RECURRENCE RATE OF THE SAME IRAE THAT PROMPTED DISCONTINUATION OF ICI THERAPY AFTER AN ICI RECHALLENGE IN PATIENTS WITH CANCER AND TO IDENTIFY THE CLINICAL FEATURES ASSOCIATED WITH SUCH RECURRENCES. DESIGN, SET…				865	UNIV CAEN NORMANDY, NORMANDIE UNIV, CTR HOSP UNIV CHU CAEN NORMANDIE,SIGNALISAT ELECT, PICARO CARDIOONCOL PROGRAM,DEPT PHARMACOL,EA 4650, CAEN, FRANCE.; UNIV PARIS 06, HOP UNIV PARIS EST, AP HP,GRC GRP RECH CLIN CARDIO ONCOL,INSERM 856, HOP ST ANTOINE,SERV CARDIOL,UNICO,UNITE CARDIOONC, PARIS, FRANCE.; CHU CAEN NORMANDIE, DEPT PHARMACOL, CAEN, FRANCE.; AIX MARSEILLE MEDITERRANEAN UNIV, ASSISTANCE…						2022-09-13		10.1001/jamaoncol.2020.0726	ARTICLE			2374-2445	DOLLADILLE-C@CHU-CAEN.FR	871		CHU CAEN NORMANDIE; UNIVERSITE DE CAEN NORMANDIE	THIS STUDY WAS FUNDED BY CHU CAEN NORMANDIE AND UNIVERSITE DE CAEN NORMANDIE.	MA6QT		Y	N	IPILIMUMAB; NIVOLUMAB; ANTI-PD-1	6	JAMA ONCOL	JAMA ONCOL.	ENGLISH	19	BRONZE, GREEN PUBLISHED	ALEXANDRE, JOACHIM/0000-0002-9197-8404; THUNY, FRANCK/0000-0002-8727-7154; DA SILVA, ANGELIQUE/0000-0002-8193-5144; EDERHY, STEPHANE/0000-0002-0792-2521; CAUTELA, JENNIFER/0000-0003-1284-8191	330 N WABASH AVE, STE 39300, CHICAGO, IL 60611-5885 USA	JUN	7	CHICAGO	32297899		J	AMER MEDICAL ASSOC	2020	ALEXANDRE, JOACHIM/ABE-6176-2020; THUNY, FRANCK/ABB-2408-2021; CAUTELA, JENNIFER/AAA-2952-2021; THUNY, FRANCK/ABC-7157-2020; ALEXANDRE, JOACHIM/ABE-2490-2020	DOLLADILLE, C (通讯作者)，UNICAEN, NORMANDIE UNIV, CHU CAEN NORMANDIE, PICARO CARDIOONCOL PROGRAM,DEPT PHARMACOL, AVE COTE NACRE, F-14000 CAEN, FRANCE.	ONCOLOGY
BECK TN;KUDINOV AE;DULAIMI E;BOUMBER Y	BECK, TIM N.;KUDINOV, ALEXANDER E.;DULAIMI, ESSEL;BOUMBER, YANIS	AYERS M, 2017, J CLIN INVEST, V127, P2930, DOI 10.1172/JCI91190;BANSAL P, 2016, FRONT ONCOL, V6, DOI 10.3389/FONC.2016.00239;BECK TN, 2016, CELL REP, V16, P657, DOI 10.1016/J.CELREP.2016.06.043;BERMAN DAVID, 2010, CANCER IMMUN, V10, P11;BLUMENTHAL GM, 2017, JAMA ONCOL, V3, DOI 10.1001/JAMAONCOL.2017.1029;BORGHAEI H, 2015, NEW ENGL J MED, V373, P1627, DOI 10.1056/NEJMOA1507643;CARBONE DP, 2017, NE…	BACKGROUNDIMMUNE CHECKPOINT INHIBITORS (ICIS) HAVE EMERGED AS PARADIGM SHIFTING TREATMENT OPTIONS FOR A NUMBER OF CANCERS. SIX ANTIBODIES TARGETING THE IMMUNE CHECKPOINT PROTEINS PROGRAMMED CELL DEATH 1 (PD-1), PROGRAMMED CELL DEATH 1 LIGAND 1 (PD-L1) OR CYTOTOXIC T-LYMPHOCYTE ASSOCIATED PROTEIN 4 (CTLA4) HAVE BEEN APPROVED. IN SOME CASES, RESPONSE RATES HAVE BEEN IMPRESSIVE, BUT NOT UNIFORMLY SO…	379				DREXEL UNIV, COLL MED, MOL & CELL BIOL & GENET, PHILADELPHIA, PA 19129 USA.; FOX CHASE CANC CTR, PROGRAM MOL THERAPEUT, 7701 BURHOLME AVE, PHILADELPHIA, PA 19111 USA.; CLEVELAND CLIN, DEPT GEN SURG, CLEVELAND, OH 44195 USA.; UNIV NEW MEXICO, DEPT INTERNAL MED, ALBUQUERQUE, NM 87131 USA.; FOX CHASE CANC CTR, DEPT PATHOL, 7701 BURHOLME AVE, PHILADELPHIA, PA 19111 USA.; FOX CHASE CANC CTR, DEPT HEMA…						2022-09-13	PEMBROLIZUMAB; BOWEL PERFORATION; IMMUNOTHERAPY; IMMUNE-RELATED ADVERSE EVENTS; TOXICITY; CANCER; PD-1; CTLA4; PD-L1; IMMUNE CHECKPOINT INHIBITORS	10.1186/s12885-019-5577-5	ARTICLE			1471-2407	BECKT2@CCF.ORG; YANIS.BOUMBER@FCCC.EDU			RUTH L. KIRSCHSTEIN NATIONAL RESEARCH SERVICE AWARD F30 FELLOWSHIP FROM THE NATIONAL INSTITUTES OF HEALTH [F30 CA180607]; NCI [R01 CA218802-01A1, R21 CA223394-01A1]; V FOUNDATION TRANSLATION AWARD PROGRAM [T2018-013]; 2018 FOX CHASE CANCER CENTER CLINICAL PROTOCOL DEVELOPMENT AWARD; NCI CORE GRANT [P30 CA006927]; NATIONAL CANCER INSTITUTE [R01CA218802, P30CA006927, F30CA180607, R21CA223394] FUNDI…	THE AUTHORS WERE SUPPORTED BY THE RUTH L. KIRSCHSTEIN NATIONAL RESEARCH SERVICE AWARD F30 FELLOWSHIP (F30 CA180607) FROM THE NATIONAL INSTITUTES OF HEALTH (TO T.N.B.), AND R01 CA218802-01A1 AND R21 CA223394-01A1 FROM THE NCI, V FOUNDATION TRANSLATION AWARD PROGRAM T2018-013, AND 2018 FOX CHASE CANCER CENTER CLINICAL PROTOCOL DEVELOPMENT AWARD (TO Y.B.). T.N.B. AND Y.B. WERE SUPPORTED BY THE NCI C…	HU8RL				ADVERSE EVENTS; PD-L1 EXPRESSION; NIVOLUMAB; ANTI-CTLA-4; BLOCKADE; IMMUNOTHERAPY; IPILIMUMAB; INHIBITORS; TOXICITY; MELANOMA		BMC CANCER	BMC CANCER	ENGLISH	40	GREEN PUBLISHED, GOLD	BECK, TIM/0000-0003-4022-0596	CAMPUS, 4 CRINAN ST, LONDON N1 9XW, ENGLAND	APR 24	9	LONDON	31018834		J	BMC	2019	BOUMBER, YANIS/AAP-8901-2021	BECK, TN (通讯作者)，DREXEL UNIV, COLL MED, MOL & CELL BIOL & GENET, PHILADELPHIA, PA 19129 USA.; BECK, TN; BOUMBER, Y (通讯作者)，FOX CHASE CANC CTR, PROGRAM MOL THERAPEUT, 7701 BURHOLME AVE, PHILADELPHIA, PA 19111 USA.	ONCOLOGY
DHENIN A;SAMARTZI V;LEJEUNE S;SERONT E	DHENIN, ARNAUD;SAMARTZI, VASSILIKI;LEJEUNE, SARAH;SERONT, EMMANUEL	ALI OH, 2016, ONCOIMMUNOLOGY, V5, DOI 10.1080/2162402X.2016.1231292;ALNAHHAS I, 2017, MUSCLE NERVE, V55, PE25, DOI 10.1002/MUS.25496;ANONYMOUS, 2014, ASCO M ABSTR, DOI 10.1200/JCO.2014.32.15_SUPPL.9096;BAXI S, 2018, BMJ-BRIT MED J, V360, DOI 10.1136/BMJ.K793;BOUTROS C, 2016, NAT REV CLIN ONCOL, V13, P473, DOI 10.1038/NRCLINONC.2016.58;BRAHMER JR, 2018, J CLIN ONCOL, V36, P1714, DOI 10.1200/JCO.20…	IMMUNE CHECKPOINT INHIBITORS, SUCH AS PEMBROLIZUMAB, HAVE SIGNIFICANTLY IMPROVED CANCER PATIENT OUTCOME. TOXICITIES ARE USUALLY MODERATE AND MANAGEABLE. HOWEVER, SOME ADVERSE EVENTS, IF NOT EARLY RECOGNISED, COULD BE LIFE-THREATENING. WE REPORT A PATIENT WITH NON-SMALL CELL LUNG CANCER WHO RECEIVED TREATMENT WITH PEMBROLIZUMAB AND DEVELOPED MULTIPLE IMMUNE-RELATED ADVERSE EVENTS BOTH DURING AND A…	E229149				HOP JOLIMONT, DEPT MED ONCOL, HAINE ST PAUL, BELGIUM.; HOP JOLIMONT, DEPT GYNECOL, HAINE ST PAUL, BELGIUM.;						2022-09-13	PERICARDIAL DISEASE; GASTROINTESTINAL SYSTEM; IMMUNOLOGICAL PRODUCTS AND VACCINES; NEUROMUSCULAR DISEASE; LUNG CANCER (ONCOLOGY)	10.1136/bcr-2018-229149	ARTICLE			1757-790X	EMMANUEL.SERONT@JOLIMONT.BE					VK1LT					6	BMJ CASE REP	BMJ CASE REP.	ENGLISH	27	GREEN PUBLISHED	SERONT, EMMANUEL/0000-0003-4807-7472	BRITISH MED ASSOC HOUSE, TAVISTOCK SQUARE, LONDON WC1H 9JR, ENGLAND	JUN	4	LONDON	31167767		J	BMJ PUBLISHING GROUP	2019		SERONT, E (通讯作者)，HOP JOLIMONT, DEPT MED ONCOL, HAINE ST PAUL, BELGIUM.	GENERAL & INTERNAL MEDICINE
FECHER LA;BISHU S;FONTANA RJ;HAYEK SS;SCHNEIDER BJ	FECHER, LESLIE A.;BISHU, SHRINIVAS;FONTANA, ROBERT J.;HAYEK, SALIM S.;SCHNEIDER, BRYAN J.	ARETZ H T, 1987, AM J CARDIOVASC PATHOL, V1, P3;ATCHLEY WT, 2021, CHEST, V160, P731, DOI 10.1016/J.CHEST.2021.02.032;ATWELL TD, 2015, AM J ROENTGENOL, V205, P190, DOI 10.2214/AJR.14.13002;BOYUM JH, 2016, MAYO CLIN PROC, V91, P329, DOI 10.1016/J.MAYOCP.2015.11.015;BRAHMER JR, 2021, J IMMUNOTHER CANCER, V9, DOI 10.1136/JITC-2021-002435;CHAMPION SN, 2020, MODERN PATHOL, V33, DOI 10.1038/S41379-019-0…	IMMUNE CHECKPOINT INHIBITORS HAVE REVOLUTIONIZED THE TREATMENT OF CANCER AND ARE NOW OMNIPRESENT. HOWEVER, IMMUNE-RELATED ADVERSE EVENTS CAN PRESENT WITH VARYING PHENOTYPES AND TIMING, WHICH CAN POSE DIAGNOSTIC AND THERAPEUTIC CHALLENGES FOR THE TREATING ONCOLOGIST AS WELL AS SUBSPECIALTY CONSULTANTS. BIOPSIES OF AFFECTED ORGANS MAY PROVIDE INSIGHT INTO BIOLOGIC MECHANISMS AS WELL AS POTENTIALLY …				417	UNIV MICHIGAN, DIV HEMATOL ONCOL, C411MIB,1500 EAST MED CTR DR,SPC 5848, ANN ARBOR, MI 48109 USA.; UNIV MICHIGAN, DIV GASTROENTEROL, ANN ARBOR, MI 48109 USA.; UNIV MICHIGAN, DIV CARDIOVASCUAR MED, ANN ARBOR, MI 48109 USA.;						2022-09-13		10.6004/jnccn.2022.7011	REVIEW			1540-1413	BRYANSCH@MED.UMICH.EDU	425				0Y2BH				VENTRICULAR ENDOMYOCARDIAL BIOPSY; RISK-FACTORS; PNEUMONITIS; COMPLICATIONS; PEMBROLIZUMAB; HEPATITIS; THERAPY; INJURY	4	J NATL COMPR CANC NE	J. NATL. COMPR. CANCER NETW.	ENGLISH	57		HAYEK, SALIM S./0000-0003-0180-349X; BISHU, SHRINIVAS/0000-0003-4823-5805	94 NORTH WOODHULL RD, HUNTINGTON, NY 11743 USA	APR	9	HUNTINGTON	35390763		J	HARBORSIDE PRESS	2022	HAYEK, SALIM S./E-6932-2013	SCHNEIDER, BJ (通讯作者)，UNIV MICHIGAN, DIV HEMATOL ONCOL, C411MIB,1500 EAST MED CTR DR,SPC 5848, ANN ARBOR, MI 48109 USA.	ONCOLOGY
SHI JY;TAN Y;HUANG YY;LI K;YAN JW;GUAN YZ;ZHANG L	SHI, JIAYU;TAN, YING;HUANG, YANGYU;LI, KE;YAN, JINGWEN;GUAN, YUZHOU;ZHANG, LI	ALGAEED M, 2018, NEUROLOGY, V91, PE1365, DOI 10.1212/WNL.0000000000006278;ALNAHHAS I, 2017, MUSCLE NERVE, V55, PE25, DOI 10.1002/MUS.25496;ANDERSEN JB, 2016, MUSCLE NERVE, V54, P1041, DOI 10.1002/MUS.25205;BAE JS, 2006, J CLIN NEUROSCI, V13, P1006, DOI 10.1016/J.JOCN.2005.12.041;BOLZ SASKIA, 2021, ENEUROLOGICALSCI, V22, P100324, DOI 10.1016/J.ENSCI.2021.100324;BOTTA C, 2021, INT J MOL SCI, V22, P…	BACKGROUNDNEUROLOGICAL IMMUNE-RELATED ADVERSE EVENTS (NIRAES) ARE RARE TOXICITIES OF IMMUNE-CHECKPOINT INHIBITORS (ICI). WITH THE INCREASE USE OF ICIS, INCIDENCE OF NIRAES IS GROWING, AMONG WHICH ICI RELATED MG (IRMG) IS CAUSING HIGH FATALITY RATE. GIVEN THE LIMITED EVIDENCE, DATA FROM A LARGE COHORT OF PATIENTS WITH IRMG IS NEEDED TO AID IN RECOGNITION AND MANAGEMENT OF THIS FATAL COMPLICATION. …	858628				CHINESE ACAD MED SCI, PEKING UNION MED COLL HOSP, DEPT NEUROL, BEIJING, PEOPLES R CHINA.; CHINESE ACAD MED SCI, PEKING UNION MED COLL HOSP, DEPT RESP & CRIT CARE, BEIJING, PEOPLES R CHINA.;						2022-09-13	MYASTHENIA GRAVIS; MGFA; QMG; IMMUNE-RELATED ADVERSE EFFECTS; IMMUNE CHECKPOINT INHIBITORS	10.3389/fneur.2022.858628	REVIEW				GUANYZ001@163.COM			NATIONAL CLINICAL COHORT STUDY OF RARE DISEASES FOR KEY RD PROGRAM [2016YFC091501]; BEIJING MUNICIPAL SCIENCE & TECHNOLOGY COMMISSION CAPITAL CHARACTERISTIC CLINIC PROJECT [Z181100001718145]	FUNDING THIS WORK WAS SUPPORTED BY THE NATIONAL CLINICAL COHORT STUDY OF RARE DISEASES FOR KEY R&D PROGRAM (GRANT NUMBER: 2016YFC091501) AND BEIJING MUNICIPAL SCIENCE & TECHNOLOGY COMMISSION CAPITAL CHARACTERISTIC CLINIC PROJECT Z181100001718145.	0Z4DZ				MYOCARDITIS; MYOSITIS; PATIENT; EXACERBATION; NIVOLUMAB; RECOMMENDATIONS; IPILIMUMAB; TOXICITY; FEATURES		FRONT NEUROL	FRONT. NEUROL.	ENGLISH	60	GOLD, GREEN PUBLISHED	LI, KE/0000-0002-7707-3158	AVENUE DU TRIBUNAL FEDERAL 34, LAUSANNE, CH-1015, SWITZERLAND	APR 7	9	LAUSANNE	35463153		J	FRONTIERS MEDIA SA	2022		GUAN, YZ (通讯作者)，CHINESE ACAD MED SCI, PEKING UNION MED COLL HOSP, DEPT NEUROL, BEIJING, PEOPLES R CHINA.	NEUROSCIENCES & NEUROLOGY
SHALATA W;ABU-SALMAN A;STECKBECK R;JACOB BM;MASSALHA I;YAKOBSON A	SHALATA, WALID;ABU-SALMAN, AMJAD;STECKBECK, RACHEL;MATHEW JACOB, BINIL;MASSALHA, ISMAELL;YAKOBSON, ALEXANDER	AGRAWAL N, 2019, CASE REP ONCOL, V12, P260, DOI 10.1159/000498985;AL-OBAIDI A, 2020, CUREUS, V12, DOI 10.7759/CUREUS.8093;ALTAN M, 2019, J THORAC ONCOL, V14, P1102, DOI 10.1016/J.JTHO.2019.02.026;ARANGALAGE D, 2017, ANN INTERN MED, V167, P683, DOI 10.7326/L17-0396;ASAI M, 2019, IMMUNOTHERAPY-UK, V11, P467, DOI 10.2217/IMT-2019-0003;ATALLAH-YUNES SA, 2019, CURR PROB CANCER, V43, P504, DOI 10.1016/…	SIMPLE SUMMARY THIS REVIEW ARTICLE ADDRESSES THE TOXIC EFFECTS ON THE HEART ASSOCIATED WITH THE USE OF CERTAIN CANCER-TREATING DRUGS KNOWN AS IMMUNE CHECKPOINT INHIBITORS. THESE DRUGS TARGET SPECIFIC PROTEINS IN THE CELL CYCLE THAT ARE ABUNDANTLY EXPRESSED IN CANCEROUS CELLS; HOWEVER, THEY INADVERTENTLY DAMAGE NON-CANCEROUS TISSUE. IN THE HEART, THIS OCCURS IN THE FORM OF DYSFUNCTION OR DEATH OF …	5218				LEGACY HERITAGE CTR, IL-84105 BEER SHEVA, ISRAEL.; SOROKA MED CTR, DR LARRY NORTON INST, IL-84105 BEER SHEVA, ISRAEL.; SOROKA MED CTR, CARDIOL DIV, IL-84105 BEER SHEVA, ISRAEL.; BEN GURION UNIV NEGEV, MED SCH INT HLTH, IL-84105 BEER SHEVA, ISRAEL.;						2022-09-13	CARDIAC TOXICITY; IMMUNE CHECKPOINT INHIBITORS (ICIS); CARDIOTOXICITY; CYTOTOXIC T-LYMPHOCYTE-ASSOCIATED PROTEIN 4 (CTLA-4) INHIBITORS; PROGRAMMED CELL DEATH PROTEIN 1 (PD-1); PROGRAMMED DEATH-LIGAND 1 (PD-L1); IMMUNE-RELATED ADVERSE EVENTS (IRAE)	10.3390/cancers13205218	REVIEW			2072-6694	AMJADAB@CLALIT.ORG.IL					WQ5BN				FATAL MYOCARDITIS; PERICARDIAL TAMPONADE; FULMINANT MYOCARDITIS; NIVOLUMAB; CANCER; IMMUNOTHERAPY; PATIENT; MANAGEMENT; EVENTS; CTLA-4	20	CANCERS	CANCERS	ENGLISH	123	GREEN PUBLISHED, GOLD	STECKBECK, RACHEL/0000-0003-2319-4445; JACOB, BINIL MATHEW/0000-0003-3127-4293; MASSALHA, ISMAELL/0000-0001-7715-1825; SHALATA, WALID/0000-0002-7570-4550	ST ALBAN-ANLAGE 66, CH-4052 BASEL, SWITZERLAND	OCT	24	BASEL	34680365		J	MDPI	2021	SHALATA, WALID/ABE-3048-2020	SHALATA, W (通讯作者)，LEGACY HERITAGE CTR, IL-84105 BEER SHEVA, ISRAEL.; SHALATA, W (通讯作者)，SOROKA MED CTR, DR LARRY NORTON INST, IL-84105 BEER SHEVA, ISRAEL.	ONCOLOGY
NAKAJIMA EC;LIPSON EJ;BRAHMER JR	NAKAJIMA, ERICA C.;LIPSON, EVAN J.;BRAHMER, JULIE R.	ABU-SBEIH H, 2019, J CLIN ONCOL, V37, P2738, DOI 10.1200/JCO.19.00320;BRAHMER JR, 2018, J CLIN ONCOL, V36, P1714, DOI 10.1200/JCO.2017.77.6385;EL OSTA BE, 2018, J CLIN ONCOL S, V34, PE14562;ESFAHANI K, 2017, NEW ENGL J MED, V376, P1989, DOI 10.1056/NEJMC1703047;FECHER LA, 2013, ONCOLOGIST, V18, P733, DOI 10.1634/THEONCOLOGIST.2012-0483;GANDHI L, 2018, NEW ENGL J MED, V378, P2078, DOI 10.1056/NEJM…	THE ONCOLOGY GRAND ROUNDS SERIES IS DESIGNED TO PLACE ORIGINAL REPORTS PUBLISHED IN THE JOURNAL INTO CLINICAL CONTEXT. A CASE PRESENTATION IS FOLLOWED BY A DESCRIPTION OF DIAGNOSTIC AND MANAGEMENT CHALLENGES, A REVIEW OF THE RELEVANT LITERATURE, AND A SUMMARY OF THE AUTHORS' SUGGESTED MANAGEMENT APPROACHES. THE GOAL OF THIS SERIES IS TO HELP READERS BETTER UNDERSTAND HOW TO APPLY THE RESULTS OF K…				2714	JOHNS HOPKINS MED, SIDNEY KIMMEL COMPREHENS CANC CTR, BALTIMORE, MD USA.;						2022-09-13		10.1200/JCO.19.01623	ARTICLE			1527-7755	BRAHMJU@JHMI.EDU	+				JP0ST				ASSOCIATION; TOXICITIES; IPILIMUMAB; ANTI-PD-1; SURVIVAL	30	J CLIN ONCOL	J. CLIN. ONCOL.	ENGLISH	22			2318 MILL ROAD, STE 800, ALEXANDRIA, VA 22314 USA	OCT 20	6	ALEXANDRIA	31461381		J	AMER SOC CLINICAL ONCOLOGY	2019		BRAHMER, JR (通讯作者)，SIDNEY KIMMEL CANC CTR JOHNS HOPKINS, DEPT ONCOL, 301 MASON LORD DR,SUITE 4500, BALTIMORE, MD 21224 USA.	ONCOLOGY
TOKUMO K;MASUDA T;MIYAMA T;MIURA S;YAMAGUCHI K;SAKAMOTO S;HORIMASU Y;NAKASHIMA T;MIYAMOTO S;YOSHIDA T;IWAMOTO H;FUJITAKA K;HAMADA H;HATTORI N	TOKUMO, KENTARO;MASUDA, TAKESHI;MIYAMA, TAKAHIKO;MIURA, SHINICHIRO;YAMAGUCHI, KAKUHIRO;SAKAMOTO, SHINJIRO;HORIMASU, YASUSHI;NAKASHIMA, TAKU;MIYAMOTO, SHINTARO;YOSHIDA, TAKASHI;IWAMOTO, HIROSHI;FUJITAKA, KAZUNORI;HAMADA, HIRONOBU;HATTORI, NOBORU	BORGHAEI H, 2015, NEW ENGL J MED, V373, P1627, DOI 10.1056/NEJMOA1507643;BRAHMER J, 2015, NEW ENGL J MED, V373, P123, DOI 10.1056/NEJMOA1504627;INADOMI K, 2016, MEDICINE, V95, DOI 10.1097/MD.0000000000004283;KANAMEISHI S, 2016, ANN ONCOL, V27, P546, DOI 10.1093/ANNONC/MDV580;KUMAR V, 2017, FRONT PHARMACOL, V8, DOI 10.3389/FPHAR.2017.00049;MIANO M, 2015, INT J HEMATOL, V101, P527, DOI 10.1007/S121…	SEVERE LEUKOPENIA, THROMBOCYTOPENIA, AND BI-CYTOPENIA DUE TO NIVOLUMAB HAVE BEEN REPORTED. IN THIS REPORT, WE PRESENT THE FIRST CASE OF NIVOLUMAB-INDUCED SEVERE PANCYTOPENIA IN A PATIENT WITH LUNG ADENOCARCINOMA. A 56 YEAR-OLD JAPANESE MAN WITH LUNG ADENOCARCINOMA RECEIVED NIVOLUMAB THERAPY AS SECOND-LINE TREATMENT. AFTER 3 CYCLES OF THIS THERAPY, ALTHOUGH COMPUTED TOMOGRAPHY (CT) SHOWED A REDUCE…				21	HIROSHIMA UNIV HOSP, DEPT RESP INTERNAL MED, MINAMI KU, 1-2-3 KASUMI, HIROSHIMA 7348551, JAPAN.; HIROSHIMA UNIV HOSP, DEPT HEMATOL, MINAMI KU, 1-2-3 KASUMI, HIROSHIMA 7348551, JAPAN.; JA ONOMICHI GEN HOSP, DEPT RESP INTERNAL MED, 1-10-23 HIRAHARA, ONOMICHI 7228508, JAPAN.;						2022-09-13	PANCYTOPENIA; LUNG CANCER; IMMUNE CHECKPOINT INHIBITOR; NIVOLUMAB; IMMUNE RELATED ADVERSE EVENT	10.1016/j.lungcan.2018.02.018	ARTICLE			1872-8332	TA-MASUDA@HIROSHIMA-U.AC.JP	24				GE4AX				ADVERSE EVENTS; DOCETAXEL; DIAGNOSIS		LUNG CANCER	LUNG CANCER	ENGLISH	10		HORIMASU, YASUSHI/0000-0002-3390-8491; HAMADA, HIRONOBU/0000-0002-7979-0708; NAKASHIMA, TAKU/0000-0002-0035-674X; YAMAGUCHI, KAKUHIRO/0000-0002-9117-1934	ELSEVIER HOUSE, BROOKVALE PLAZA, EAST PARK SHANNON, CO, CLARE, 00000, IRELAND	MAY	4	CLARE	29656748		J	ELSEVIER IRELAND LTD	2018	HORIMASU, YASUSHI/AAC-8800-2022; HAMADA, HIRONOBU/A-6489-2018; NAKASHIMA, TAKU/D-1517-2011	MASUDA, T (通讯作者)，HIROSHIMA UNIV HOSP, DEPT RESP INTERNAL MED, MINAMI KU, 1-2-3 KASUMI, HIROSHIMA 7348551, JAPAN.	ONCOLOGY; RESPIRATORY SYSTEM
KUBO Y;ITO K;FUJIWARA Y;YOSHIDA T;KUSUMOTO M	KUBO, YUKO;ITO, KIMITERU;FUJIWARA, YUTAKA;YOSHIDA, TATSUYA;KUSUMOTO, MASAHIKO	ABDEL-WAHAB N, 2016, PLOS ONE, V11, DOI 10.1371/JOURNAL.PONE.0160221;BENHAMOU CL, 1988, CLIN EXP RHEUMATOL, V6, P109;CHAMOT AM, 1987, REV RHUM, V54, P187;CORTELLINI A, 2020, CLIN LUNG CANCER, V21, P498, DOI 10.1016/J.CLLC.2020.06.010;FINN OJ, 2012, ANN ONCOL, V23, P6, DOI 10.1093/ANNONC/MDS256;GARON EB, 2015, NEW ENGL J MED, V372, P2018, DOI 10.1056/NEJMOA1501824;HOTTA M, 2020, RADIOGRAPHICS, V40…	A 69-YEAR-OLD FEMALE WITH RECURRENT STAGE IV SQUAMOUS CELL LUNG CARCINOMA AND METASTATIC ABDOMINAL LYMPH NODE BUT NOT BONE METASTASES WAS BEING TREATED WITH PEMBROLIZUMAB. FOUR MONTHS AFTER STARTING THE RECURRENT TREATMENT, THE TUMOUR REDUCED IN SIZE BUT SHE BEGAN TO COMPLAIN OF BACK PAIN AND PALMAR RASH. A BONE SCAN SHOWED UPTAKE LESIONS IN THE LEFT STERNOCOSTAL JOINTS AND VERTEBRAE, WHILE SPINE…	679111				NATL CANC CTR, DEPT DIAGNOST RADIOL, TOKYO, JAPAN.; NATL CANC CTR, DEPT THORAC ONCOL, TOKYO, JAPAN.;						2022-09-13	PEMBROLIZUMAB; SAPHO SYNDROME; IMMUNE-CHECKPOINT INHIBITORS; IMMUNE -RELATED ADVERSE EVENT; NON-SMALL CELL LUNG CANCER	10.3389/fmed.2021.679111	ARTICLE			2296-858X	YUKKUBO@NCC.GO.JP					TY0HS				OSTEITIS SAPHO; HYPEROSTOSIS; PUSTULOSIS; ACNE; SYNOVITIS		FRONT MED-LAUSANNE	FRONT. MED.	ENGLISH	17	GREEN PUBLISHED, GOLD		AVENUE DU TRIBUNAL FEDERAL 34, LAUSANNE, CH-1015, SWITZERLAND	JUL 22	5	LAUSANNE	34368186		J	FRONTIERS MEDIA SA	2021		KUBO, Y (通讯作者)，NATL CANC CTR, DEPT DIAGNOST RADIOL, TOKYO, JAPAN.	GENERAL & INTERNAL MEDICINE
SATO S;OBA T;OHTA H;TSUKAHARA Y;KIDA G;TSUMIYAMA E;KUSANO K;NISHIZAWA T;KAWABE R;YAMAKAWA H;AKASAKA K;AMANO M;MATSUSHIMA H	SATO, SHINTARO;OBA, TOMOHIRO;OHTA, HIROKI;TSUKAHARA, YUTA;KIDA, GEN;TSUMIYAMA, EMIRI;KUSANO, KENJI;NISHIZAWA, TOMOTAKA;KAWABE, RIE;YAMAKAWA, HIDEAKI;AKASAKA, KEIICHI;AMANO, MASAKO;MATSUSHIMA, HIDEKAZU	BRAHMER JR, 2018, J CLIN ONCOL, V36, P1714, DOI 10.1200/JCO.2017.77.6385;CONNOLLY C, 2019, FRONT ONCOL, V9, DOI 10.3389/FONC.2019.00530;JAIN P, 2018, THER ADV RESPIR DIS, V12, DOI 10.1177/1753465817750075;JOHNSON DB, 2019, NAT MED, V25, P1243, DOI 10.1038/S41591-019-0523-2;PATEL AB, 2017, ADV EXP MED BIOL, V995, P175, DOI 10.1007/978-3-030-02505-2_5, 10.1007/978-3-319-53156-4_9;SANTINI FC, 2018, …	AN 85-YEAR-OLD MAN WAS BEING TREATED FOR ADVANCED SQUAMOUS CELL LUNG CARCINOMA WITH NIVOLUMAB AS A SECOND-LINE TREATMENT. FROM THE BEGINNING OF THE THIRD COURSE, ERYTHEMA APPEARED ON HIS TRUNK AND GRADUALLY PROGRESSED. AROUND THE START OF THE FIFTH COURSE, ERYTHEMA SPREAD TO THE PROXIMAL PART OF ALL LIMBS IN ADDITION TO THE TRUNK AND WAS ACCOMPANIED BY A STRONG ITCHING SENSATION. HE WAS DIAGNOSED…	101134				SAITAMA RED CROSS HOSP, DEPT RESP MED, SAITAMA, JAPAN.;						2022-09-13	NIVOLUMAB; CONTACT DERMATITIS; LUNG CANCER; IMMUNE-RELATED ADVERSE EVENT	10.1016/j.rmcr.2020.101134	ARTICLE				SMALLERSS@HOTMAIL.COM					MX6JR						RESPIR MED CASE REP	RESPIR. MED. CASE REP.	ENGLISH	9	GREEN PUBLISHED, GOLD	SATO MD, SHINTARO/0000-0003-2285-9038	RADARWEG 29, 1043 NX AMSTERDAM, NETHERLANDS		3	AMSTERDAM	32577373		J	ELSEVIER	2020		SATO, S (通讯作者)，SAITAMA RED CROSS HOSP, DEPT RESP MED, CHUO KU, 1-5 SHINTOSHIN, SAITAMA 3308553, JAPAN.	RESPIRATORY SYSTEM
TRINH B;SANCHEZ GO;HERZIG P;LAUBLI H	TRINH, BECKEY;SANCHEZ, GUACIMARA ORTEGA;HERZIG, PETRA;LAUBLI, HEINZ	BYUN DJ, 2017, NAT REV ENDOCRINOL, V13, P195, DOI 10.1038/NRENDO.2016.205;HAANEN JBAG, 2018, ANN ONCOL, V29, P264, DOI 10.1093/ANNONC/MDY162;JOHNSON DB, 2016, NEW ENGL J MED, V375, P1749, DOI 10.1056/NEJMOA1609214;JUNE CH, 2017, NAT MED, V23, P540, DOI 10.1038/NM.4321;KEMP EH, 2009, J CLIN ENDOCR METAB, V94, P4749, DOI 10.1210/JC.2009-1080;LAUBLI H, 2018, ONCOIMMUNOLOGY, V7, DOI 10.1080/2162402X.…	BACKGROUNDTREATMENT WITH A COMBINATION OF PD-1 AND CTLA-4 TARGETED CHECKPOINT INHIBITION HAS IMPROVED OUTCOME OF MELANOMA PATIENTS AND LED TO DURABLE REMISSIONS BUT IS ALSO ASSOCIATED WITH SIGNIFICANT TOXICITIES. ENDOCRINOPATHIES SUCH AS THYROIDITIS AND HYPOPHYSITIS ARE OFTEN SEEN, BUT OTHER, RARER DISTURBANCES HAVE ALSO BEEN DESCRIBED. ENDOCRINOPATHIES AFFECTING THE PARATHYROID GLAND ARERARELY R…	52				CLIN ENDOCRINOL DIABET & METAB, BASEL, SWITZERLAND.; DEPT INTERNAL MED, DIV MED ONCOL, BASEL, SWITZERLAND.; DEPT BIOMED, CANC IMMUNOL LAB, BASEL, SWITZERLAND.; UNIV HOSP BASEL, DEPT CLIN RES, PETERSGRABEN 4, CH-4031 BASEL, SWITZERLAND.;						2022-09-13	PARATHYROID HORMONE; IMMUNE-RELATED ADVERSE EVENT; HYPOCALCEMIA	10.1186/s40425-019-0528-x	ARTICLE				HEINZ.LAEUBLI@UNIBAS.CH			GOLDSCHMIDT-JACOBSON FOUNDATION	THIS WORK WAS SUPPORTED BY GRANT OF THE GOLDSCHMIDT-JACOBSON FOUNDATION (TO H.L.).	HM4HJ						J IMMUNOTHER CANCER	J. IMMUNOTHER. CANCER	ENGLISH	13	GOLD, GREEN PUBLISHED	TRINH, BECKEY/0000-0003-2784-7079; LAUBLI, HEINZ/0000-0002-8910-5620	CAMPUS, 4 CRINAN ST, LONDON N1 9XW, ENGLAND	FEB 21	5	LONDON	30791949		J	BMC	2019	TRINH, BECKEY/GQQ-6936-2022; TRINH, BECKEY/AAU-4480-2020	LAUBLI, H (通讯作者)，DEPT INTERNAL MED, DIV MED ONCOL, BASEL, SWITZERLAND.; LAUBLI, H (通讯作者)，DEPT BIOMED, CANC IMMUNOL LAB, BASEL, SWITZERLAND.	ONCOLOGY; IMMUNOLOGY
FUJII M;OZATO T;MIZUKAWA S;NASU J;KAWAI H;FUJIOKA S;YOSHIOKA M;SHIODE J;YAMAMOTO K	FUJII, MASAKUNI;OZATO, TOSHIKI;MIZUKAWA, SHO;NASU, JUNICHIRO;KAWAI, HARUYUKI;FUJIOKA, SHIN-ICHI;YOSHIOKA, MASAO;SHIODE, JUNJI;YAMAMOTO, KAZUHIDE	ANSELL SM, 2015, NEW ENGL J MED, V372, P311, DOI 10.1056/NEJMOA1411087;BRAHMER JR, 2010, J CLIN ONCOL, V28, P3167, DOI 10.1200/JCO.2009.26.7609;CELLA D, 2016, LANCET ONCOL, V17, P994, DOI 10.1016/S1470-2045(16)30125-5;CHAN FKL, 2017, LANCET, V389, P2375, DOI 10.1016/S0140-6736(17)30981-9;FERRIS RL, 2016, NEW ENGL J MED, V375, P1856, DOI 10.1056/NEJMOA1602252;FRIEDMAN CF, 2016, JAMA ONCOL, V2, P13…	IMMUNE CHECKPOINT INHIBITOR-RELATED LIVER INJURY USUALLY APPEARS AS A HEPATITIS PATTERN, WITH A CHOLANGITIS PATTERN BEING A RARE IMMUNE-RELATED ADVERSE EVENT. WE REPORT A JAPANESE MAN IN HIS FIFTIES WITH IMMUNE CHECKPOINT INHIBITOR-INDUCED CHOLANGITIS AND GASTRITIS. THE PATIENT HAD BEEN TREATED FOR APPROXIMATELY 7 MONTHS WITH CARBOPLATIN, PEMETREXED SODIUM HYDRATE, AND BEVACIZUMAB FOR AN UNDIFFER…				1083	OKAYAMA SAISEIKAI GEN HOSP, DEPT INTERNAL MED, KITA KU, 2-25 KOKUTAI CHO, OKAYAMA 7008511, JAPAN.;						2022-09-13	IMMUNE-RELATED ADVERSE EVENT; IMMUNOTHERAPY-INDUCED CHOLANGITIS; IMMUNOTHERAPY-INDUCED GASTRITIS	10.1007/s12328-020-01218-0	ARTICLE	SEP 2020		1865-7265	SKTNG334@YAHOO.CO.JP	1090				OT3PX				CELL LUNG-CANCER; DOUBLE-BLIND; NIVOLUMAB; SAFETY; CHEMOTHERAPY; CARCINOMA	6	CLIN J GASTROENTEROL	CLIN. J. GASTROENTEROL.	ENGLISH	17			SHIROYAMA TRUST TOWER 5F, 4-3-1 TORANOMON, MINATO-KU, TOKYO, 105-6005, JAPAN	DEC	8	TOKYO	32886336		J	SPRINGER JAPAN KK	2020		FUJII, M (通讯作者)，OKAYAMA SAISEIKAI GEN HOSP, DEPT INTERNAL MED, KITA KU, 2-25 KOKUTAI CHO, OKAYAMA 7008511, JAPAN.	GASTROENTEROLOGY & HEPATOLOGY
CAI ZH;YAO Y	CAI, ZHIHUI;YAO, YUAN	ADDERLEY H, 2019, EBIOMEDICINE, V41, P711, DOI 10.1016/J.EBIOM.2019.02.049;BORGHAEI H, 2015, NEW ENGL J MED, V373, P1627, DOI 10.1056/NEJMOA1507643;CHAN TA, 2015, NEW ENGL J MED, V373, P1984, DOI 10.1056/NEJMC1508163;DONG ZY, 2016, CLIN CANC RES, V23, PCLINCANRES25542016;HELLMANN MD, 2018, CANCER CELL, V33, P843, DOI 10.1016/J.CCELL.2018.03.018;IHLE NT, 2012, JNCI-J NATL CANCER I, V104, P228, DOI…	NIVOLUMAB IS AN IMMUNE CHECKPOINT INHIBITOR THAT IS USED TO TREAT VARIOUS ADVANCED CANCERS, INCLUDING METASTATIC NON-SMALL CELL LUNG CANCER (NSCLC). NIVOLUMAB TREATMENT HAS DIFFERENT SIDE EFFECTS. FOR THIS PATIENT WITH ADVANCED NSCLC, PERICARDIAL EFFUSION WAS CONSIDERED TO BE AN IMMUNE-RELATED ADVERSE EVENT AFTER IMMUNOTHERAPY. IT WAS CHARACTERIZED BY DETERIORATION OF SYMPTOMS AND CONSIDERED TO B…	0300060520937490				INNER MONGOLIA PEOPLES HOSP, DEPT ONCOL, HOHHOT, INNER MONGOLIA, PEOPLES R CHINA.; INNER MONGOLIA PEOPLES HOSP, DEPT NEUROL, HOHHOT, INNER MONGOLIA, PEOPLES R CHINA.;						2022-09-13	PERICARDIAL EFFUSION; LUNG CANCER; NIVOLUMAB; NON-SMALL CELL LUNG CANCER; IMMUNE CHECKPOINT INHIBITOR; IMMUNOTHERAPY	10.1177/0300060520937490	ARTICLE			1473-2300	75161393@QQ.COM			CSCO LIZHU CANCER RESEARCH FUND FOR TRADITIONAL CHINESE MEDICINE [Y-L2019-01]; TECHNOLOGY MILLION PROJECT OF INNER MONGOLIA MEDICAL UNIVERSITY [(LH)060]	THIS WORK WAS SUPPORTED BY GRANTS FROM THE CSCO LIZHU CANCER RESEARCH FUND FOR TRADITIONAL CHINESE MEDICINE (GRANT NO. Y-L2019-01) AND THE TECHNOLOGY MILLION PROJECT OF INNER MONGOLIA MEDICAL UNIVERSITY (GRANT NO. YKD2018KJBW(LH)060).	NC9JZ				CLINICAL-RESPONSE; CTLA-4 BLOCKADE; GENETIC-BASIS; TAMPONADE	8	J INT MED RES	J. INT. MED. RES.	ENGLISH	15	GREEN PUBLISHED, GOLD		1 OLIVERS YARD, 55 CITY ROAD, LONDON EC1Y 1SP, ENGLAND	AUG	6	LONDON	32780611		J	SAGE PUBLICATIONS LTD	2020		YAO, Y (通讯作者)，INNER MONGOLIA PEOPLES HOSP, 20 ZHAOWUDA RD, HOHHOT 010017, INNER MONGOLIA, PEOPLES R CHINA.	RESEARCH & EXPERIMENTAL MEDICINE; PHARMACOLOGY & PHARMACY
WOODFORD R;BRISCOE K;TUSTIN R;JAIN A	WOODFORD, RACHEL;BRISCOE, KAREN;TUSTIN, RICHARD;JAIN, ANKIT	ABU-SBEIH H, 2019, J CLIN ONCOL, V37, P2738, DOI 10.1200/JCO.19.00320;BARROSO-SOUSA R, 2018, JAMA ONCOL, V4, P173, DOI 10.1001/JAMAONCOL.2017.3064;DE MALET A, 2019, EUR J CANCER, V106, P106, DOI 10.1016/J.EJCA.2018.10.006;FRIEDMAN CF, 2016, JAMA ONCOL, V2, P1346, DOI 10.1001/JAMAONCOL.2016.1051;GAFFURI P, 2019, PATHOLOGICA, V111, P92, DOI 10.32074/1591-951X-24-19;GALLUZZI L, 2016, CANCER IMMUNOL …	IMMUNOTHERAPY IS INCREASINGLY DEFINING A ROLE IN A WIDE VARIETY OF TUMOURS SUCH THAT AS USE BECOMES MORE UBIQUITOUS, SO TOO WILL THE COMPLICATIONS. A RELATIVELY RARE COMPLICATION OF IMMUNOTHERAPY USE IS IMMUNE-RELATED GASTRITIS. IN THIS CASE SERIES, WE PRESENT TWO CASES OF IMMUNOTHERAPY-RELATED GASTRITIS FROM OUR INSTITUTION AND UNDERTAKE A COMPREHENSIVE REVIEW AND ANALYSIS OF THE LITERATURE AROU…	11795549211028570				ST GEORGE HOSP, GRAY ST, SYDNEY, NSW 2217, AUSTRALIA.; COFFS HARBOUR HLTH CAMPUS, COFFS HARBOUR, AUSTRALIA.; CANBERRA HOSP, CANBERRA, ACT, AUSTRALIA.;						2022-09-13	IMMUNOTHERAPY; COMBINATION IMMUNOTHERAPY; TOXICITY MANAGEMENT; ADVERSE EVENT MANAGEMENT; GASTRITIS; IMMUNE RELATED ADVERSE EVENTS	10.1177/11795549211028570	REVIEW			1179-5549	RACHEL.WOODFORD@GMAIL.COM					UF3NC						CLIN MED INSIGHTS-ON	CLIN. MED. INSIGHTS-ONCOL.	ENGLISH	11	GREEN PUBLISHED, GOLD	JAIN, ANKIT/0000-0001-9498-380X; WOODFORD, RACHEL/0000-0002-9470-314X	1 OLIVERS YARD, 55 CITY ROAD, LONDON EC1Y 1SP, ENGLAND	JUL	4	LONDON	34290539		J	SAGE PUBLICATIONS LTD	2021		WOODFORD, R (通讯作者)，ST GEORGE HOSP, GRAY ST, SYDNEY, NSW 2217, AUSTRALIA.	ONCOLOGY
GONG J;CHEHRAZI-RAFFLE A;REDDI S;SALGIA R	GONG, JUN;CHEHRAZI-RAFFLE, ALEXANDER;REDDI, SRIKANTH;SALGIA, RAVI	ABRIL-RODRIGUEZ G, 2017, CANCER CELL, V31, DOI 10.1016/J.CCELL.2017.05.010;AGATA Y, 1996, INT IMMUNOL, V8, P765, DOI 10.1093/INTIMM/8.5.765;ANSELL SM, 2015, NEW ENGL J MED, V372, P311, DOI 10.1056/NEJMOA1411087;ANTONIA SJ, 2017, NEW ENGL J MED, V377, P1919, DOI 10.1056/NEJMOA1709937;APOLO AB, 2017, J CLIN ONCOL, V35, DOI 10.1200/JCO.2017.35.15_SUPPL.4528;APOLO AB, 2017, J CLIN ONCOL, V35, P2117, …	EARLY PRECLINICAL EVIDENCE PROVIDED THE RATIONALE FOR PROGRAMMED CELL DEATH 1 (PD-1) AND PROGRAMMED DEATH LIGAND 1 (PD-L1) BLOCKADE AS A POTENTIAL FORM OF CANCER IMMUNOTHERAPY GIVEN THAT ACTIVATION OF THE PD-1/PD-L1 AXIS PUTATIVELY SERVED AS A MECHANISM FOR TUMOR EVASION OF HOST TUMOR ANTIGEN-SPECIFIC T-CELL IMMUNITY. EARLY-PHASE STUDIES INVESTIGATING SEVERAL HUMANIZED MONOCLONAL IGG4 ANTIBODIES …	8				CITY HOPE NATL MED CTR, DEPT MED ONCOL, NATL MED CTR, 1500 E DUARTE ST, DUARTE, CA 91010 USA.; HARBOR UCLA MED CTR, DEPT INTERNAL MED, 1000 W CARSON ST, TORRANCE, CA 90509 USA.; CITY HOPE NATL MED CTR, MED ONCOL & EXPT THERAPEUT, COMPREHENS CANC CTR, BLDG 51,ROOM 101,1500 E DUARTE ST, DUARTE, CA 91010 USA.;						2022-09-13	PD-1 INHIBITOR; PD-L1 INHIBITOR; CLINICAL TRIALS; BIOMARKERS; IMMUNE CHECKPOINT; HYPERPROGRESSORS; TREATMENT BEYOND PROGRESSION; MICROBIOME; IMMUNE-RELATED TOXICITY	10.1186/s40425-018-0316-z	REVIEW				RSALGIA@COH.ORG					FU0UK		Y	N	CELL LUNG-CANCER; METASTATIC UROTHELIAL CARCINOMA; ANTI-PD-1 MONOCLONAL-ANTIBODY; IMMUNE CHECKPOINT INHIBITORS; OPEN-LABEL; SINGLE-ARM; B7 FAMILY; PEMBROLIZUMAB MK-3475; ADVANCED MELANOMA; NIVOLUMAB		J IMMUNOTHER CANCER	J. IMMUNOTHER. CANCER	ENGLISH	90	GREEN PUBLISHED, GOLD		CAMPUS, 4 CRINAN ST, LONDON N1 9XW, ENGLAND	JAN 23	18	LONDON	29357948		J	BMC	2018		SALGIA, R (通讯作者)，CITY HOPE NATL MED CTR, MED ONCOL & EXPT THERAPEUT, COMPREHENS CANC CTR, BLDG 51,ROOM 101,1500 E DUARTE ST, DUARTE, CA 91010 USA.	ONCOLOGY; IMMUNOLOGY
RANGANATH HA;PANELLA TJ	RANGANATH, HARSHA A.;PANELLA, TIMOTHY J.	HODI FS, 2010, NEW ENGL J MED, V363, P711, DOI 10.1056/NEJMOA1003466;LIPSON EJ, 2014, J CLIN ONCOL, V32, PE69, DOI 10.1200/JCO.2013.49.2314;OTLEY CC, 2006, BRIT J DERMATOL, V154, P395, DOI 10.1111/J.1365-2133.2005.07087.X;PRIETO PA, 2012, CLIN CANCER RES, V18, P2039, DOI 10.1158/1078-0432.CCR-11-1823;ROBERT C, 2011, NEW ENGL J MED, V364, P2517, DOI 10.1056/NEJMOA1104621;WEBER JS, 2008, J CLIN ONC…	THE CTLA-4 IMMUNE CHECKPOINT INHIBITOR IPILIMUMAB IMPROVES OVERALL SURVIVAL IN METASTATIC MELANOMA. ITS USE IN ORGAN TRANSPLANT RECIPIENTS HAS NOT BEEN STUDIED AND HAS BEEN REPORTED ONCE IN THE LITERATURE. WE REPORT THE CASE OF A 59-YEAR-OLD LIVER TRANSPLANT PATIENT WHO WAS GIVEN IPILIMUMAB AFTER PREVIOUS TREATMENT FOR ADVANCED MELANOMA. SHE DID NOT EXPERIENCE ORGAN REJECTION, IMMUNE-RELATED ADVE…				211	UNIV TENNESSEE, GRAD SCH MED, KNOXVILLE, TN 37920 USA.; UNIV TENNESSEE, DEPT INTERNAL MED, DIV HEMATOL & ONCOL, KNOXVILLE, TN 37920 USA.;						2022-09-13	IPILIMUMAB; MELANOMA; TRANSPLANT; METASTATIC MELANOMA; IMMUNOTHERAPY; CTLA-4; LIVER TRANSPLANT; IMMUNE THERAPY; IMMUNOSUPPRESSION	10.1097/CJI.0000000000000077	ARTICLE			1537-4513	HRANGANATH@UTMCK.EDU	211				CI1EH					5	J IMMUNOTHER	J. IMMUNOTHER.	ENGLISH	7			TWO COMMERCE SQ, 2001 MARKET ST, PHILADELPHIA, PA 19103 USA	JUN	1	PHILADELPHIA	25962109		J	LIPPINCOTT WILLIAMS & WILKINS	2015		RANGANATH, HA (通讯作者)，UNIV TENNESSEE, GRAD SCH MED, 1924 ALCOA HWY,BOX U-114, KNOXVILLE, TN 37920 USA.	ONCOLOGY; IMMUNOLOGY; RESEARCH & EXPERIMENTAL MEDICINE
PEVERELLI L;DE ROSA A;DOMINA E;CISCATO P;SITA G;VELARDO D;COMI GP	PEVERELLI, L.;DE ROSA, A.;DOMINA, E.;CISCATO, P.;SITA, G.;VELARDO, D.;COMI, G. P.	HADDOX CL, 2017, ANN ONCOL, V28, P673, DOI 10.1093/ANNONC/MDW655;JOHANSEN A, 2019, NEUROLOGY, V92, P663, DOI 10.1212/WNL.0000000000007235;LIEWLUCK T, 2018, J IMMUNOTHER, V41, P208, DOI 10.1097/CJI.0000000000000196;ONDA A, 2019, INTERNAL MED, V58, P1635, DOI 10.2169/INTERNALMEDICINE.1956-18;POSTOW MA, 2018, NEW ENGL J MED, V378, P158, DOI 10.1056/NEJMC1801663, 10.1056/NEJMRA1703481;ROBERT C, 2014,…	IMMUNE-RELATED ADVERSE EVENTS (IRAE) DURING THE ADMINISTRATION OF IMMUNE-CHECKPOINT INHIBITORS (ICIS) BECOME MORE EVIDENT DUE TO THE INCREASED USE OF THESE THERAPIES. TO REMIND THE IMPORTANCE OF EARLY RECOGNITION OF THIS PHENOMENON, WE REPORT A PARADIGMATIC CASE CHARACTERIZED BY SEVERE SYSTEMIC INFLAMMATORY MYOPATHY AND SEVERE CARDIAC INVOLVEMENT THAT ABRUPTLY PRECIPITATED IN AN UNTOWARD ENDING A…				511	OSPED MAGGIORE LODI, NEUROL UNIT, ASST LODI, LODI, ITALY.; FDN IRCCS CAGRANDA OSPED MAGGIORE POLICLIN, DEPT NEUROSCI, NEUROMUSCULAR & RARE DIS UNIT, VIA F SFORZA 35, I-20122 MILAN, ITALY.; OSPED MAGGIORE LODI, ONCOL UNIT, ASST LODI, LODI, ITALY.; UNIV MILAN, DINO FERRARI CTR, DEPT PATHOPHYSIOL & TRANSPLANTAT DEPT, NEUROSCI SECT, MILAN, ITALY.;						2022-09-13	PEMBROLIZUMAB; INFLAMMATORY MYOPATHY; PULMONARY CARCINOMA; IMMUNE-CHECKPOINT INHIBITORS; IMMUNE-CORRELATED ADVERSE EVENTS	10.3233/JND-200504	ARTICLE			2214-3602	ANNADEROSA21@GMAIL.COM	514				UA4CL					4	J NEUROMUSCULAR DIS	J. NEUROMUSC. DIS.	ENGLISH	9		COMI, GIACOMO P/0000-0002-1383-5248	NIEUWE HEMWEG 6B, 1013 BG AMSTERDAM, NETHERLANDS		4	AMSTERDAM	32623405		J	IOS PRESS	2020	COMI, GIACOMO P/K-5702-2016	DE ROSA, A (通讯作者)，FDN IRCCS CAGRANDA OSPED MAGGIORE POLICLIN, DEPT NEUROSCI, NEUROMUSCULAR & RARE DIS UNIT, VIA F SFORZA 35, I-20122 MILAN, ITALY.	NEUROSCIENCES & NEUROLOGY
MCCLURE T;CUI WY;ASADI K;JOHN T;TESTRO A	MCCLURE, TESS;CUI, WANYUAN;ASADI, KHASHAYAR;JOHN, THOMAS;TESTRO, ADAM	BORGHAEI H, 2015, NEW ENGL J MED, V373, P1627, DOI 10.1056/NEJMOA1507643;DAS KM, 1990, GASTROENTEROLOGY, V98, P464, DOI 10.1016/0016-5085(90)90839-S;DEWIT AWMV, 1995, AM J GASTROENTEROL, V90, P893;GELSOMINO F, 2017, ANN ONCOL, V28, P671, DOI 10.1093/ANNONC/MDW649;HAANEN JBAG, 2018, ANN ONCOL, V29, P264, DOI 10.1093/ANNONC/MDY162;HAVEL JJ, 2019, NAT REV CANCER, V19, P133, DOI 10.1038/S41568-019-01…	NIVOLUMAB IS AN IMMUNE CHECKPOINT INHIBITOR USED TO TREAT MULTIPLE SOLID-ORGAN MALIGNANCIES. WHILE MANY OF ITS IMMUNE-RELATED ADVERSE EVENTS ARE WELL ESTABLISHED, NIVOLUMAB-INDUCED SCLEROSING CHOLANGITIS REMAINS POORLY CHARACTERISED, WITH NO DEFINED DIAGNOSTIC CRITERIA. MOREOVER, DATA REGARDING LONG-TERM OUTCOMES ARE PARTICULARLY LACKING. WE PRESENT A BIOPSY-PROVEN CASE OF NIVOLUMAB-INDUCED SCLER…	E000487				AUSTIN HLTH, GASTROENTEROL, HEIDELBERG, VIC, AUSTRALIA.; UNIV MELBOURNE, MED, MELBOURNE, VIC, AUSTRALIA.; PETER MACCALLUM CANC CTR, MELBOURNE, VIC, AUSTRALIA.; AUSTIN HLTH, ANAT PATHOL, HEIDELBERG, VIC, AUSTRALIA.;						2022-09-13		10.1136/bmjgast-2020-000487	ARTICLE				TESS.E.MCCLURE@GMAIL.COM					QJ7NX					1	BMJ OPEN GASTROENTER	BMJ OPEN GASTROENTEROL.	ENGLISH	15	GREEN PUBLISHED, GOLD		BRITISH MED ASSOC HOUSE, TAVISTOCK SQUARE, LONDON WC1H 9JR, ENGLAND		4	LONDON	32912846		J	BMJ PUBLISHING GROUP	2020		MCCLURE, T (通讯作者)，AUSTIN HLTH, GASTROENTEROL, HEIDELBERG, VIC, AUSTRALIA.; MCCLURE, T (通讯作者)，UNIV MELBOURNE, MED, MELBOURNE, VIC, AUSTRALIA.	GASTROENTEROLOGY & HEPATOLOGY
VANDIVER JW;SINGER Z;HARSHBERGER C	VANDIVER, JEREMY W.;SINGER, ZACHARY;HARSHBERGER, CARA	ANONYMOUS, 2016, OPD PACK INS;BARBEE MS, 2015, ANN PHARMACOTHER, V49, P907, DOI 10.1177/1060028015586218;HODI FS, 2010, NEW ENGL J MED, V363, P711, DOI 10.1056/NEJMOA1003466;LUKE JJ, 2015, ONCOTARGET, V6, P3479, DOI 10.18632/ONCOTARGET.2980;NARANJO CA, 1981, CLIN PHARMACOL THER, V30, P239, DOI 10.1038/CLPT.1981.154;POSTOW MA, 2015, NEW ENGL J MED, V372, P2006, DOI 10.1056/NEJMOA1414428;ROBERT C, …	ANTI-PROGRAMMED CELL DEATH-1 (PD-1) ANTIBODIES PEMBROLIZUMAB AND NIVOLUMAB ARE BECOMING INCREASINGLY IMPORTANT IN THE TREATMENT OF MELANOMA AND NON-SMALL CELL LUNG CANCER. THESE AGENTS ARE KNOWN TO INDUCE MANY IMMUNE-RELATED ADVERSE EVENTS, BUT RAPID-ONSET NEPHRITIS AND IMMUNE-RELATED HYPONATREMIA HAVE NOT BEEN DESCRIBED TO DATE. WE DESCRIBE THE CASE OF AN ADULT PATIENT WHO DEVELOPED SEVERE HYPON…				553	UNIV WYOMING, HLTH SCI CTR, SCH PHARM, ROOM 292,1000 E UNIV AVE,DEPT 3375, LARAMIE, WY 82071 USA.; SWEDISH FAMILY MED RESIDENCY PROGRAM, LITTLETON, CO 80121 USA.;						2022-09-13		10.1007/s11523-016-0426-9	ARTICLE			1776-260X	JVANDIVE@UWYO.EDU	556				DS9GJ				UNTREATED MELANOMA; INHIBITORS; IPILIMUMAB	4	TARGET ONCOL	TARGET. ONCOL.	ENGLISH	8			VAN GODEWIJCKSTRAAT 30, 3311 GZ DORDRECHT, NETHERLANDS	AUG	4	DORDRECHT	26940583		J	SPRINGER	2016		VANDIVER, JW (通讯作者)，UNIV WYOMING, HLTH SCI CTR, SCH PHARM, ROOM 292,1000 E UNIV AVE,DEPT 3375, LARAMIE, WY 82071 USA.; VANDIVER, JW (通讯作者)，SWEDISH FAMILY MED RESIDENCY PROGRAM, LITTLETON, CO 80121 USA.	ONCOLOGY
BINKIEWICZ-ORLUK M;KONOPKA M;KOSTARSKA-SROKOSZ E;KUCH M;BRAKSATOR W	BINKIEWICZ-ORLUK, MARIA;KONOPKA, MARCIN;KOSTARSKA-SROKOSZ, EDYTA;KUCH, MAREK;BRAKSATOR, WOJCIECH	BRAHMER JR, 2018, J CLIN ONCOL, V36, P1714, DOI 10.1200/JCO.2017.77.6385;INGLIS AJ, 2016, CRIT CARE RESUSC, V18, P116;LICHTENSTEIN DA, 2015, CHEST, V147, P1659, DOI 10.1378/CHEST.14-1313;MOJOLI F, 2019, AM J RESP CRIT CARE, V199, P701, DOI 10.1164/RCCM.201802-0236CI;NISHINO M, 2016, JAMA ONCOL, V2, P1607, DOI 10.1001/JAMAONCOL.2016.2453;ROGIERS A, 2019, J ONCOL, V2019, DOI 10.1155/2019/5269062	A NUMBER OF COMPLICATIONS AFTER ONCOLOGICAL THERAPY INCREASE WITH THE NUMBER OF PATIENTS WHO RECEIVE THE TREATMENT. THE DIAGNOSTIC PROCESS MIGHT BE COMPLICATED AND REQUIRES THE USE OF MULTIMODALITY IMAGING TO RULE OUT OTHER CAUSES. THE IMMUNE-RELATED ADVERSE EVENTS (IRAE) DUE TO NIVOLUMAB - AS MYOCARDITIS AND PNEUMONITIS ARE UNCOMMON BUT POTENTIALLY LIFE-THREATENING. WE PRESENT A CASE OF A PATIEN…				85	MED UNIV WARSAW, DEPT SPORTS CARDIOL & NONINVAS CARDIOVASC IMAGING, WARSAW, POLAND.; MED UNIV WARSAW, DEPT CARDIOL HYPERTENS & INTERNAL DIS, WARSAW, POLAND.; MAZOVIA BRODNO HOSP, WARSAW, POLAND.;						2022-09-13	LUNG ULTRASONOGRAPHY; MELANOMA; NIVOLUMAB; SIDE EFFECTS; PNEUMONITIS; PULMONARY TOXICITY	10.5603/OCP.2021.0039	ARTICLE			2450-6478	MARIA.BINKIEWICZ@GMAIL.COM	88				RY0OY					2	ONCOL CLIN PRACT	ONCOL. CLIN. PRACT.	ENGLISH	6	GOLD	BRAKSATOR, WOJCIECH/0000-0003-2201-4887	UL SWIETOKRZYSKA 73, 80-180 GDANSK, POLAND		4	GDANSK			J	VIA MEDICA	2021	BRAKSATOR, WOJCIECH/N-2197-2018	BINKIEWICZ-ORLUK, M (通讯作者)，WARSZAWSKI UNIWERSYTET MED, ZAKLAD KARDIOL SPORTOWEJ & NIEINWAZYJNEJ DIAGNOST, UL KONDRATOWICZA 8, PL-03242 WARSAW, POLAND.	ONCOLOGY
KOBAYASHI M;NUMAKURA K;HATAKEYAMA S;MUTO Y;SEKINE Y;SASAGAWA H;KASHIMA S;YAMAMOTO R;KOIZUMI A;NARA T;SAITO M;NARITA S;OHYAMA C;HABUCHI T	KOBAYASHI, MIZUKI;NUMAKURA, KAZUYUKI;HATAKEYAMA, SHINGO;MUTO, YUMINA;SEKINE, YUYA;SASAGAWA, HAJIME;KASHIMA, SOKI;YAMAMOTO, RYOHEI;KOIZUMI, ATSUSHI;NARA, TAKETOSHI;SAITO, MITSURU;NARITA, SHINTARO;OHYAMA, CHIKARA;HABUCHI, TOMONORI	BINS S, 2018, BRIT J CANCER, V118, P1296, DOI 10.1038/S41416-018-0074-1;CHEN S, 2016, RHEUMATOL INT, V36, P33, DOI 10.1007/S00296-015-3327-9;CHOUEIRI TK, 2021, NEW ENGL J MED, V384, P829, DOI 10.1056/NEJMOA2026982;DE WITH M, 2021, CANCERS, V13, DOI 10.3390/CANCERS13061370;DIRESKENELI H, 2012, CLIN EXP RHEUMATOL, V30, PS11;ELDAFASHI N, 2021, CANCERS, V13, DOI 10.3390/CANCERS13061412;FUJISAWA R, 20…	SINGLE NUCLEOTIDE POLYMORPHISMS (SNPS) REPORTEDLY INFLUENCE THE EFFECT OF NIVOLUMAB IN METASTATIC RENAL CELL CARCINOMA (MRCC). THIS STUDY AIMED TO EVALUATE THE RELATIONSHIP BETWEEN THE CLINICAL OUTCOMES OF PATIENTS WITH MRCC AND SNPS IN PROGRAMMED CELL DEATH PROTEIN 1 (PD-1) PROTEIN-CODING GENE (PDCD1) AND EXPLORE ANY POTENTIAL CORRELATION WITH PATIENT PROGNOSIS AND INCIDENCE OF IMMUNE-RELATED AD…	1204				AKITA UNIV, DEPT UROL, GRAD SCH MED, AKITA 0108543, JAPAN.; HIROSAKI UNIV, DEPT UROL, GRAD SCH MED, HIROSAKI, AOMORI 0368203, JAPAN.;						2022-09-13	SINGLE NUCLEOTIDE POLYMORPHISM; PDCD1; NIVOLUMAB; ADVERSE EVENT; METASTATIC RENAL CELL CARCINOMA	10.3390/genes13071204	ARTICLE			2073-4425	MKOBA@MED.AKITA-U.AC.JP; NQF38647@NIFTY.COM; SHINGORILLA2@GMAIL.COM; YUMINA.MUTO.0601@GMAIL.COM; YSEKINE.BS@GMAIL.COM; SASAHAZI.820@GMAIL.COM; S4005534@GMAIL.COM; RYOHEIYAMA815@YAHOO.CO.JP; KOIZU3ATSU4@YAHOO.CO.JP; TAKETONR@GIPC.AKITA-U.AC.JP; UROSAITO@GMAIL.COM; NARI6202@GIPC.AKITA-U.AC.JP; COYAMA@HIROSAKI-U.AC.JP; THABUCHI@GMAIL.COM			[17K11121]; [20K09553]	THIS RESEARCH WAS FUNDED BY GRANTS-IN-AID FOR SCIENTIFIC RESEARCH, JAPAN GRANT NUMBERS 17K11121 AND 20K09553.	3H4OY				PD-1 EXPRESSION; LUNG-CANCER; SUSCEPTIBILITY; GENE	7	GENES-BASEL	GENES	ENGLISH	34	GREEN PUBLISHED, GOLD		ST ALBAN-ANLAGE 66, CH-4052 BASEL, SWITZERLAND	JUL	10	BASEL	35885987		J	MDPI	2022		NUMAKURA, K (通讯作者)，AKITA UNIV, DEPT UROL, GRAD SCH MED, AKITA 0108543, JAPAN.	GENETICS & HEREDITY
DEL RIVERO J;CORDES LM;KLUBO-GWIEZDZINSKA J;MADAN RA;NIEMAN LK;GULLEY JL	DEL RIVERO, JAYDIRA;CORDES, LISA M.;KLUBO-GWIEZDZINSKA, JOANNA;MADAN, RAVI A.;NIEMAN, LYNNETTE K.;GULLEY, JAMES L.	ABDEL-RAHMAN O, 2015, FUTURE ONCOL, V11, P2471, DOI 10.2217/FON.15.118;AHMAD S, 2012, J ONCOL PHARM PRACT, V18, P287, DOI 10.1177/1078155211411001;AKHTARI M, 2009, J IMMUNOTHER, V32, P322, DOI 10.1097/CJI.0B013E31819AA40B;ALBAREL F, 2015, EUR J ENDOCRINOL, V172, DOI 10.1530/EJE-14-0845;AMOUZEGAR A, 2017, PLOS ONE, V12, DOI 10.1371/JOURNAL.PONE.0169283;ANSELL SM, 2015, NEW ENGL J MED, V372, P311, …	IMMUNE CHECKPOINT INHIBITORS HAVE PROVEN TO BE EFFECTIVE FOR VARIOUS ADVANCED NEOPLASIA. IMMUNE-RELATED ADVERSE EVENTS (IRAES) AS A RESULT OF INCREASED T CELL ACTIVATION ARE UNIQUE AND POTENTIALLY LIFE-THREATING TOXICITIES ASSOCIATED WITH THE USE OF IMMUNE CHECKPOINT INHIBITORS. MULTIPLE ENDOCRINE IRAES, INCLUDING PRIMARY HYPERTHYROIDISM AND HYPOTHYROIDISM, THYROIDITIS, PRIMARY ADRENAL INSUFFICIE…				290	NCI, PEDIAT ONCOL BRANCH, CTR CANC RES, NIH, BETHESDA, MD 20892 USA.; NCI, GENITOURINARY MALIGNANCIES BRANCH, CTR CANC RES, NIH, BETHESDA, MD 20892 USA.; NIDDK, NIH, BETHESDA, MD 20892 USA.;						2022-09-13		10.1634/theoncologist.2018-0470	ARTICLE	OCT 2019		1549-490X	JAYDIRA.DELRIVERO@NIH.GOV	300		CCR INTRAMURAL RESEARCH PROGRAM OF THE NATIONAL CANCER INSTITUTE, NATIONAL INSTITUTES OF HEALTH	THIS WORK WAS SUPPORTED BY THE CCR INTRAMURAL RESEARCH PROGRAM OF THE NATIONAL CANCER INSTITUTE, NATIONAL INSTITUTES OF HEALTH.	LE4IN				IPILIMUMAB-INDUCED THROMBOCYTOPENIA; T-LYMPHOCYTE ANTIGEN-4; METASTATIC MELANOMA; PD-1 BLOCKADE; OPEN-LABEL; AUTOIMMUNE HYPOPHYSITIS; COMBINED NIVOLUMAB; SOLID TUMORS; CANCER; DIAGNOSIS	4	ONCOLOGIST	ONCOLOGIST	ENGLISH	94	BRONZE, GREEN PUBLISHED	KLUBO-GWIEZDZINSKA, JOANNA/0000-0001-8633-4420	111 RIVER ST, HOBOKEN 07030-5774, NJ USA	APR	11	HOBOKEN	32297436		J	WILEY	2020	KLUBO-GWIEZDZINSKA, JOANNA/AAU-3968-2020	DEL RIVERO, J (通讯作者)，NCI, NIH, 10 CTR DR,BLDG 10 ROOM 1W-5750, BETHESDA, MD 20892 USA.	ONCOLOGY
OKAMOTO I;SATO H;KONDO T;KOYAMA N;FUSHIMI C;OKADA T;MIURA K;MATSUKI T;YAMASHITA T;OMURA G;TSUKAHARA K	OKAMOTO, ISAKU;SATO, HIROKI;KONDO, TAKAHITO;KOYAMA, NOBUYUKI;FUSHIMI, CHIHIRO;OKADA, TAKURO;MIURA, KOUKI;MATSUKI, TAKASHI;YAMASHITA, TAKU;OMURA, GO;TSUKAHARA, KIYOAKI	ANONYMOUS, CLIN PRACT GUID ONC;CHIOU VL, 2015, J CLIN ONCOL, V33, P3541, DOI 10.1200/JCO.2015.61.6870;DOWNEY SG, 2007, CLIN CANCER RES, V13, P6681, DOI 10.1158/1078-0432.CCR-07-0187;DWARY AD, 2017, ONCOTARGET, V8, P91795, DOI 10.18632/ONCOTARGET.20030;FERRIS RL, 2016, NEW ENGL J MED, V375, P1856, DOI 10.1056/NEJMOA1602252;FREEMAN-KELLER M, 2016, CLIN CANCER RES, V22, P886, DOI 10.1158/1078-0432.C…	BACKGROUND: NO LARGE-SCALE RETROSPECTIVE STUDIES HAVE EXAMINED THE EFFICACY AND SAFETY OF NIVOLUMAB. OBJECTIVE: THIS RETROSPECTIVE STUDY AIMED TO INVESTIGATE THE EFFICACY AND SAFETY OF NIVOLUMAB ADMINISTERED TO PATIENTS IN MULTIPLE FACILITIES. MATERIAL AND METHODS: THE PRIMARY ENDPOINT WAS OVERALL RESPONSE RATE (ORR) AND SECONDARY ENDPOINTS WERE PROGRESSION-FREE SURVIVAL (PFS) AND OVERALL SURVIVA…				918	TOKYO MED UNIV, DEPT OTORHINOLARYNGOL HEAD & NECK SURG, TOKYO, JAPAN.; TOKYO MED UNIV, HACHIOJI MED CTR, DEPT OTOLARYNGOL HEAD & NECK SURG, HACHIOJI, TOKYO, JAPAN.; TOKYO MED UNIV, HACHIOJI MED CTR, DEPT CLIN ONCOL, HACHIOJI, TOKYO, JAPAN.; INT UNIV HLTH & WELF MITA HOSP, DEPT HEAD & NECK ONCOL & SURG, TOKYO, JAPAN.; KITASATO UNIV, SCH MED, DEPT OTORHINOLARYNGOL HEAD & NECK SURG, SAGAMIHARA, KANA…						2022-09-13	NIVOLUMAB; MULTICENTRE CLINICAL STUDY; OVERALL RESPONSE RATE; PROGRESSION-FREE SURVIVAL; OVERALL SURVIVAL; IMMUNE-RELATED ADVERSE EVENTS	10.1080/00016489.2019.1648867	ARTICLE	AUG 2019		1651-2251	ISAKU@TOKYO-MED.AC.JP	925				IY0JW				SQUAMOUS-CELL CARCINOMA; IMMUNE-RELATED RESPONSE; ADVERSE EVENTS; LYMPHOCYTE RATIO; LUNG-CANCER; ASSOCIATION; THERAPY	10	ACTA OTO-LARYNGOL	ACTA OTO-LARYNGOL.	ENGLISH	19			2-4 PARK SQUARE, MILTON PARK, ABINGDON OR14 4RN, OXON, ENGLAND	OCT 3	8	ABINGDON	31460818		J	TAYLOR & FRANCIS LTD	2019	MATSUKI, TAKASHI/ABA-5279-2020	OKAMOTO, I (通讯作者)，TOKYO MED UNIV, DEPT OTORHINOLARYNGOL HEAD & NECK SURG, SHINJUKU KU, 6-7-1 NISHISHINJUKU, TOKYO 1600023, JAPAN.	OTORHINOLARYNGOLOGY
WEINMANN SC;PISETSKY DS	WEINMANN, SOPHIA C.;PISETSKY, DAVID S.	ABDEL-WAHAB N, 2018, ANN INTERN MED, V168, P121, DOI 10.7326/M17-2073;ALEGRE ML, 2001, NAT REV IMMUNOL, V1, P220, DOI 10.1038/35105024;ALI SS, 2015, JAMA DERMATOL, V151, P195, DOI 10.1001/JAMADERMATOL.2014.2233;BAN BH, 2017, RHEUMATOLOGIST, V11, P1;BOUCHLAKA MN, 2013, J EXP MED, V210, P2223, DOI 10.1084/JEM.20131219;BOUSSIOTIS VA, 2016, NEW ENGL J MED, V375, P1767, DOI 10.1056/NEJMRA1514296;BUCKT…	IMMUNE CHECKPOINT INHIBITORS ARE NOVEL BIOLOGIC AGENTS TO TREAT CANCER BY INHIBITING THE REGULATORY INTERACTIONS THAT LIMIT T CELL CYTOTOXICITY TO TUMOURS. CURRENT AGENTS TARGET EITHER CTLA-4 OR THE PD-1/PD-L1 AXIS. BECAUSE CHECKPOINTS MAY ALSO REGULATE AUTOREACTIVITY, IMMUNE CHECKPOINT INHIBITOR THERAPY IS COMPLICATED BY SIDE EFFECTS KNOWN AS IMMUNE-RELATED ADVERSE EVENTS (IRAES). THE AIM OF THI…				59	DUKE UNIV, MED CTR, DIV RHEUMATOL & IMMUNOL, DURHAM, NC USA.; VA MED CTR, MED RES SERV, DURHAM, NC USA.;						2022-09-13	CHECKPOINT; CO-STIMULATION; CTLA-4; PD-1; PD-L1; ARTHRITIS; AUTOREACTIVITY; T CELL; B CELL; AUTOANTIBODIES	10.1093/rheumatology/kez308	ARTICLE			1462-0332	DAVID.PISETSKY@DUKE.EDU	67		BMS	THIS PAPER WAS PUBLISHED AS PART OF A SUPPLEMENT FUNDED BY AN EDUCATIONAL GRANT FROM BMS.	KB9MJ				ANTICANCER IMMUNOTHERAPY; INFLAMMATORY ARTHRITIS; AUTOIMMUNE-DISEASE; IPILIMUMAB THERAPY; ADVANCED MELANOMA; CTLA-4 BLOCKADE; PD-1; DISORDERS; NIVOLUMAB; MICE		RHEUMATOLOGY	RHEUMATOLOGY	ENGLISH	71	GREEN PUBLISHED, HYBRID		GREAT CLARENDON ST, OXFORD OX2 6DP, ENGLAND	DEC	9	OXFORD	31816080		J	OXFORD UNIV PRESS	2019		PISETSKY, DS (通讯作者)，DUKE UNIV, MED CTR, 151G DURHAM VAMC,508 FULTON ST, DURHAM, NC 27705 USA.	RHEUMATOLOGY
QUACH HT;JOHNSON DB;LEBOEUF NR;ZWERNER JP;DEWAN AK	QUACH, HENRY T.;JOHNSON, DOUGLAS B.;LEBOEUF, NICOLE R.;ZWERNER, JEFFREY P.;DEWAN, ANNA K.	ADLER NR, 2018, CLIN EXP DERMATOL, V43, P497, DOI 10.1111/CED.13399;ALI SS, 2015, JAMA DERMATOL, V151, P195, DOI 10.1001/JAMADERMATOL.2014.2233;ALNIEMI DEMA T, 2018, DERMATOL ONLINE J, V24;ANTONOV NINA K, 2019, JAAD CASE REP, V5, P342, DOI 10.1016/J.JDCR.2019.01.025;ANTOUN J, 2016, CURR OPIN ONCOL, V28, P288, DOI 10.1097/CCO.0000000000000296;AYOUBI N, 2020, J CUTAN PATHOL, V47, P390, DOI 10.1111/…	IMPORTANCE: IMMUNE CHECKPOINT INHIBITORS (ICIS) HAVE EMERGED AS ACTIVE THERAPIES FOR A VARIETY OF CANCERS. CUTANEOUS TOXICITIES ARE COMMON IMMUNE-RELATED ADVERSE EVENTS AND PATIENTS WILL OFTEN BE REFERRED TO DERMATOLOGISTS FOR EVALUATION. OBSERVATIONS: CUTANEOUS ADVERSE EVENTS TO ICIS CAN HAVE A VARIETY OF CLINICAL PRESENTATIONS. AMONG THE MORE COMMON ARE ECZEMATOUS, MORBILLIFORM, AND LICHENOID D…				956	VANDERBILT UNIV, SCH MED, NASHVILLE, TN 37215 USA.; VANDERBILT UNIV, MED CTR, DEPT MED, NASHVILLE, TN 37215 USA.; VANDERBILT UNIV, MED CTR, VANDERBILT INGRAM CANC CTR, NASHVILLE, TN 37215 USA.; VANDERBILT UNIV, MED CTR, DEPT DERMATOL, 719 THOMPSON LN,STE 26300, NASHVILLE, TN 37215 USA.; DANA FARBER CANC INST, DEPT DERMATOL, CTR CUTANEOUS ONCOL, BOSTON, MA 02115 USA.; BRIGHAM & WOMENS HOSP, 75 FRA…						2022-09-13	CTLA-4; CUTANEOUS; IMMUNE CHECKPOINT INHIBITOR; IMMUNE-RELATED ADVERSE EVENTS; PD-1; PD-L1; RASH; STEROIDS; TOXICITY	10.1016/j.jaad.2020.09.054	ARTICLE	SEP 2021		1097-6787	ANNA.DEWAN@VUMC.ORG	966		NATIONAL CANCER INSTITUTE/NATIONAL INSTITUTES OF HEALTH [K23 CA204726]; JAMES C. BRADFORD JR MELANOMA FUND; AMERICAN CANCER SOCIETY INSTITUTIONAL RESEARCH GRANT	DR JOHNSON IS FUNDED BY NATIONAL CANCER INSTITUTE/NATIONAL INSTITUTES OF HEALTH GRANT K23 CA204726, THE JAMES C. BRADFORD JR MELANOMA FUND, AND THE AMERICAN CANCER SOCIETY INSTITUTIONAL RESEARCH GRANT. HE SERVES ON THE ADVISORY BOARDS FOR ARRAY BIOPHARMA, BMS, INCYTE, MERCK, AND NOVARTIS. DRS QUACH, LEBOEUF, ZWERNER, AND DEWAN HAVE NO CONFLICTS OF INTEREST TO DECLARE.	UQ7BD				STEVENS-JOHNSON SYNDROME; METASTATIC MELANOMA; PEMBROLIZUMAB TREATMENT; EPIDERMAL NECROLYSIS; IPILIMUMAB THERAPY; TARGETED THERAPIES; CLINICAL-FEATURES; TUMOR RESPONSE; NIVOLUMAB; CANCER	4	J AM ACAD DERMATOL	J. AM. ACAD. DERMATOL.	ENGLISH	141			360 PARK AVENUE SOUTH, NEW YORK, NY 10010-1710 USA	OCT	11	NEW YORK	34332798		J	MOSBY-ELSEVIER	2021		DEWAN, AK (通讯作者)，VANDERBILT UNIV, MED CTR, DEPT DERMATOL, 719 THOMPSON LN,STE 26300, NASHVILLE, TN 37215 USA.	DERMATOLOGY
ANDREWS MC;DUONG CPM;GOPALAKRISHNAN V;IEBBA V;CHEN WS;DEROSA L;KHAN MAW;COGDILL AP;WHITE MG;WONG MC;FERRERE G;FLUCKIGER A;ROBERTI MP;OPOLON P;ALOU MT;YONEKURA S;ROH W;SPENCER CN;CURBELO IF;VENCE L;REUBEN A;JOHNSON S;ARORA R;MORAD G;LASTRAPES M;BARUCH EN;LITTLE L;GUMBS C;COOPER ZA;PRIETO PA;WANI K;LAZAR AJ;TETZLAFF MT;HUDGENS CW;CALLAHAN MK;ADAMOW M;POSTOW MA;ARIYAN CE;GAUDREAU PO;NEZI L;RAOULT D;…	ANDREWS, MILES C.;DUONG, CONNIE P. M.;GOPALAKRISHNAN, VANCHESWARAN;IEBBA, VALERIO;CHEN, WEI-SHEN;DEROSA, LISA;KHAN, MD ABDUL WADUD;COGDILL, ALEXANDRIA P.;WHITE, MICHAEL G.;WONG, MATTHEW C.;FERRERE, GLADYS;FLUCKIGER, AURELIE;ROBERTI, MARIA P.;OPOLON, PAULE;ALOU, MARYAM TIDJANI;YONEKURA, SATORU;ROH, WHIJAE;SPENCER, CHRISTINE N.;CURBELO, IRINA FERNANDEZ;VENCE, LUIS;REUBEN, ALEXANDRE;JOHNSON, SARAH;A…	ANGELAKIS E, 2016, SCI REP-UK, V6, DOI 10.1038/SREP26276;MORO-GARCIA MA, 2012, CURR GENOMICS, V13, P589, DOI 10.2174/138920212803759749;ATTIA P, 2005, J CLIN ONCOL, V23, P6043, DOI 10.1200/JCO.2005.06.205;BAI Y, 2014, BMC GENOMICS, V15, DOI 10.1186/1471-2164-15-325;BEGHINI F, 2021, ELIFE, V10, DOI 10.7554/ELIFE.65088;CAPORASO JG, 2010, NAT METHODS, V7, P335, DOI 10.1038/NMETH.F.303;CAPORASO JG, 2…	TREATMENT WITH COMBINED IMMUNE CHECKPOINT BLOCKADE (CICB) TARGETING CTLA-4 AND PD-1 IS ASSOCIATED WITH CLINICAL BENEFIT ACROSS TUMOR TYPES, BUT ALSO A HIGH RATE OF IMMUNE-RELATED ADVERSE EVENTS. INSIGHTS INTO BIOMARKERS AND MECHANISMS OF RESPONSE AND TOXICITY TO CICB ARE NEEDED. TO ADDRESS THIS, WE PROFILED THE BLOOD, TUMOR AND GUT MICROBIOME OF 77 PATIENTS WITH ADVANCED MELANOMA TREATED WITH CIC…				1432	UNIV TEXAS MD ANDERSON CANC CTR, DEPT SURG ONCOL, HOUSTON, TX 77030 USA.; OLIVIA NEWTON JOHN CANC RES INST, HEIDELBERG, VIC, AUSTRALIA.; LA TROBE UNIV, SCH CANC MED, HEIDELBERG, VIC, AUSTRALIA.; MONASH UNIV, DEPARMENT MED, MELBOURNE, VIC, AUSTRALIA.; GUSTAVE ROUSSY CANC CAMPUS GRCC, VILLEJUIF, FRANCE.; INST NATL SANTE & RECH MED INSERM U1015, EQUIPE LABELLISEE LIGUE NATL CANC, VILLEJUIF, FRANCE.;…						2022-09-13		10.1038/s41591-021-01406-6	ARTICLE	JUL 2021		1546-170X	LAURENCE.ZITVOGEL@GUSTAVEROUSSY.FR; JWARGO@MDANDERSON.ORG	+		CANCER PREVENTION RESEARCH INSTITUTE OF TEXAS; WELCH FOUNDATION; NIH/NCI [1 P50 CA221703-02, 1U54CA224070-03]; AMERICAN CANCER SOCIETY; MELANOMA RESEARCH ALLIANCE [4022024]; CANCER FIGHTERS OF HOUSTON; NATIONAL HEALTH AND MEDICAL RESEARCH COUNCIL OF AUSTRALIA CJ MARTIN EARLY CAREER FELLOWSHIP [1148680]; NATIONAL INSTITUTES OF HEALTH T32 TRAINING GRANT [T32CA163185]; CPRIT RESEARCH TRAINING PROGRA…	THIS RESEARCH WAS SUPPORTED BY GENEROUS PHILANTHROPIC CONTRIBUTIONS TO THE UNIVERSITY OF TEXAS MD ANDERSON CANCER CENTER MOON SHOTS PROGRAM FROM THE LYDA HILL FOUNDATION AND UTILIZED PLATFORM ASSISTANCE FROM THE CANCER GENOMICS LABORATORY AND IMMUNOTHERAPY PLATFORM, FROM THE DR. MIRIAM AND SHELDON G. ADELSON MEDICAL RESEARCH FOUNDATION AND THE AIM AT MELANOMA FOUNDATION. ADDITIONAL SUPPORT WAS PR…	UC6JU		Y	N	BACTEROIDES-FRAGILIS GROUP; MELANOMA; IPILIMUMAB; NIVOLUMAB; RESISTANCE; EFFICACY; MECHANISMS; SEQUENCES; SURVIVAL; THERAPY	8	NAT MED	NAT. MED.	ENGLISH	60	GREEN SUBMITTED	YONEKURA, SATORU/0000-0003-4047-3016; RAOULT, DIDIER/0000-0002-0633-5974; BURTON, ELIZABETH/0000-0002-3424-4922; ANDREWS, MILES/0000-0003-1231-8641; IEBBA, VALERIO/0000-0002-0716-306X; MORAD, GOLNAZ/0000-0002-9460-618X; DUONG, CONNIE/0000-0002-9067-8557; WHITE, MICHAEL/0000-0001-5022-5505; DEROSA, LISA/0000-0003-0527-2964; ZITVOGEL, LAURENCE/0000-0003-1596-0998; WATOWICH, STEPHANIE/0000-0003-1969…	HEIDELBERGER PLATZ 3, BERLIN, 14197, GERMANY	AUG	27	BERLIN	34239137		J	NATURE PORTFOLIO	2021	YONEKURA, SATORU/R-2468-2016; RAOULT, DIDIER/A-8434-2008; DEROSA, LISA/E-6814-2015; BURTON, ELIZABETH/AAB-9393-2021; IEBBA, VALERIO/P-1194-2016	WARGO, JA (通讯作者)，UNIV TEXAS MD ANDERSON CANC CTR, DEPT SURG ONCOL, HOUSTON, TX 77030 USA.; ZITVOGEL, L (通讯作者)，GUSTAVE ROUSSY CANC CAMPUS GRCC, VILLEJUIF, FRANCE.; ZITVOGEL, L (通讯作者)，INST NATL SANTE & RECH MED INSERM U1015, EQUIPE LABELLISEE LIGUE NATL CANC, VILLEJUIF, FRANCE.; ZITVOGEL, L (通讯作者)，UNIV PARIS SACLAY, FAC MED KREMLIN BICETRE, LE KREMLIN BICETRE, FRANCE.; WARGO, JA (通讯作者)，UNIV TEXAS M…	BIOCHEMISTRY & MOLECULAR BIOLOGY; CELL BIOLOGY; RESEARCH & EXPERIMENTAL MEDICINE
CONDE-ESTEVEZ D;MONGE-ESCARTIN I;RIOS-HOYO A;MONZONIS X;ECHEVERRIA-ESNAL D;MOLINER L;DURAN-JORDA X;TAUS A;ARRIOLA E	CONDE-ESTEVEZ, DAVID;MONGE-ESCARTIN, INES;RIOS-HOYO, ALEJANDRO;MONZONIS, XAVIER;ECHEVERRIA-ESNAL, DANIEL;MOLINER, LAURA;DURAN-JORDA, XAVIER;TAUS, ALVARO;ARRIOLA, EDURNE	BARROSO-SOUSA R, 2018, JAMA ONCOL, V4, P173, DOI 10.1001/JAMAONCOL.2017.3064;BORGHAEI H, 2015, NEW ENGL J MED, V373, P1627, DOI 10.1056/NEJMOA1507643;BRAHMER JR, 2018, J CLIN ONCOL, V36, P1714, DOI 10.1200/JCO.2017.77.6385;BRZEZIANSKA E, 2006, MUTAT RES-FUND MOL M, V599, P26, DOI 10.1016/J.MRFMMM.2005.12.013;CLOONEY AG, 2016, ALIMENT PHARM THER, V43, P974, DOI 10.1111/APT.13568;DEROSA L, 2018, AN…	OUR AIM WAS TO DESCRIBE THE INCIDENCE AND CHARACTERISTICS OF IMMUNE-RELATED ADVERSE EVENTS (IRAES) IN PATIENTS WITH NON-SMALL-CELL LUNG CANCER (NSCLC) TREATED WITH IMMUNE CHECKPOINT INHIBITORS (ICI) AND TO EVALUATE THEIR IMPACT ON OUTCOME. ALL CASES OF NSCLC PATIENTS TREATED WITH ICIS IN THE SECOND-LINE SETTING BETWEEN DECEMBER 2015 AND MAY 2018 WERE EVALUATED. SEVENTY PATIENTS WERE INCLUDED. MEA…				32	HOSP UNIV MAR, DEPT PHARM, PASSEIG MARITIM 25-29, E-08003 BARCELONA, SPAIN.; HOSP UNIV MAR CIBERONC, DEPT MED ONCOL, BARCELONA, SPAIN.; IMIM INST INVEST HOSP DEL MAR, BARCELONA, SPAIN.; UNIV AUTONOMA BARCELONA, DEPT PHARMACOL THERAPEUT & TOXICOL, BARCELONA, SPAIN.; INST HOSP DEL MAR INVEST MED IMIM, METHODOL & BIOSTAT SUPPORT UNIT, BARCELONA, SPAIN.;						2022-09-13	IMMUNOTHERAPY; ADVERSE EVENTS; LUNG NEOPLASM; SURVIVAL; ATEZOLIZUMAB; NIVOLUMAB; PEMBROLIZUMAB	10.1080/1120009X.2020.1849488	ARTICLE	NOV 2020		1973-9478	DCONDE@HOSPITALDELMAR.CAT	39				PU8GY					1	J CHEMOTHERAPY	J. CHEMOTHER.	ENGLISH	26		DURAN, XAVIER/0000-0001-8517-9254; MOLINER, LAURA/0000-0002-1532-242X; DANIEL, ECHEVERRIA-ESNAL/0000-0003-4975-8798	2-4 PARK SQUARE, MILTON PARK, ABINGDON OR14 4RN, OXON, ENGLAND	NOV 20	8	ABINGDON	33267748		J	TAYLOR & FRANCIS LTD	2020	DURAN, XAVIER/G-3207-2014	CONDE-ESTEVEZ, D (通讯作者)，HOSP UNIV MAR, DEPT PHARM, PASSEIG MARITIM 25-29, E-08003 BARCELONA, SPAIN.	ONCOLOGY; INFECTIOUS DISEASES; PATHOLOGY; PHARMACOLOGY & PHARMACY
YU YY	YU, YINGYAN	ABDEL-RAHMAN O, 2017, CLIN ONCOL-UK, V29, P218, DOI 10.1016/J.CLON.2016.11.007;ATKINSON V, 2020, J IMMUNOTHER CANCER, V8, DOI 10.1136/JITC-2020-001681;CAMACHO LH, 2015, CANCER MED-US, V4, P661, DOI 10.1002/CAM4.371;COMPTON F, 2021, J CLIN APHERESIS, V36, P645, DOI 10.1002/JCA.21890;CUNNINGHAM M, 2021, PLOS ONE, V16, DOI 10.1371/JOURNAL.PONE.0253070;DE LUCA AJ, 2021, CURR ONCOL REP, V23, DOI 10.10…	IMMUNE THERAPY HAS BECOME THE FOURTH APPROACH AFTER SURGERY, CHEMOTHERAPY, AND RADIOTHERAPY IN CANCER TREATMENT. MANY IMMUNE CHECKPOINTS WERE IDENTIFIED IN THE LAST DECADE SINCE IPILIMUMAB, WHICH IS THE FIRST IMMUNE CHECKPOINT INHIBITOR TO CYTOTOXIC T-LYMPHOCYTE ASSOCIATED PROTEIN 4, HAD BEEN APPROVED BY THE US FOOD AND DRUG ADMINISTRATION (FDA) FOR THE TREATMENT OF UNRESECTABLE OR METASTATIC MEL…				208	SHANGHAI JIAO TONG UNIV, SCH MED, SHANGHAI INST DIGEST SURG, DEPT GEN SURG,RUIJIN HOSP, SHANGHAI 200025, PEOPLES R CHINA.; SHANGHAI JIAO TONG UNIV, SCH MED, SHANGHAI KEY LAB GASTR NEOPLASMS, SHANGHAI 200025, PEOPLES R CHINA.;						2022-09-13	IMMUNE CHECKPOINTS; MULTI-TARGET; IMMUNE ESCAPE; IMMUNE-RELATED ADVERSE EVENTS; COMBINATION THERAPY	10.1007/s11684-022-0922-5	REVIEW	APR 2022		2095-0225	YINGYAN3Y@SJTU.EDU.CN	215		NATIONAL NATURAL SCIENCE FOUNDATION OF CHINA [82072602, 81772505]; SHANGHAI SCIENCE AND TECHNOLOGY COMMITTEE [20DZ2201900, 18411953100]; CHINESE NATIONAL KEY PROGRAM [MOST-2017YFC0908300, 2016YFC1303200]; INNOVATION FOUNDATION OF TRANSLATIONAL MEDICINE OF SHANGHAI JIAO TONG UNIVERSITY SCHOOL OF MEDICINE [TM202001]	THIS PROJECT WAS PARTIALLY SUPPORTED BY THE NATIONAL NATURAL SCIENCE FOUNDATION OF CHINA (NOS. 82072602 AND 81772505) TO YINGYAN YU, THE SHANGHAI SCIENCE AND TECHNOLOGY COMMITTEE (NOS. 20DZ2201900 AND 18411953100) TO YINGYAN YU, THE CHINESE NATIONAL KEY PROGRAM (NOS. MOST-2017YFC0908300 AND 2016YFC1303200) TO YINGYAN YU, AND THE INNOVATION FOUNDATION OF TRANSLATIONAL MEDICINE OF SHANGHAI JIAO TON…	0V8RS				IPILIMUMAB; IMMUNOTHERAPY; TREMELIMUMAB; DURVALUMAB; NIVOLUMAB; INHIBITOR	2	FRONT MED-PRC	FRONT. MED.	ENGLISH	51			ONE NEW YORK PLAZA, SUITE 4600, NEW YORK, NY, UNITED STATES	APR	8	NEW YORK	35377102		J	SPRINGER	2022		YU, YY (通讯作者)，SHANGHAI JIAO TONG UNIV, SCH MED, SHANGHAI INST DIGEST SURG, DEPT GEN SURG,RUIJIN HOSP, SHANGHAI 200025, PEOPLES R CHINA.; YU, YY (通讯作者)，SHANGHAI JIAO TONG UNIV, SCH MED, SHANGHAI KEY LAB GASTR NEOPLASMS, SHANGHAI 200025, PEOPLES R CHINA.	ONCOLOGY; RESEARCH & EXPERIMENTAL MEDICINE
MAZZASCHI G;BORDI P;FIORETZAKI R;GNETTI L;MILANESE G;TOMMASI C;BERSANELLI M;ROTI G;SCODITTI U;LEONARDI F;QUAINI F;TISEO M	MAZZASCHI, GIULIA;BORDI, PAOLA;FIORETZAKI, RODANTHI;GNETTI, LETIZIA;MILANESE, GIANLUCA;TOMMASI, CHIARA;BERSANELLI, MELISSA;ROTI, GIOVANNI;SCODITTI, UMBERTO;LEONARDI, FRANCESCO;QUAINI, FEDERICO;TISEO, MARCELLO	ASTARAS C, 2018, CURR NEUROL NEUROSCI, V18, DOI 10.1007/S11910-018-0810-1;DE MALEISSYE MF, 2016, NEW ENGL J MED, V375, P296, DOI 10.1056/NEJMC1515584;DULOS J, 2012, J IMMUNOTHER, V35, P169, DOI 10.1097/CJI.0B013E318247A4E7;ELLIS PM, 2017, CLIN LUNG CANCER, V18, P444, DOI 10.1016/J.CLLC.2017.02.001;FENG S, 2017, J THORAC ONCOL, V12, P1626, DOI 10.1016/J.JTHO.2017.08.007;FUKUMOTO Y, 2018, J NEUROL …	THE ADVENT OF PROGRAMMED CELL DEATH 1/PROGRAMMED DEATH LIGAND 1 IMMUNE CHECKPOINT INHIBITORS (ICIS) HAS PROMPTED A PARADIGM SHIFT IN LUNG CANCER TREATMENT, ALTHOUGH ICIS CARRY A NEW SPECTRUM OF TOXICITIES, THE SO-CALLED IMMUNE-RELATED ADVERSE EVENTS (IRAES). NEUROLOGIC IRAES, WHILE HETEROGENEOUS AND RELATIVELY UNCOMMON, MAY INCLUDE FATAL OR LIFE-THREATENING CONDITIONS SUCH AS GUILLAIN-BARRE SYNDR…				E65	UNIV PARMA, DEPT MED & SURG, MED ONCOL UNIT, PARMA, ITALY.; UNIV PARMA, MED ONCOL UNIT, RADIOL UNIT, PARMA, ITALY.; UNIV PARMA, DEPT MED & SURG, HEMATOL & BONE MARROW TRANSPLANTAT, RADIOL UNIT, PARMA, ITALY.; UNIV PARMA, PATHOL UNIT, RADIOL UNIT, PARMA, ITALY.; UNIV PARMA, DEPT MED & SURG, RADIOL UNIT, PARMA, ITALY.; UNIV PARMA, UNIV HOSP PARMA, DEPT MED & SURG, NEUROL UNIT, PARMA, ITALY.;						2022-09-13	GUILLAIN-BARRE SYNDROME (GBS); IMMUNE-RELATED ADVERSE EVENTS; IMMUNOTHERAPY; LUNG CANCER; TUMOR IMMUNE MICROENVIRONMENT	10.1016/j.cllc.2019.11.001	ARTICLE			1938-0690	FEDERICO.QUAINI@UNIPR.IT	E73		ASSOCIAZIONE ITALIANA PER LA RICERCA SUL CANCRO (AIRC) [IG 14214, 19026]	SUPPORTED IN PART BY ASSOCIAZIONE ITALIANA PER LA RICERCA SUL CANCRO (AIRC), GRANTS IG 14214 (TO M.T.) AND IG 2016 ID 19026.	KS7GD				PEMBROLIZUMAB; CANCER	2	CLIN LUNG CANCER	CLIN. LUNG CANCER	ENGLISH	21		ROTI, GIOVANNI/0000-0002-8664-950X; FIORETZAKI, RODANTHI/0000-0003-1219-8715; GNETTI, LETIZIA/0000-0002-6982-5188; TOMMASI, CHIARA/0000-0002-9230-9288; BERSANELLI, MELISSA/0000-0002-6527-6281	3500 MAPLE AVENUE, STE 750, DALLAS, TX 75219-3931 USA	MAR	9	DALLAS	31837925		J	CIG MEDIA GROUP, LP	2020	ROTI, GIOVANNI/A-4234-2015	QUAINI, F (通讯作者)，HEMATOL & BONE MARROW TRANSPLANTAT, DEPT MED & SURG, VIA GRAMSCI 14, I-43126 PARMA, ITALY.	ONCOLOGY
DARVIN P;TOOR SM;NAIR VS;ELKORD E	DARVIN, PRAMOD;TOOR, SALMAN M.;NAIR, VARUN SASIDHARAN;ELKORD, EYAD	AGUIAR PN, 2016, IMMUNOTHERAPY-UK, V8, P479, DOI 10.2217/IMT-2015-0002;ANAGNOSTOU V, 2017, CANCER DISCOV, V7, P264, DOI 10.1158/2159-8290.CD-16-0828;ANGULO G. D., 2008, CANCER, V112, P407;ANONYMOUS, NO TITLE CAPTURED;ANSELL SM, 2015, NEW ENGL J MED, V372, P311, DOI 10.1056/NEJMOA1411087;ASCIERTO ML, 2012, BREAST CANCER RES TR, V131, P871, DOI 10.1007/S10549-011-1470-X;BALATONI T, 2018, CANCER IMM…	CANCER GROWTH AND PROGRESSION ARE ASSOCIATED WITH IMMUNE SUPPRESSION. CANCER CELLS HAVE THE ABILITY TO ACTIVATE DIFFERENT IMMUNE CHECKPOINT PATHWAYS THAT HARBOR IMMUNOSUPPRESSIVE FUNCTIONS. MONOCLONAL ANTIBODIES THAT TARGET IMMUNE CHECKPOINTS PROVIDED AN IMMENSE BREAKTHROUGH IN CANCER THERAPEUTICS. AMONG THE IMMUNE CHECKPOINT INHIBITORS, PD-1/PD-L1 AND CTLA-4 INHIBITORS SHOWED PROMISING THERAPEUT…	165				HAMAD BIN KHALIFA UNIV, QATAR BIOMED RES INST, QATAR FDN, CANC RES CTR,COLL SCI & ENGN, DOHA, QATAR.; UNIV MANCHESTER, INST CANC SCI, MANCHESTER, LANCS, ENGLAND.;						2022-09-13		10.1038/s12276-018-0191-1	REVIEW			2092-6413	EELKORD@HBKU.EDU.QA			QATAR BIOMEDICAL RESEARCH INSTITUTE, QATAR FOUNDATION [VR04]	THIS WORK WAS SUPPORTED BY A START-UP GRANT [VR04] FOR DR. EYAD ELKORD FROM QATAR BIOMEDICAL RESEARCH INSTITUTE, QATAR FOUNDATION.	HE3US		Y	N	CELL LUNG-CANCER; EPITHELIAL-MESENCHYMAL TRANSITION; REGULATORY T-CELLS; PD-1 BLOCKADE; IPILIMUMAB TREATMENT; PREDICTS RESPONSE; METASTATIC MELANOMA; CLINICAL-RESPONSE; CTLA-4 BLOCKADE; BREAST-CANCER		EXP MOL MED	EXP. MOL. MED.	ENGLISH	77	GREEN PUBLISHED, GOLD	ELKORD, EYAD/0000-0002-3868-0318; NAIR, VARUN SASIDHARAN/0000-0001-5047-2338; DARVIN, PRAMOD/0000-0003-3746-109X; M TOOR, SALMAN/0000-0002-4683-3329	75 VARICK ST, 9TH FLR, NEW YORK, NY 10013-1917 USA	DEC 13	11	NEW YORK	30546008		J	NATURE PUBLISHING GROUP	2018	ELKORD, EYAD/AAE-1136-2020; NAIR, VARUN SASIDHARAN/AAQ-5533-2021; DARVIN, PRAMOD/M-1730-2019; TOOR, SALMAN M/AAY-4682-2021	ELKORD, E (通讯作者)，HAMAD BIN KHALIFA UNIV, QATAR BIOMED RES INST, QATAR FDN, CANC RES CTR,COLL SCI & ENGN, DOHA, QATAR.; ELKORD, E (通讯作者)，UNIV MANCHESTER, INST CANC SCI, MANCHESTER, LANCS, ENGLAND.	BIOCHEMISTRY & MOLECULAR BIOLOGY; RESEARCH & EXPERIMENTAL MEDICINE
HUANG L;LI L;ZHOU YX;YANG ZY;WANG M;GAO YN;YANG Y;YANG F;LIU B;HONG X;CHEN GY	HUANG, LAN;LI, LI;ZHOU, YINGXU;YANG, ZHAOYANG;WANG, MENG;GAO, YINA;YANG, YANG;YANG, FANG;LIU, BAO;HONG, XUAN;CHEN, GONGYAN	AGUIAR PN, 2017, IMMUNOTHERAPY-UK, V9, P499, DOI 10.2217/IMT-2016-0150;BAGLEY SJ, 2017, LUNG CANCER, V106, P1, DOI 10.1016/J.LUNGCAN.2017.01.013;BORGHAEI H, 2015, NEW ENGL J MED, V373, P1627, DOI 10.1056/NEJMOA1507643;BRZEZIANSKA E, 2006, MUTAT RES-FUND MOL M, V599, P26, DOI 10.1016/J.MRFMMM.2005.12.013;CALIFANO R, 2016, CURR ONCOL REP, V18, DOI 10.1007/S11912-016-0544-7;CHEN Y, 2020, BMC CANCER,…	CONSIDERING THE EXISTING INDICATORS ARE NOT SUFFICIENT TO PREDICT THE PATIENT'S RESPONSE TO IMMUNE CHECKPOINT INHIBITORS (ICIS), WE CONDUCTED THIS STUDY TO EVALUATE THE EFFICACY AND SAFETY OF ICIS IN ADVANCED NON-SMALL CELL LUNG CANCER (NSCLC) PATIENTS, AND TO DETERMINE PROGNOSTIC FACTORS OF ICIS. IN THIS STUDY, 61 PATIENTS DIAGNOSED WITH ADVANCED NSCLC WHO UNDERWENT ICIS WERE RECRUITED. THE UNIV…				7137	HEILONGJIANG PROV HOSP, DEPT MED ONCOL, HARBIN, PEOPLES R CHINA.; HARBIN MED UNIV, DEPT MED ONCOL, CANC HOSP, 150 HAPING RD, HARBIN 150081, PEOPLES R CHINA.;						2022-09-13	NON-SMALL CELL LUNG CANCER; IMMUNE CHECKPOINT INHIBITORS; IMMUNE-RELATED ADVERSE EVENTS (IRAES); PERIPHERAL BLOOD BIOMARKER; CLINICAL OUTCOME	10.7150/jca.49213	ARTICLE				HONGXUAN@HRBMU.EDU.CN; CHENGONGYANHMU@163.COM	7145		NATIONAL NATURAL SCIENCE FOUNDATION OF CHINA [81871872, 81702263]; FOUNDATION OF HARBIN MEDICAL UNIVERSITY CANCER HOSPITAL [JJZD-2014-01, JJQN-2016-06, JJZD 2020-15]	THIS WORK WAS SUPPORTED BY THE NATIONAL NATURAL SCIENCE FOUNDATION OF CHINA (NO. 81871872) (NO. 81702263) AND THE FOUNDATION OF HARBIN MEDICAL UNIVERSITY CANCER HOSPITAL (JJZD-2014-01) (JJQN-2016-06) (JJZD 2020-15).	OH4XS				ADVERSE EVENTS; NIVOLUMAB; ASSOCIATION; SURVIVAL; PEMBROLIZUMAB; EFFICACY; PROGRESSION; MANAGEMENT; INHIBITORS; DOCETAXEL	24	J CANCER	J. CANCER	ENGLISH	33	GOLD, GREEN PUBLISHED		PO BOX 4546, LAKE HAVEN, NSW 2263, AUSTRALIA		9	LAKE HAVEN	33193876		J	IVYSPRING INT PUBL	2020		HONG, X; CHEN, GY (通讯作者)，HARBIN MED UNIV, DEPT MED ONCOL, CANC HOSP, 150 HAPING RD, HARBIN 150081, PEOPLES R CHINA.	ONCOLOGY
SCHOCH LK;COOKE KR;WAGNER-JOHNSTON ND;GOJO I;SWINNEN LJ;IMUS P;FUCHS EJ;LEVIS M;AMBINDER RF;JONES RJ;GLADSTONE DE	SCHOCH, LAURA K.;COOKE, KENNETH R.;WAGNER-JOHNSTON, NINA D.;GOJO, IVANA;SWINNEN, LODE J.;IMUS, PHILIP;FUCHS, EPHRAIM J.;LEVIS, MARK;AMBINDER, RICHARD F.;JONES, RICHARD J.;GLADSTONE, DOUGLAS E.	CARNEVALE-SCHIANCA F, 2017, BIOL BLOOD MARROW TR, V23, P459, DOI 10.1016/J.BBMT.2016.12.636;CIUREA SO, 2015, BLOOD, V126, P1033, DOI 10.1182/BLOOD-2015-04-639831;ELMARIAH H, 2018, BIOL BLOOD MARROW TR, V24, P1099, DOI 10.1016/J.BBMT.2018.02.005;GHOSH N, 2016, J CLIN ONCOL, V34, P3141, DOI 10.1200/JCO.2015.66.3476;HAVERKOS BM, 2017, BLOOD, V130, P221, DOI 10.1182/BLOOD-2017-01-761346;HERBAUX C, 20…	PUBLISHED REPORTS SUGGEST THAT IMMUNE CHECKPOINT INHIBITORS (ICIS) BEFORE ALLOGENEIC BLOOD OR MARROW TRANSPLANTATION (ALLOBMT) MAY INCREASE THE INCIDENCE OF GRAFT-VERSUS-HOST DISEASE (GVHD), IMMUNE-RELATED ADVERSE EVENTS, AND NONRELAPSE MORTALITY (NRM); THIS LED TO THE US FOOD AND DRUG ADMINISTRATION ISSUING A "WARNING AND PRECAUTION" REGARDING THE POTENTIAL FOR LIFE-THREATENING IMMUNE-MEDIATED C…				2226	SIDNEY KIMMEL COMPREHENS CANC CTR JOHNS HOPKINS, BALTIMORE, MD USA.;						2022-09-13		10.1182/bloodadvances.2018019208	ARTICLE			2473-9537	RJJONES@JHMI.EDU	2229		NATIONAL INSTITUTES OF HEALTH, NATIONAL CANCER INSTITUTE [P01 CA015396, P30 CA006973]; NATIONAL CANCER INSTITUTE [P30CA006973, P01CA015396] FUNDING SOURCE: NIH REPORTER	THIS WORK WAS SUPPORTED BY THE NATIONAL INSTITUTES OF HEALTH, NATIONAL CANCER INSTITUTE (GRANTS P01 CA015396 [R.J.J.] AND P30 CA006973).	GT1QK				STEM-CELL TRANSPLANTATION; MARROW-TRANSPLANTATION; HODGKIN LYMPHOMA; PD-1 BLOCKADE; NIVOLUMAB; BLOOD; GVHD; BMT	17	BLOOD ADV	BLOOD ADV.	ENGLISH	18	GREEN PUBLISHED, BRONZE	IMUS, PHILIP/0000-0001-8563-195X	2021 L ST NW, SUITE 900, WASHINGTON, DC 20036 USA	SEP 11	4	WASHINGTON	30190282		J	AMER SOC HEMATOLOGY	2018		JONES, RJ (通讯作者)，JOHNS HOPKINS ONCOL CTR, BUNTING BLAUSTEIN CRB, ROOM 244,1650 ORLEANS ST, BALTIMORE, MD 21231 USA.	HEMATOLOGY
WANG PF;CHEN Y;SONG SY;WANG TJ;JI WJ;LI SW;LIU N;YAN CX	WANG, PENG-FEI;CHEN, YANG;SONG, SI-YING;WANG, TING-JIAN;JI, WEN-JUN;LI, SHOU-WEI;LIU, NING;YAN, CHANG-XIANG	BALAR AV, 2017, LANCET, V389, P67, DOI 10.1016/S0140-6736(16)32455-2;BELLMUNT J, 2017, NEW ENGL J MED, V376, P1015, DOI 10.1056/NEJMOA1613683;BERTRAND A, 2015, BMC MED, V13, DOI 10.1186/S12916-015-0455-8;BORGHAEI H, 2015, NEW ENGL J MED, V373, P1627, DOI 10.1056/NEJMOA1507643;BRAHMER J, 2015, NEW ENGL J MED, V373, P123, DOI 10.1056/NEJMOA1504627;BRAHMER JR, 2012, NEW ENGL J MED, V366, P2455, DOI …	BACKGROUND : TREATMENT OF CANCERS WITH PROGRAMMED CELL DEATH PROTEIN 1 (PD-1) PATHWAY INHIBITORS CAN LEAD TO IMMUNE-RELATED ADVERSE EVENTS (IRAES), WHICH COULD BE SERIOUS AND EVEN FETAL. THEREFORE, CLINICIANS SHOULD BE AWARE OF THE CHARACTERISTICS OF IRAES ASSOCIATED WITH THE USE OF SUCH DRUGS. METHODS : THE MEDLINE, EMBASE, AND COCHRANE DATABASES WERE SEARCHED TO FIND POTENTIAL STUDIES USING THE…	730				CAPITAL MED UNIV, SANBO BRAIN HOSP, DEPT NEUROSURG, BEIJING, PEOPLES R CHINA.; CHINESE ACAD MED SCI, NATL CTR CARDIOVASC DIS, FUWAI HOSP, DEPT CARDIOL,STATE KEY LAB CARDIOVASC DIS, BEIJING, PEOPLES R CHINA.; PEKING UNION MED COLL, BEIJING, PEOPLES R CHINA.; CAPITAL MED UNIV, DEPT CLIN MED, BEIJING, PEOPLES R CHINA.; XI AN JIAO TONG UNIV, HOSP 2, DEPT NEUROSURG, KEY LAB, XIAN, SHAANXI, PEOPLES R C…						2022-09-13	ANTI-PD-1 ANTIBODIES; IMMUNE-RELATED ADVERSE EVENTS; IMMUNOTHERAPY; ONCOLOGY; NIVOLUMAB	10.3389/fphar.2017.00730	ARTICLE				LIUNING301@ALIYUN.COM; YANCX65828@SINA.COM					FJ9ZN		Y	N	LONG-TERM SAFETY; CELL LUNG-CANCER; OPEN-LABEL; SINGLE-ARM; CHECKPOINT INHIBITOR; ADVANCED MELANOMA; CLINICAL ACTIVITY; TUMOR RESPONSE; SOLID TUMORS; 1 ANTIBODY		FRONT PHARMACOL	FRONT. PHARMACOL.	ENGLISH	64	GREEN PUBLISHED, GOLD	LI, SHOUWEI/0000-0003-3320-2517; , CHANGXIANG/0000-0001-8764-1596	AVENUE DU TRIBUNAL FEDERAL 34, LAUSANNE, CH-1015, SWITZERLAND	OCT 18	12	LAUSANNE	29093678		J	FRONTIERS MEDIA SA	2017		LIU, N; YAN, CX (通讯作者)，CAPITAL MED UNIV, SANBO BRAIN HOSP, DEPT NEUROSURG, BEIJING, PEOPLES R CHINA.	PHARMACOLOGY & PHARMACY
SHEIKHBAHAEI S;MARCUS CV;SADAGHIANI MS;ROWE SP;POMPER MG;SOLNES LB	SHEIKHBAHAEI, SARA;MARCUS, CHARLES, V;SADAGHIANI, MOHAMMAD S.;ROWE, STEVEN P.;POMPER, MARTIN G.;SOLNES, LILJA B.	AHMADZADEH M, 2009, BLOOD, V114, P1537, DOI 10.1182/BLOOD-2008-12-195792;AIDE N, 2019, EUR J NUCL MED MOL I, V46, P238, DOI 10.1007/S00259-018-4171-4;ALBAREL F, 2015, EUR J ENDOCRINOL, V172, DOI 10.1530/EJE-14-0845;ALMUTAIRI AR, 2020, FRONT ONCOL, V10, DOI 10.3389/FONC.2020.00091;ANWAR H, 2018, EUR J NUCL MED MOL I, V45, P376, DOI 10.1007/S00259-017-3870-6;BAITSCH L, 2011, J CLIN INVEST, V121, P2…	THE INTRODUCTION OF IMMUNOTHERAPY WITH IMMUNE-CHECKPOINT INHIBITORS (ICIS) HAS REVOLUTIONIZED CANCER TREATMENT PARADIGMS. SINCE FDA APPROVAL OF THE FIRST ICI IN 2011, MULTIPLE ADDITIONAL ICIS HAVE BEEN APPROVED AND GRANTED MARKETING AUTHORIZATION, AND MANY PROMISING AGENTS ARE IN EARLY CLINICAL ADOPTION. DUE TO THE DISTINCTIVE BIOLOGIC MECHANISMS OF ICIS, THE PATTERNS OF TUMOR RESPONSE AND PROGRE…				940	JOHNS HOPKINS UNIV, JOHNS HOPKINS OUTPATIENT CTR, RUSSELL H MORGAN DEPT RADIOL & RADIOL SCI, SCH MED, 601 N CAROLINE ST,JHOC 3009, BALTIMORE, MD 21287 USA.; EMORY UNIV, DEPT RADIOL, ATLANTA, GA 30322 USA.;						2022-09-13	ADVERSE EVENT; IMMUNE-CHECKPOINT INHIBITORS; IMMUNOTHERAPY; PSEUDOPROGRESSION; RESPONSE	10.2214/AJR.21.26538	REVIEW			1546-3141	LSOLNES1@JHMI.EDU	952				2H5QM				T-CELLS; CHECKPOINT INHIBITORS; SOLID TUMORS; CRITERIA; THERAPY; PD-1; EXPRESSION; BLOCKADE; PET/CT; EXHAUSTION	6	AM J ROENTGENOL	AM. J. ROENTGENOL.	ENGLISH	78			44211 SLATESTONE CT, LEESBURG, VA USA	JUN	13	LEESBURG	34612682		J	AMER ROENTGEN RAY SOC	2022		SOLNES, LB (通讯作者)，JOHNS HOPKINS UNIV, JOHNS HOPKINS OUTPATIENT CTR, RUSSELL H MORGAN DEPT RADIOL & RADIOL SCI, SCH MED, 601 N CAROLINE ST,JHOC 3009, BALTIMORE, MD 21287 USA.	RADIOLOGY, NUCLEAR MEDICINE & MEDICAL IMAGING
TAILLEFER VT;PIGEON M;CHEN M;LAROCHELLE C;FLORESCU M;BELANGER K;ADAM JP	TAILLEFER, VINCENT-THIERRY;PIGEON, MARJORIE;CHEN, MICHELLE;LAROCHELLE, CATHERINE;FLORESCU, MARIE;BELANGER, KARL;ADAM, JEAN-PHILIPPE	ANSELL S, 2016, BLOOD, V128;BORGHAEI H, 2015, NEW ENGL J MED, V373, P1627, DOI 10.1056/NEJMOA1507643;BRAHMER JR, 2018, J CLIN ONCOL, V36, P1714, DOI 10.1200/JCO.2017.77.6385;BRAHMER JR, 2015, FUTURE ONCOL, V11, P1307, DOI 10.2217/FON.15.52;BRISTOL-MYERS SQUIBB, 2018, OPD NIV INJ INTR INF;BRISTOL-MYERS SQUIBB CANADA, 2019, OP PROD MON;BURKE M, 2018, GYNECOL ONCOL REP, V24, P51, DOI 10.1016/J.GORE.…	INTRODUCTION NIVOLUMAB IS A PROGRAMMED DEATH 1 (PD-1) INHIBITOR APPROVED BY THE FOOD AND DRUG ADMINISTRATION (FDA) FOR THE TREATMENT OF EIGHT DIFFERENT CANCERS INCLUDING METASTATIC MELANOMA. IMMUNE CHECKPOINT BLOCKADE MAY LEAD TO A RANGE OF NEUROLOGIC IMMUNE-RELATED ADVERSE EVENTS (IRAES) WITH SEVERITY VARYING FROM MILD TO LIFE-THREATENING, INCLUDING ENCEPHALITIS. CASE REPORT WE DESCRIBE A CASE O…	1078155220904147			1538	UNIV MONTREAL, FAC PHARM, MONTREAL, PQ, CANADA.; CTR HOSP UNIV MONTREAL, DEPT PHARM, 1051 SANGUINET, MONTREAL, PQ H2X 0C1, CANADA.; CTR HOSP UNIV MONTREAL, DEPT NEUROSCI, MONTREAL, PQ, CANADA.; CHUM, CHUM RES CTR, MONTREAL, PQ, CANADA.; CHUM, DIV HEMATOL ONCOL, MONTREAL, PQ, CANADA.;						2022-09-13	IMMUNOTHERAPY; IMMUNE-RELATED ADVERSE EVENTS; LIMBIC ENCEPHALITIS; NEUROTOXICITY; NIVOLUMAB	10.1177/1078155220904147	ARTICLE	FEB 2020		1477-092X	JEAN-PHILIPPE.ADAM.CHUM@SSSS.GOUV.QC.CA	1543				ND8AA				PD-1; IMMUNOTHERAPY; IPILIMUMAB; MELANOMA	6	J ONCOL PHARM PRACT	J. ONCOL. PHARM. PRACT.	ENGLISH	30		TAILLEFER, VINCENT T./0000-0002-7844-1821; ADAM, JEAN-PHILIPPE/0000-0002-7938-0944	1 OLIVERS YARD, 55 CITY ROAD, LONDON EC1Y 1SP, ENGLAND	SEP	6	LONDON	32063105		J	SAGE PUBLICATIONS LTD	2020		ADAM, JP (通讯作者)，CTR HOSP UNIV MONTREAL, DEPT PHARM, 1051 SANGUINET, MONTREAL, PQ H2X 0C1, CANADA.	ONCOLOGY; PHARMACOLOGY & PHARMACY
MONGE C;XIE CQ;STEINBERG SM;GRETEN TF	MONGE, CECILIA;XIE, CHANGQING;STEINBERG, SETH M.;GRETEN, TIM F.	ATTIA P, 2005, J CLIN ONCOL, V23, P6043, DOI 10.1200/JCO.2005.06.205;BALDINI E, 2020, LUNG CANCER, V140, P59, DOI 10.1016/J.LUNGCAN.2019.12.014;DAS S, 2019, J IMMUNOTHER CANCER, V7, DOI 10.1186/S40425-019-0805-8;DOWNEY SG, 2007, CLIN CANCER RES, V13, P6681, DOI 10.1158/1078-0432.CCR-07-0187;DUFFY AG, 2017, J HEPATOL, V66, P545, DOI 10.1016/J.JHEP.2016.10.029;EL-KHOUEIRY AB, 2017, LANCET, V389, P2…	INTRODUCTION: PATIENTS WITH ADVANCED HEPATOCELLULAR CARCINOMA HAVE A DISMAL PROGNOSIS; ONLY A SUBSET OF PATIENTS WITH ADVANCED HCC WILL BENEFIT FROM TREATMENT WITH IMMUNOTHERAPY. WE SEARCHED FOR CLINICAL CHARACTERISTICS PREDICTING EXCEPTIONAL LONG-TERM SURVIVAL IN HCC PATIENTS TREATED WITH IMMUNE CHECKPOINT INHIBITORS. METHODS: WE COMPARED CLINICAL CHARACTERISTICS OF 59 PATIENTS WITH ADVANCED HEP…				507	NCI, GASTROINTESTINAL MALIGNANCIES SECT, THORAC & GI MALIGNANCIES BRANCH, CTR CANC RES,NIH, BETHESDA, MD 20892 USA.; NCI, BIOSTAT & DATA MANAGEMENT SECT, CTR CANC RES, NIH, BETHESDA, MD 20892 USA.; NIH, NCI CCR LIVER CANC PROGRAM, BETHESDA, MD 20892 USA.;						2022-09-13	HEPATOCELLULAR CARCINOMA; IMMUNOTHERAPY; LONG-TERM OVERALL SURVIVAL; IMMUNE-RELATED ADVERSE EVENTS; TREMELIMUMAB; DURVALUMAB	10.2147/JHC.S311496	ARTICLE			2253-5969	TIM.GRETEN@NIH.GOV	512		INTRAMURAL RESEARCH PROGRAM OF THE NIH, NATIONAL CANCER INSTITUTE, CENTER FOR CANCER RESEARCH	THIS RESEARCH WAS SUPPORTED BY THE INTRAMURAL RESEARCH PROGRAM OF THE NIH, NATIONAL CANCER INSTITUTE, CENTER FOR CANCER RESEARCH. THE CONTENT OF THIS PUBLICATION DOES NOT NECESSARILY REFLECT THE VIEWS OR POLICIES OF THE DEPARTMENT OF HEALTH AND HUMAN SERVICES, NOR DOES MENTION OF TRADE NAMES, COMMERCIAL PRODUCTS, OR ORGANIZATIONS IMPLY ENDORSEMENT BY THE US GOVERNMENT.	SK2IK				ADVERSE EVENTS; CANCER; EFFICACY; ANTIBODIES; ANTI-PD-1		J HEPATOCELL CARCINO	J. HEPATOCELL. CARCINOMA	ENGLISH	24	GOLD, GREEN PUBLISHED	GRETEN, TIM F/0000-0002-0806-2535; MONGE, CECILIA/0000-0002-5558-2744	PO BOX 300-008, ALBANY, AUCKLAND 0752, NEW ZEALAND		6	ALBANY	34104639		J	DOVE MEDICAL PRESS LTD	2021	GRETEN, TIM F/B-3127-2015	GRETEN, TF (通讯作者)，NCI, GASTROINTESTINAL MALIGNANCIES SECT, THORAC & GI MALIGNANCIES BRANCH, CTR CANC RES,NIH, BETHESDA, MD 20892 USA.; GRETEN, TF (通讯作者)，NIH, NCI CCR LIVER CANC PROGRAM, BETHESDA, MD 20892 USA.	ONCOLOGY
ALMUTAIRI AR;MCBRIDE A;SLACK M;ERSTAD BL;ABRAHAM I	ALMUTAIRI, ABDULAALI R.;MCBRIDE, ALI;SLACK, MARION;ERSTAD, BRIAN L.;ABRAHAM, IVO	AGRESTI A, 1998, AM STAT, V52, P119, DOI 10.2307/2685469;ASCIERTO PA, 2017, LANCET ONCOL, V18, P611, DOI 10.1016/S1470-2045(17)30231-0;BAXI S, 2018, BMJ-BRIT MED J, V360, DOI 10.1136/BMJ.K793;BERTRAND A, 2015, BMC MED, V13, DOI 10.1186/S12916-015-0455-8;BOUTROS C, 2016, NAT REV CLIN ONCOL, V13, P473, DOI 10.1038/NRCLINONC.2016.58;BRAHMER JR, 2018, J CLIN ONCOL, V36, P1714, DOI 10.1200/JCO.2017.77…	BACKGROUND: THE USE OF IPILIMUMAB, NIVOLUMAB, AND PEMBROLIZUMAB AS MONOTHERAPIES OR IN COMBINATION HAS TRANSFORMED THE MANAGEMENT OF ADVANCED MELANOMA EVEN THOUGH THESE DRUGS ARE ASSOCIATED WITH A NEW PROFILE OF IMMUNE-RELATED ADVERSE EVENTS (IRAES). THE INCIDENCE OF IRAES FROM CLINICAL TRIALS OF THESE AGENTS IS AN IMPORTANT FACTOR FOR CLINICIANS WHEN TREATING PATIENTS WITH ADVANCED MELANOMA. IN …	91				UNIV ARIZONA, COLL PHARM, CTR HLTH OUTCOMES & PHARMACOECON RES, TUCSON, AZ 85721 USA.; UNIV ARIZONA, COLL PHARM, DEPT PHARM PRACTICE & SCI, TUCSON, AZ 85721 USA.; UNIV ARIZONA, CTR CANC, TUCSON, AZ 85719 USA.;						2022-09-13	IMMUNE CHECKPOINT INHIBITORS; IPILIMUMAB; NIVOLUMAB; PEMBROLIZUMAB; INCIDENCE; IMMUNE-RELATED ADVERSE EVENTS; ADVANCED; MELANOMA	10.3389/fonc.2020.00091	REVIEW				ABRAHAM@PHARMACY.ARIZONA.EDU					KR3VT				INVESTIGATOR-CHOICE CHEMOTHERAPY; OPEN-LABEL; PHASE-II; METASTATIC MELANOMA; JAPANESE PATIENTS; CHECKPOINT INHIBITORS; MONOCLONAL-ANTIBODIES; BRAIN METASTASES; DOUBLE-BLIND; ANTI-PD-1		FRONT ONCOL	FRONT. ONCOL.	ENGLISH	79	GOLD, GREEN PUBLISHED		AVENUE DU TRIBUNAL FEDERAL 34, LAUSANNE, CH-1015, SWITZERLAND	FEB 11	31	LAUSANNE	32117745		J	FRONTIERS MEDIA SA	2020		ABRAHAM, I (通讯作者)，UNIV ARIZONA, COLL PHARM, CTR HLTH OUTCOMES & PHARMACOECON RES, TUCSON, AZ 85721 USA.; ABRAHAM, I (通讯作者)，UNIV ARIZONA, COLL PHARM, DEPT PHARM PRACTICE & SCI, TUCSON, AZ 85721 USA.; ABRAHAM, I (通讯作者)，UNIV ARIZONA, CTR CANC, TUCSON, AZ 85719 USA.	ONCOLOGY
KARTOLO A;SATTAR J;SAHAI V;BAETZ T;LAKOFF JM	KARTOLO, A.;SATTAR, J.;SAHAI, V;BAETZ, T.;LAKOFF, J. M.	BORGHAEI H, 2015, NEW ENGL J MED, V373, P1627, DOI 10.1056/NEJMOA1507643;BRAHMER J, 2015, NEW ENGL J MED, V373, P123, DOI 10.1056/NEJMOA1504627;CALLAHAN MK, 2011, ASCO M, V29, P2505, DOI DOI 10.1200/JC0.2011.29.15_;CELLA D, 2016, LANCET ONCOL, V17, P994, DOI 10.1016/S1470-2045(16)30125-5;CHAMPIAT S, 2016, ANN ONCOL, V27, P559, DOI 10.1093/ANNONC/MDV623;DALY LE, 2017, BRIT J CANCER, V116, P310, DO…	PURPOSE WE AIMED TO ELUCIDATE PREDICTIVE FACTORS FOR THE DEVELOPMENT OF IMMUNE-RELATED ADVERSE EVENTS (IRAES) IN PATIENTS RECEIVING IMMUNOTHERAPIES FOR THE MANAGEMENT OF ADVANCED SOLID CANCERS. METHODS THIS RETROSPECTIVE STUDY INVOLVED ALL PATIENTS WITH HISTOLOGICALLY CONFIRMED METASTATIC OR INOPERABLE MELANOMA, NON-SMALL-CELL LUNG CANCER, OR RENAL CELL CARCINOMA RECEIVING IMMUNOTHERAPY AT THE CA…				E403	QUEENS UNIV, DEPT MED, KINGSTON, ON, CANADA.; HOP HOTEL DIEU, KINGSTON, ON, CANADA.; CANC CTR SOUTHEASTERN ONTARIO, KINGSTON, ON, CANADA.; QUEENS UNIV, DEPT ENDOCRINOL, KINGSTON, ON, CANADA.;						2022-09-13	PREDICTORS; IMMUNOTHERAPY; IMMUNE-RELATED ADVERSE EVENTS; ADVANCED SOLID CANCERS	10.3747/co.25.4047	ARTICLE				JOSHUA.LAKOFF@KINGSTONHSC.CA	E410				HF1WX				CHECKPOINT INHIBITORS; CHECKMATE 025; OPEN-LABEL; NIVOLUMAB; IPILIMUMAB; SURVIVAL; PEMBROLIZUMAB; TOXICITIES; EVEROLIMUS; DOCETAXEL	5	CURR ONCOL	CURR. ONCOL.	ENGLISH	36	GREEN PUBLISHED, GREEN SUBMITTED, GOLD		66 MARTIN ST, TORONTO, ON L9T 2R2, CANADA	OCT	8	TORONTO	30464691		J	MULTIMED INC	2018		LAKOFF, JM (通讯作者)，QUEENS UNIV, FAC HLTH SCI, HOTEL DIEU HOSP, SYDENHAM 3,ROOM 013-7,166 BROCK ST, KINGSTON, ON K7L SG2, CANADA.	ONCOLOGY
HAYASHI A;NAKAMICHI S;NAKAYAMA Y;NAGANO A;MIKAMI E;TAKANO N;TOZUKA T;MATSUMOTO M;MIYANAGA A;NORO R;TERASAKI Y;KUBOTA K;SEIKE M;GEMME A	HAYASHI, ANNA;NAKAMICHI, SHINJI;NAKAYAMA, YUKAKO;NAGANO, ATSUHIRO;MIKAMI, ERIKA;TAKANO, NATSUKI;TOZUKA, TAKEHIRO;MATSUMOTO, MASARU;MIYANAGA, AKIHIKO;NORO, RINTARO;TERASAKI, YASUHIRO;KUBOTA, KAORU;SEIKE, MASAHIRO;GEMME, AKIHIKO	ANTONIA SJ, 2017, NEW ENGL J MED, V377, P1919, DOI 10.1056/NEJMOA1709937;BORGHAEI H, 2015, NEW ENGL J MED, V373, P1627, DOI 10.1056/NEJMOA1507643;BRAHMER JR, 2018, J CLIN ONCOL, V36, P1714, DOI 10.1200/JCO.2017.77.6385;DE MARTIN E, 2018, J HEPATOL, V68, P1181, DOI 10.1016/J.JHEP.2018.01.033;DOHERTY GJ, 2017, ESMO OPEN, V2, DOI 10.1136/ESMOOPEN-2017-000268;GANDHI L, 2018, NEW ENGL J MED, V378, P20…	PEMBROLIZUMAB IS AN IMMUNE CHECKPOINT INHIBITOR (ICI) THAT TARGETS PROGRAMMED DEATH-1. ALTHOUGH ICIS HAVE SHOWN EFFICACY IN THE TREATMENT OF LUNG CANCER, THEY HAVE ALSO BEEN REPORTED TO CAUSE A VARIETY OF IMMUNE-RELATED ADVERSE EVENTS (IRAES). HEPATOTOXICITY IS A KNOWN IRAES, BUT CURRENTLY, THERE IS NOT ENOUGH INFORMATION ON ITS PATHOLOGICAL CHARACTERISTICS AND TREATMENT. WE REPORT THE CASE OF A …				637	NIPPON MED SCH, GRAD SCH MED, DEPT PULM MED & ONCOL, BUNKYO KU, 1-1-5 SENDAGI, TOKYO 1138603, JAPAN.; NIPPON MED SCH, DEPT ANALYT HUMAN PATHOL, BUNKYO KU, TOKYO, JAPAN.;						2022-09-13	COMBINATION IMMUNOTHERAPY; IMMUNE CHECKPOINT INHIBITOR; IMMUNE-RELATED ADVERSE EVENTS; IRAES; HEPATOTOXICITY; LIVER BIOPSY; SHORT-TERM STEROID	10.2147/OTT.S361467	ARTICLE				K-ANNA@NMS.AC.JP	642				2D4FP				DOCETAXEL		ONCOTARGETS THER	ONCOTARGETS THER.	ENGLISH	16	GREEN PUBLISHED, GOLD	TOZUKA, TAKEHIRO/0000-0002-3774-8915; MIYANAGA, AKIHIKO/0000-0003-2026-9181	PO BOX 300-008, ALBANY, AUCKLAND 0752, NEW ZEALAND		6	ALBANY	35698605		J	DOVE MEDICAL PRESS LTD	2022		HAYASHI, A (通讯作者)，NIPPON MED SCH, GRAD SCH MED, DEPT PULM MED & ONCOL, BUNKYO KU, 1-1-5 SENDAGI, TOKYO 1138603, JAPAN.	BIOTECHNOLOGY & APPLIED MICROBIOLOGY; ONCOLOGY
YANG MF;OH IY;MAHANTY A;JIN WL;YOO JS	YANG, MINFENG;OH, IN YOUNG;MAHANTY, ARPAN;JIN, WEI-LIN;YOO, JUNG SUN	ADHIKAREE J, 2020, CELLS-BASEL, V9, DOI 10.3390/CELLS9020263;AJAMI B, 2011, NAT NEUROSCI, V14, P1142, DOI 10.1038/NN.2887;ALDAPE K, 2019, NAT REV CLIN ONCOL, V16, P509, DOI 10.1038/S41571-019-0177-5;ARLAUCKAS SP, 2017, SCI TRANSL MED, V9, DOI 10.1126/SCITRANSLMED.AAL3604;BENNETT FC, 2018, NEURON, V98, P1170, DOI 10.1016/J.NEURON.2018.05.014;BERGHOFF AS, 2015, NEURO-ONCOLOGY, V17, P1064, DOI 10.10…	GLIOBLASTOMA IS THE MOST LETHAL INTRACRANIAL PRIMARY MALIGNANCY BY NO OPTIMAL TREATMENT OPTION. CANCER IMMUNOTHERAPY HAS ACHIEVED REMARKABLE SURVIVAL BENEFITS AGAINST VARIOUS ADVANCED TUMORS, SUCH AS MELANOMA AND NON-SMALL-CELL LUNG CANCER, THUS TRIGGERING GREAT INTEREST AS A NEW THERAPEUTIC STRATEGY FOR GLIOBLASTOMA. MOREOVER, THE CENTRAL NERVOUS SYSTEM HAS BEEN REDISCOVERED RECENTLY AS A REGION…	2334				HONG KONG POLYTECH UNIV, DEPT HLTH TECHNOL & INFORMAT, KOWLOON, HONG KONG, PEOPLES R CHINA.; SHANGHAI JIAO TONG UNIV, SCH ELECT INFORMAT & ELECT ENGN, DEPT INSTRUMENT SCI & ENGN, SHANGHAI ENGN CTR INTELLIGENT DIAG & TREATMENT IN, SHANGHAI 200240, PEOPLES R CHINA.; SHANGHAI JIAO TONG UNIV, SCH ELECT INFORMAT & ELECT ENGN, KEY LAB THIN FILM & MICROFABRICAT TECHNOL, MINIST EDUC, SHANGHAI 200240, PEO…						2022-09-13	GLIOBLASTOMA; IMMUNE-CHECKPOINT INHIBITORS; TUMOR MICROENVIRONMENT; TUMOR-ASSOCIATED MACROPHAGES AND MICROGLIA; IMMUNE-RELATED ADVERSE EVENTS	10.3390/cancers12092334	REVIEW			2072-6694	MINFENG.YANG@CONNECT.POLYU.HK; I.Y.OH@POLYU.EDU.HK; ARPAN.MAHANTY@CONNECT.POLYU.HK; WEILINJIN@SJTU.EDU.CN; JUNGSUN.YOO@POLYU.EDU.HK			RESEARCH GRANTS COUNCIL OF THE HONG KONG SPECIAL ADMINISTRATIVE REGION, P. R. CHINA [POLYU 25104017, POLYU 15107118]	THE WORK DESCRIBED IN THIS PAPER WAS FULLY SUPPORTED BY GRANTS, EARLY CAREER SCHEME (PROJECT NO. POLYU 25104017) AND GENERAL RESEARCH FUND (PROJECT NO. POLYU 15107118) FROM THE RESEARCH GRANTS COUNCIL OF THE HONG KONG SPECIAL ADMINISTRATIVE REGION, P. R. CHINA.	OE1AG				BLOOD-BRAIN-BARRIER; IMMUNE-CHECKPOINT INHIBITORS; TUMOR-ASSOCIATED MACROPHAGES; ADJUVANT TEMOZOLOMIDE; MALIGNANT GLIOMA; MISMATCH REPAIR; PHASE-III; CANCER; EXPRESSION; MICROGLIA	9	CANCERS	CANCERS	ENGLISH	102	GREEN PUBLISHED, GOLD	MAHANTY, ARPAN/0000-0001-8389-8212; JIN, WEI-LIN/0000-0001-8011-2405; OH, IN YOUNG/0000-0001-5932-8594; YANG, MINFENG/0000-0001-8277-8139; YOO, JUNG SUN/0000-0002-8865-0424	ST ALBAN-ANLAGE 66, CH-4052 BASEL, SWITZERLAND	SEP	22	BASEL	32824974		J	MDPI	2020	MAHANTY, ARPAN/ABG-2709-2021; JIN, WEI-LIN/A-8355-2013; YOO, JUNG SUN/I-8760-2017	YOO, JS (通讯作者)，HONG KONG POLYTECH UNIV, DEPT HLTH TECHNOL & INFORMAT, KOWLOON, HONG KONG, PEOPLES R CHINA.; JIN, WL (通讯作者)，SHANGHAI JIAO TONG UNIV, SCH ELECT INFORMAT & ELECT ENGN, DEPT INSTRUMENT SCI & ENGN, SHANGHAI ENGN CTR INTELLIGENT DIAG & TREATMENT IN, SHANGHAI 200240, PEOPLES R CHINA.; JIN, WL (通讯作者)，SHANGHAI JIAO TONG UNIV, SCH ELECT INFORMAT & ELECT ENGN, KEY LAB THIN FILM & MICROFABRIC…	ONCOLOGY
DOUGAN M;BLIDNER AG;CHOI J;COOKSLEY T;GLEZERMAN I;GINEX P;GIROTRA M;GUPTA D;JOHNSON D;SHANNON VR;SUAREZ-ALMAZOR M;ANDERSON R;RAPOPORT BL	DOUGAN, MICHAEL;BLIDNER, ADA G.;CHOI, JENNIFER;COOKSLEY, TIM;GLEZERMAN, ILYA;GINEX, PAMELA;GIROTRA, MONICA;GUPTA, DIPTI;JOHNSON, DOUGLAS;SHANNON, VICKIE R.;SUAREZ-ALMAZOR, MARIA;ANDERSON, RONALD;RAPOPORT, BERNARDO L.	ABDEL-WAHAB N, 2016, PLOS ONE, V11, DOI 10.1371/JOURNAL.PONE.0160221;ABUSBEIH H, 2018, J IMMUNOTHER CANCER, V6;ABUSBEIH H, 2019, J IMMUNOTHER CANCER, V7;ARRIOLA E, 2015, CLIN CANCER RES, V21, P5642, DOI 10.1158/1078-0432.CCR-15-2471;BARINA AR, 2016, ABDOM RADIOL, V41, P207, DOI 10.1007/S00261-015-0560-3;BECK KE, 2006, J CLIN ONCOL, V24, P2283, DOI 10.1200/JCO.2005.04.5716;BELLO E, 2019, J IMMUNOT…	IMMUNE-RELATED ADVERSE EVENTS (IRAES) AFFECTING THE GASTROINTESTINAL (GI) TRACT AND LIVER ARE AMONG THE MOST FREQUENT AND MOST SEVERE INFLAMMATORY TOXICITIES FROM CONTEMPORARY IMMUNOTHERAPY. INFLAMMATION OF THE COLON AND OR SMALL INTESTINES (ENTERO)COLITIS IS THE SINGLE MOST COMMON GI IRAE AND IS AN IMPORTANT CAUSE OF DELAY OF DISCONTINUATION OF IMMUNOTHERAPY. THE SEVERITY OF THESE GI IRAES CAN R…				6129	MASSACHUSETTS GEN HOSP, BOSTON, MA 02114 USA.; HARVARD MED SCH, BOSTON, MA 02115 USA.; CONSEJO NACL INVEST CIENT & TECN, LAB IMMUNOPATHOL, INST BIOL & EXPT MED, BUENOS AIRES, DF, ARGENTINA.; NORTHWESTERN UNIV, ROBERT H LURIE COMPREHENS CANC CTR, DIV ONCODERMATOL, FEINBERG SCH MED, CHICAGO, IL USA.; MANCHESTER UNIV FDN TRUST, TIM COOKSLEY, MANCHESTER, LANCS, ENGLAND.; UNIV MANCHESTER, CHRISTIE, MA…						2022-09-13	CHECKPOINT BLOCKADE; COLITIS; ENTEROCOLITIS; GASTROINTESTINAL IMMUNE-RELATED ADVERSE EVENTS; HEPATITIS; IMMUNE-RELATED ADVERSE EVENTS; IMMUNOTHERAPY	10.1007/s00520-020-05707-3	ARTICLE	AUG 2020		1433-7339	MLDOUGAN@PARTNERS.ORG; ADABLIDNER@GMAIL.COM; JENNIFER.CHOI@NORTHWESTERN.EDU; COOKS199@HOTMAIL.COM; GLEZERMI@MSKCC.ORG; PGINEX@ONS.ORG; GIROTRAM@MSKCC.ORG; GUPTAD@MSKCC.ORG; DOUGLAS.B.JOHNSON@VANDERBILT.EDU; VSHANNON@MDANDERSON.ORG; MSALMAZOR@MDANDERSON.ORG; RONALD.ANDERSON@UP.AC.ZA; BERNARDO.RAPOPORT@UP.AC.ZA	6143		CANCER ASSOCIATION OF SOUTH AFRICA (CANSA); NATIONAL RESEARCH FOUNDATION (NRF) OF SOUTH AFRICA; NIH/NCI [P30 CA008748]	PROFESSOR BL RAPOPORT IS SUPPORTED BY THE CANCER ASSOCIATION OF SOUTH AFRICA (CANSA) AND THE NATIONAL RESEARCH FOUNDATION (NRF) OF SOUTH AFRICA. DR. I. GLEZERMAN IS SUPPORTED BY THE NIH/NCI (CANCER CENTER SUPPORT GRANT P30 CA008748).	PI3HG				FECAL MICROBIOTA TRANSPLANTATION; IMMUNE DYSREGULATION; STAGE-III; IPILIMUMAB; COLITIS; METAANALYSIS; MELANOMA; THERAPY; IMMUNOTHERAPY; ANTI-CTLA-4	12	SUPPORT CARE CANCER	SUPPORT. CARE CANCER	ENGLISH	79	GREEN ACCEPTED		ONE NEW YORK PLAZA, SUITE 4600, NEW YORK, NY, UNITED STATES	DEC	15	NEW YORK	32856210		J	SPRINGER	2020	RAPOPORT, BERNARDO/AAA-8667-2021	RAPOPORT, BL (通讯作者)，UNIV PRETORIA, FAC HLTH SCI, DEPT IMMUNOL, POB 667, ZA-0001 PRETORIA, SOUTH AFRICA.; RAPOPORT, BL (通讯作者)，MED ONCOL CTR ROSEBANK, 129 OXFORD RD, ZA-2196 JOHANNESBURG, SOUTH AFRICA.	ONCOLOGY; HEALTH CARE SCIENCES & SERVICES; REHABILITATION
CORTELLINI A;BERSANELLI M;SANTINI D;BUTI S;TISEO M;CANNITA K;PERRONE F;GIUSTI R;DE TURSI M;ZORATTO F;MARCONCINI R;RUSSANO M;ZEPPOLA T;ANESI C;FILETTI M;MARCHETTI P;BOTTICELLI A;GELIBTER A;DE GALITIIS F;VITALE MG;RASTELLI F;TUDINI M;SILVA RR;ATZORI F;CHIARI R;RICCIUTI B;DE GIGLIO A;MIGLIORINO MR;MALLARDO D;VANELLA V;MOSILLO C;BRACARDA S;RINALDI S;BERARDI R;NATOLI C;FICORELLA C;PORZIO G;ASCIERTO PA	CORTELLINI, ALESSIO;BERSANELLI, MELISSA;SANTINI, DANIELE;BUTI, SEBASTIANO;TISEO, MARCELLO;CANNITA, KATIA;PERRONE, FABIANA;GIUSTI, RAFFAELE;DE TURSI, MICHELE;ZORATTO, FEDERICA;MARCONCINI, RICCARDO;RUSSANO, MARCO;ZEPPOLA, TEA;ANESI, CECILIA;FILETTI, MARCO;MARCHETTI, PAOLO;BOTTICELLI, ANDREA;GELIBTER, ALAIN;DE GALITIIS, FEDERICA;VITALE, MARIA GIUSEPPA;RASTELLI, FRANCESCA;TUDINI, MARIANNA;SILVA, ROSA…	ARMITAGE P, 1955, BIOMETRICS, V11, P375, DOI 10.2307/3001775;AZAWI NH, 2016, ACTA ONCOL, V55, P79, DOI 10.3109/0284186X.2015.1115121;BERNER F, 2019, JAMA ONCOL, V5, P1043, DOI 10.1001/JAMAONCOL.2019.0402;BOMZE D, 2019, JAMA ONCOL, V5, P1633, DOI 10.1001/JAMAONCOL.2019.3221;BOUCHLAKA MN, 2013, J EXP MED, V210, P2223, DOI 10.1084/JEM.20131219;CENTANNI M, 2019, CLIN PHARMACOKINET, V58, P835, DOI 10.…	BACKGROUND: SEVERAL STUDIES HAVE FOUND AN ASSOCIATION BETWEEN HIGHER BODY MASS INDEX (BMI) AND IMPROVED CLINICAL OUTCOMES IN CANCER PATIENTS RECEIVING PROGRAMMED CELL DEATH PROTEIN- 1 (PD-1)/PROGRAMMED CELL DEATH-LIGAND 1 (PD-L1) CHECKPOINT INHIBITORS. IN A PREVIOUS STUDY, WE FOUND THAT OVERWEIGHT/OBESE PATIENTS WERE SIGNIFICANTLY MORE LIKELY TO EXPERIENCE ANY GRADE IMMUNE-RELATED ADVERSE EVENTS …				17	ST SALVATORE HOSP, MED ONCOL, LAQUILA, ITALY.; UNIV AQUILA, DEPT BIOTECHNOL & APPL CLIN SCI, LAQUILA, ITALY.; UNIV HOSP PARMA, MED ONCOL, PARMA, ITALY.; UNIV PARMA, DEPT MED & SURG, PARMA, ITALY.; MED ONCOL, CAMPUS BIOMED UNIV, ROME, ITALY.; ST ANDREA HOSP, MED ONCOL, ROME, ITALY.; ORAL & BIOTECHNOL SCI UNIV G DANNUNZIO, DEPT MED, CHIETI, ITALY.; SANTA MARIA GORETTI HOSP, MED ONCOL, LATINA, ITALY…						2022-09-13	BMI; PD-1/PD-L1; OVERWEIGHT; OBESITY; CANCER; IMMUNOTHERAPY; CHECKPOINT INHIBITORS; IMMUNE-RELATED ADVERSE EVENTS	10.1016/j.ejca.2019.12.031	ARTICLE			1879-0852	ALESSIOCORTELLINI@GMAIL.COM	26		CONSORZIO INTERUNIVERSITARIO NAZIONALE PER LA BIO-ONCOLOGIA (CINBO)	THIS WORK WAS SUPPORTED BY THE CONSORZIO INTERUNIVERSITARIO NAZIONALE PER LA BIO-ONCOLOGIA (CINBO).	KV0LB				COMPOSITION PARAMETERS; ELDERLY-PATIENTS; IMMUNOTHERAPY; MANAGEMENT; TOXICITY; MELANOMA; OBESITY; TRENDS; IMPACT		EUR J CANCER	EUR. J. CANCER	ENGLISH	41		MALLARDO, DOMENICO/0000-0002-1081-5313; SIMEONE, ESTER/0000-0002-1081-5313; GIUSTI, RAFFAELE/0000-0003-4592-8868; BOTTICELLI, ANDREA/0000-0002-6425-9893; BERARDI, ROSSANA/0000-0002-9529-2960; RICCIUTI, BIAGIO/0000-0002-0651-2678; BRACARDA, SERGIO/0000-0002-0703-2959; CHIARI, RITA/0000-0002-7649-273X; VITALE, MARIA GIUSEPPA/0000-0001-8551-266X; DE GIGLIO, ANDREA/0000-0002-0731-5721; MARCHETTI, PAO…	THE BOULEVARD, LANGFORD LANE, KIDLINGTON, OXFORD OX5 1GB, OXON, ENGLAND	MAR	10	OXFORD	32109847		J	ELSEVIER SCI LTD	2020	MALLARDO, DOMENICO/I-8649-2018; SIMEONE, ESTER/I-8660-2018; FILETTI, MARCO/ABE-8668-2021; BERARDI, ROSSANA/AAC-5758-2022; VITALE, MARIA GIUSEPPA/ABA-3200-2020; GIUSTI, RAFFAELE/AAC-9723-2020; BOTTICELLI, ANDREA/J-9926-2018; BERARDI, ROSSANA/AAC-5216-2022; RICCIUTI, BIAGIO/I-9563-2017; MARCHETTI, PAOLO/J-9890-2018	CORTELLINI, A (通讯作者)，UNIV AQUILA, DEPT BIOTECHNOL & APPL CLIN SCI, ST SALVATORE HOSP, MED ONCOL UNIT, VIA VETOIO, I-67100 LAQUILA, ITALY.	ONCOLOGY
SONEHARA K;TATEISHI K;ARAKI T;KOMATSU M;AKAHANE J;YAMAMOTO H;HANAOKA M	SONEHARA, KEI;TATEISHI, KAZUNARI;ARAKI, TAISUKE;KOMATSU, MASAMICHI;AKAHANE, JUMPEI;YAMAMOTO, HIROSHI;HANAOKA, MASAYUKI	BORGHAEI H, 2015, NEW ENGL J MED, V373, P1627, DOI 10.1056/NEJMOA1507643;BRAHMER J, 2015, NEW ENGL J MED, V373, P123, DOI 10.1056/NEJMOA1504627;DIEM S, 2017, LUNG CANCER, V111, P176, DOI 10.1016/J.LUNGCAN.2017.07.024;EGAMI S, 2021, J CANCER, V12, P2105, DOI 10.7150/JCA.53242;EISENHAUER EA, 2009, EUR J CANCER, V45, P228, DOI 10.1016/J.EJCA.2008.10.026;EUN Y, 2019, SCI REP-UK, V9, DOI 10.1038/S4159…	PURPOSE: SIMILAR TO THE NEUTROPHIL-TO-LYMPHOCYTE RATIO AND LUNG IMMUNE PROGNOSTIC INDEX (LIPI), IMMUNE-RELATED ADVERSE EVENTS (IRAES) WERE FAVORABLE PROGNOSTIC FACTORS IN SEVERAL STUDIES, FOR PATIENTS WITH NON-SMALL CELL LUNG CANCER WHO RECEIVED IMMUNE CHECKPOINT INHIBITORS (ICIS). HOWEVER, FEW STUDIES HAVE INVESTIGATED PATIENT CHARACTERISTICS AND MARKERS THAT PREDICT THE DEVELOPMENT OF IRAES, AN…				427	SHINSHU UNIV, DEPT INTERNAL MED 1, SCH MED, 3-1-1 ASAHI, MATSUMOTO, NAGANO 3908621, JAPAN.;						2022-09-13	NON-SMALL CELL LUNG CANCER; PROGRAMMED CELL DEATH LIGAND 1 INHIBITOR MONOTHERAPY; IMMUNE-RELATED ADVERSE EVENTS; LUNG IMMUNE PROGNOSTIC INDEX; PREDICTIVE FACTOR	10.2147/CMAR.S347852	ARTICLE				TATEISHI@SHINSHU-U.AC.JP	435				YU1SK				PROGNOSTIC INDEX; NIVOLUMAB; DOCETAXEL; PEMBROLIZUMAB; CHEMOTHERAPY; ASSOCIATION		CANCER MANAG RES	CANCER MANAG. RES.	ENGLISH	21	GREEN PUBLISHED, GOLD		PO BOX 300-008, ALBANY, AUCKLAND 0752, NEW ZEALAND		9	ALBANY	35140520		J	DOVE MEDICAL PRESS LTD	2022		TATEISHI, K (通讯作者)，SHINSHU UNIV, DEPT INTERNAL MED 1, SCH MED, 3-1-1 ASAHI, MATSUMOTO, NAGANO 3908621, JAPAN.	ONCOLOGY
PUNDOLE X;ABDEL-WAHAB N;SUAREZ-ALMAZOR ME	PUNDOLE, XERXES;ABDEL-WAHAB, NOHA;SUAREZ-ALMAZOR, MARIA E.	ABDEL-RAHMAN O, 2017, IMMUNOTHERAPY-UK, V9, P1175, DOI 10.2217/IMT-2017-0108;ABDEL-WAHAB N, 2017, J IMMUNOTHER CANCER, V5;ABDEL-WAHAB N, 2018, ANN INTERN MED, V168, P121, DOI 10.7326/M17-2073;ALBAYDA J, 2018, RHEUMATOLOGY, V57, P760, DOI 10.1093/RHEUMATOLOGY/KEX470;ALETAHA D, 2010, ANN RHEUM DIS, V69, P1580, DOI 10.1136/ARD.2010.138461, 10.1002/ART.27584;ALPERIN J, 2017, ARTHRITIS RHEUMA S10, V69…	PURPOSE OF REVIEW THIS REVIEW SUMMARIZES THE CURRENT EVIDENCE ON INFLAMMATORY ARTHRITIS FOLLOWING CANCER TREATMENT WITH IMMUNE CHECKPOINT INHIBITORS (ICI), AND THE EFFECTS OF THESE THERAPIES IN PATIENTS WITH PREEXISTING AUTOIMMUNE ARTHRITIS. RECENT FINDINGS AS THE USE OF ICI FOR CANCER THERAPY CONTINUES TO EXPAND, A MYRIAD OF IMMUNE-RELATED ADVERSE EVENTS (IRAE) CAUSED BY THESE THERAPIES ARE BEIN…				293	UNIV TEXAS MD ANDERSON CANC CTR, DEPT GEN INTERNAL MED, SECT RHEUMATOL & CLIN IMMUNOL, UNIT 1465,1515 HOLCOMBE BLVD, HOUSTON, TX 77030 USA.; ASSIUT UNIV HOSP, FAC MED, DEPT RHEUMATOL & REHABIL, ASSIUT, EGYPT.;						2022-09-13	ARTHRITIS; CANCER; IMMUNE CHECKPOINT INHIBITORS; IMMUNE-RELATED ADVERSE EVENTS	10.1097/BOR.0000000000000601	REVIEW			1531-6963	MSALMAZOR@MDANDERSON.ORG	299				HX9YW				SERONEGATIVE SYMMETRICAL SYNOVITIS; SYSTEMIC-LUPUS-ERYTHEMATOSUS; PREEXISTING AUTOIMMUNE; INFLAMMATORY ARTHRITIS; RHEUMATOID-ARTHRITIS; ADVERSE EVENTS; METASTATIC MELANOMA; TH17 CELLS; IMMUNOTHERAPY; NIVOLUMAB	3	CURR OPIN RHEUMATOL	CURR. OPIN. RHEUMATOL.	ENGLISH	76		PUNDOLE, XERXES/0000-0002-3324-7398	TWO COMMERCE SQ, 2001 MARKET ST, PHILADELPHIA, PA 19103 USA	MAY	7	PHILADELPHIA	30870217		J	LIPPINCOTT WILLIAMS & WILKINS	2019		SUAREZ-ALMAZOR, ME (通讯作者)，UNIV TEXAS MD ANDERSON CANC CTR, DEPT GEN INTERNAL MED, SECT RHEUMATOL & CLIN IMMUNOL, UNIT 1465,1515 HOLCOMBE BLVD, HOUSTON, TX 77030 USA.	RHEUMATOLOGY
GERAUD A;GOUGIS P;VOZY A;ANQUETIL C;ALLENBACH Y;ROMANO E;FUNCK-BRENTANO E;MOSLEHI JJ;JOHNSON DB;SALEM JE	GERAUD, ARTHUR;GOUGIS, PAUL;VOZY, AURORE;ANQUETIL, CELINE;ALLENBACH, YVES;ROMANO, EMANUELA;FUNCK-BRENTANO, ELISA;MOSLEHI, JAVID J.;JOHNSON, DOUGLAS B.;SALEM, JOE-ELIE	AGRAWAL S, 2017, J CLIN PHARMACOL, V57, P394, DOI 10.1002/JCPH.818;AGRAWAL S, 2016, J IMMUNOTHER CANCER, V4, DOI 10.1186/S40425-016-0177-2;ARBOUR KC, 2018, J CLIN ONCOL, V36, P2872, DOI 10.1200/JCO.2018.79.0006;ASCIERTO PA, 2017, LANCET ONCOL, V18, P611, DOI 10.1016/S1470-2045(17)30231-0;BADELL IR, 2019, AM J TRANSPLANT, V19, P2342, DOI 10.1111/AJT.15319;BAJAJ G, 2017, CPT-PHARMACOMET SYST, V6, P…	T CELLS HAVE A CENTRAL ROLE IN IMMUNE SYSTEM BALANCE. WHEN ACTIVATED, THEY MAY LEAD TO AUTOIMMUNE DISEASES. WHEN TOO ANERGIC, THEY CONTRIBUTE TO INFECTION SPREAD AND CANCER PROLIFERATION. IMMUNE CHECKPOINT PROTEINS REGULATE T CELL FUNCTION, INCLUDING CYTOTOXIC T LYMPHOCYTE ANTIGEN-4 (CTLA-4) AND PROGRAMMED CELL DEATH-1 (PD-1) AND ITS LIGAND (PD-L1). THESE NODES OF SELF-TOLERANCE MAY BE EXPLOITED …		INSEL, PA	978-0-8243-0461-4	85	SORBONNE UNIV, INSERM, UNICO GRECO CARDIOONCOL PROGRAM, CLIP2 GALILEE,CIC PARIS EST 1901, F-75013 PARIS, FRANCE.; HOP LA PITIE SALPETRIERE, AP HP, DEPT PHARMACOL, F-75013 PARIS, FRANCE.; GUSTAVE ROUSSY, DEPT DRUG DEV DITEP, F-94805 VILLEJUIF, FRANCE.; SORBONNE UNIV, AP HP, INSERM, DEPT INTERNAL MED, F-75013 PARIS, FRANCE.; INST CURIE, INSERM, U932, CTR CANC IMMUNOTHERAPY, F-75248 PARIS 05, FRANCE…						2022-09-13	IMMUNE CHECKPOINT INHIBITORS; IMMUNE CHECKPOINT AGENTS; PHARMACOLOGY; PHARMACOKINETIC; IMMUNE-RELATED ADVERSE EVENTS; CANCER	10.1146/annurev-pharmtox-022820-093805	REVIEW; BOOK CHAPTER			1545-4304	JOE-ELIE.SALEM@APHP.FR	112				BQ7DU				NIVOLUMAB PLUS IPILIMUMAB; T-CELL-ACTIVATION; RHEUMATOID-ARTHRITIS; ANTI-PD-L1 ANTIBODY; FC-RECEPTOR; FULMINANT MYOCARDITIS; BELATACEPT EXPOSURE; ADVERSE EVENTS; FUSION PROTEIN; EMERGING ROLE		ANNU REV PHARMACOL	ANNU. REV. PHARMACOL. TOXICOL.	ENGLISH	143		ROMANO, EMANUELA/0000-0002-1574-5545; SALEM, JOE-ELIE/0000-0002-0331-3307	4139 EL CAMINO WAY, PO BOX 10139, PALO ALTO, CA 94303-0897 USA		28	PALO ALTO	32871087		S	ANNUAL REVIEWS	2021	FUNCK-BRENTANO, ELISA/ABB-6255-2021	SALEM, JE (通讯作者)，SORBONNE UNIV, INSERM, UNICO GRECO CARDIOONCOL PROGRAM, CLIP2 GALILEE,CIC PARIS EST 1901, F-75013 PARIS, FRANCE.; SALEM, JE (通讯作者)，HOP LA PITIE SALPETRIERE, AP HP, DEPT PHARMACOL, F-75013 PARIS, FRANCE.; SALEM, JE (通讯作者)，VANDERBILT UNIV, MED CTR, DEPT MED, CARDIOONCOL PROGRAM, NASHVILLE, TN 37232 USA.	PHARMACOLOGY & PHARMACY; TOXICOLOGY
SCHOENFELD SR;ARONOW ME;LEAF RK;DOUGAN M;REYNOLDS KL	SCHOENFELD, SARA R.;ARONOW, MARY E.;LEAF, REBECCA KARP;DOUGAN, MICHAEL;REYNOLDS, KERRY L.	ABDEL-RAHMAN O, 2017, EXPERT REV ANTICANC, V17, P387, DOI 10.1080/14737140.2017.1296765;ABDEL-WAHAB N, 2016, PLOS ONE, V11, DOI 10.1371/JOURNAL.PONE.0160221;ACHKAR AA, 1994, ANN INTERN MED, V120, P987, DOI 10.7326/0003-4819-120-12-199406150-00003;ALI SS, 2015, JAMA DERMATOL, V151, P195, DOI 10.1001/JAMADERMATOL.2014.2233;ANONYMOUS, 2017, COMM TERM CRIT ADV E;ANTOUN J, 2016, CURR OPIN ONCOL, V28, …	ONCOLOGIC TREATMENT IS BEING REVOLUTIONIZED BY A BURGEONING NUMBER OF IMMUNE CHECKPOINT INHIBITORS (ICPIS). TO DATE, SEVEN ICPIS HAVE RECEIVED FOOD AND DRUG ADMINISTRATION APPROVAL, TARGETING CYTOTOXIC T-LYMPHOCYTE ANTIGEN, PROGRAMMED CELL DEATH, OR PROGRAMMED CELL DEATH LIGAND. ADVERSE EVENTS ASSOCIATED WITH CHECKPOINT INHIBITION HAVE BEEN DESCRIBED IN THE LITERATURE. GUIDELINES EXIST FOR THE MO…				6	HARVARD MED SCH, MASSACHUSETTS GEN HOSP, DIV RHEUMATOL ALLERGY & IMMUNOL, DEPT MED, BOSTON, MA 02115 USA.; HARVARD MED SCH, MASSACHUSETTS GEN HOSP, DIV HEMATOL, DEPT MED, BOSTON, MA 02115 USA.; HARVARD MED SCH, MASSACHUSETTS GEN HOSP, DIV GASTROENTEROL, DEPT MED, BOSTON, MA 02115 USA.; HARVARD MED SCH, MASSACHUSETTS GEN HOSP, DIV ONCOL, DEPT MED, BOSTON, MA 02115 USA.; HARVARD MED SCH, MASSACHUSE…						2022-09-13		10.1634/theoncologist.2019-0083	ARTICLE	NOV 2019		1549-490X	SRSCHOENFELD@MGH.HARVARD.EDU	14				KC8AH				GIANT-CELL ARTERITIS; CHECKPOINT INHIBITORS; BIOPSY FINDINGS; OPEN-LABEL; NIVOLUMAB; IPILIMUMAB; MELANOMA; THERAPY; PEMBROLIZUMAB; CHEMOTHERAPY	1	ONCOLOGIST	ONCOLOGIST	ENGLISH	61	BRONZE, GREEN PUBLISHED		111 RIVER ST, HOBOKEN 07030-5774, NJ USA	JAN	9	HOBOKEN	31694890		J	WILEY	2020		SCHOENFELD, SR (通讯作者)，MASSACHUSETTS GEN HOSP, RHEUMATOL UNIT, 55 FRUIT ST,YAWKEY 2C, BOSTON, MA 02114 USA.	ONCOLOGY
LIU J;BLAKE SJ;HARJUNPAA H;FAIRFAX KA;YONG MCR;ALLEN S;KOHRT HE;TAKEDA K;SMYTH MJ;TENG MWL	LIU, JING;BLAKE, STEPHEN J.;HARJUNPAA, HEIDI;FAIRFAX, KIRSTEN A.;YONG, MICHELLE C. R.;ALLEN, STACEY;KOHRT, HOLBROOK E.;TAKEDA, KAZUYOSHI;SMYTH, MARK J.;TENG, MICHELE W. L.	ASCIERTO PA, 2010, SEMIN ONCOL, V37, P508, DOI 10.1053/J.SEMINONCOL.2010.09.008;BOSTWICK A DORAN, 2015, J IMMUNOTHER CANCER, V3, P19, DOI 10.1186/S40425-015-0064-2;CALLAHAN MK, 2013, J LEUKOCYTE BIOL, V94, P41, DOI 10.1189/JLB.1212631;CHAMPIAT S, 2016, ANN ONCOL, V27, P559, DOI 10.1093/ANNONC/MDV623;DEVAUD C, 2014, MOL THER, V22, P18, DOI 10.1038/MT.2013.219;DUBROT J, 2010, CANCER IMMUNOL IMMUN, …	NEW COMBINATION IMMUNOTHERAPIES ARE DISPLAYING BOTH EFFICACY AND IMMUNE-RELATED ADVERSE EVENTS (IRAE) IN HUMANS. HOWEVER, GRADE 3/4 IRAES OCCUR IN A HIGH PROPORTION, WHICH CAN LEAD TO DISCONTINUATION OF TREATMENT AND CAN RESULT IN FATALITIES IF NOT PROMPTLY TREATED. PROLONGED T REGULATORY CELL (TREG) DEPLETION IN TUMOR-BEARING FOXP3-DTR MICE USING DIPHTHERIA TOXIN (DT) MIRRORED THE SPECTRUM OF AN…				5288	QIMR BERGHOFER MED RES INST, CANC IMMUNOREGULAT & IMMUNOTHERAPY LAB, HERSTON, QLD, AUSTRALIA.; QIMR BERGHOFER MED RES INST, IMMUNOL CANC & INFECT LAB, HERSTON, QLD, AUSTRALIA.; UNIV QUEENSLAND, SCH MED, HERSTON, QLD, AUSTRALIA.; WALTER & ELIZA HALL INST MED RES, DIV MOL MED, MELBOURNE, VIC, AUSTRALIA.; UNIV MELBOURNE, DEPT EXPT MED, PARKVILLE, VIC, AUSTRALIA.; STANFORD UNIV, DEPT MED, DIV ONCOL, …						2022-09-13		10.1158/0008-5472.CAN-16-0194	ARTICLE			1538-7445	MICHELE.TENG@QIMRBERGHOFER.EDU.AU	5301				DW0UM				REGULATORY T-CELLS; METASTATIC MELANOMA; ESTABLISHED TUMORS; MICE; THERAPY; IPILIMUMAB; AUTOIMMUNITY; ANTIBODIES; BLOCKADE; PD-1	18	CANCER RES	CANCER RES.	ENGLISH	52		SMYTH, MARK J/0000-0001-7098-7240; TENG, MICHELE WL/0000-0003-1886-9145; FAIRFAX, KIRSTEN/0000-0002-8394-137X; HARJUNPAA, HEIDI/0000-0002-1380-9939	615 CHESTNUT ST, 17TH FLOOR, PHILADELPHIA, PA 19106-4404 USA	SEP 15	14	PHILADELPHIA	27503925		J	AMER ASSOC CANCER RESEARCH	2016	SMYTH, MARK J/H-8709-2014; TENG, MICHELE WL/S-5055-2016	TENG, MWL (通讯作者)，QIMR BERGHOFER MED RES INST, 300 HERSTON RD, BRISBANE, QLD 4006, AUSTRALIA.	ONCOLOGY
MARTINI DJ;GOYAL S;LIU Y;EVANS ST;OLSEN TA;CASE K;MAGOD BL;BROWN JT;YANTORNI L;RUSSLER GA;CAULFIELD S;GOLDMAN JM;NAZHA B;HARRIS WB;KISSICK HT;MASTER VA;KUCUK O;CARTHON BC;BILEN MA	MARTINI, DYLAN J.;GOYAL, SUBIR;LIU, YUAN;EVANS, SEAN T.;OLSEN, T. ANDERS;CASE, KATHERINE;MAGOD, BENJAMIN L.;BROWN, JACQUELINE T.;YANTORNI, LAUREN;RUSSLER, GRETA ANNE;CAULFIELD, SARAH;GOLDMAN, JAMIE M.;NAZHA, BASSEL;HARRIS, WAYNE B.;KISSICK, HAYDN T.;MASTER, VIRAJ A.;KUCUK, OMER;CARTHON, BRADLEY C.;BILEN, MEHMET ASIM	BRAHMER JR, 2018, J CLIN ONCOL, V36, P1714, DOI 10.1200/JCO.2017.77.6385;BRAUN DA, 2019, JAMA ONCOL, V5, P1631, DOI 10.1001/JAMAONCOL.2019.3158;CUI J, 1995, ARCH DERMATOL, V131, P314, DOI 10.1001/ARCHDERM.131.3.314;DAFNI U, 2011, CIRC-CARDIOVASC QUAL, V4, P363, DOI 10.1161/CIRCOUTCOMES.110.957951;DAS S, 2019, J IMMUNOTHER CANCER, V7, DOI 10.1186/S40425-019-0805-8;FDA APPROVED DRUG PRODUCTS, US FO…	BACKGROUND IMMUNE CHECKPOINT INHIBITORS (ICIS) ARE AN IMPORTANT TREATMENT FOR METASTATIC RENAL CELL CARCINOMA (MRCC). THESE AGENTS MAY CAUSE IMMUNE-RELATED ADVERSE EVENTS (IRAES), AND THE RELATIONSHIP BETWEEN IRAES AND OUTCOMES IS POORLY UNDERSTOOD. WE INVESTIGATED THE ASSOCIATION BETWEEN IRAES AND CLINICAL OUTCOMES IN PATIENTS WITH MRCC TREATED WITH ICIS. METHODS WE PERFORMED A RETROSPECTIVE STU…				E1742	MASSACHUSETTS GEN HOSP, DEPT MED, BOSTON, MA 02114 USA.; EMORY UNIV, WINSHIP CANC INST, ATLANTA, GA 30322 USA.; EMORY UNIV, DEPT BIOSTAT & BIOINFORMAT, ATLANTA, GA 30322 USA.; EMORY UNIV, SCH MED, DEPT HEMATOL & MED ONCOL, ATLANTA, GA USA.; EMORY UNIV, SCH MED, DEPT PHARMACEUT SERV, ATLANTA, GA USA.; EMORY UNIV, SCH MED, DEPT UROL, ATLANTA, GA USA.; NORTHWESTERN UNIV, DEPT MED, CHICAGO, IL 60611 …						2022-09-13	IMMUNE CHECKPOINT INHIBITORS; RENAL CELL CARCINOMA; IMMUNE-RELATED ADVERSE EVENTS; CLINICAL BIOMARKERS; CLINICAL OUTCOMES	10.1002/onco.13868	ARTICLE	JUL 2021		1549-490X	MEHMET.A.BILEN@EMORY.EDU	E1750		BREEN FOUNDATION; BIOSTATISTICS SHARED RESOURCE OF WINSHIP CANCER INSTITUTE OF EMORY UNIVERSITY [P30CA138292]	RESEARCH REPORTED IN THIS PUBLICATION WAS SUPPORTED IN PART BY THE BREEN FOUNDATION AND THE BIOSTATISTICS SHARED RESOURCE OF WINSHIP CANCER INSTITUTE OF EMORY UNIVERSITY UNDER AWARD NUMBER P30CA138292. THE CONTENT IS SOLELY THE RESPONSIBILITY OF THE AUTHORS AND DOES NOT NECESSARILY REPRESENT THE OFFICIAL VIEWS OF THE NATIONAL INSTITUTES OF HEALTH. PRELIMINARY DATA PRESENTED IN THIS MANUSCRIPT WER…	WA7JB				BLOCKADE	10	ONCOLOGIST	ONCOLOGIST	ENGLISH	28	GREEN PUBLISHED, BRONZE	GOLDMAN, JAMIE/0000-0001-8986-3555; CASE, KATHERINE/0000-0003-2496-2039	111 RIVER ST, HOBOKEN 07030-5774, NJ USA	OCT	9	HOBOKEN	34156726		J	WILEY	2021		BILEN, MA (通讯作者)，1365B CLIFTON RD NE,SUITE B400,OFF 4212, ATLANTA, GA 30322 USA.	ONCOLOGY
ZHANG ML;DESHPANDE V	ZHANG, M. LISA;DESHPANDE, VIKRAM	AIVAZIAN K, 2017, PATHOLOGY, V49, P789, DOI 10.1016/J.PATHOL.2017.07.010;ARBOUR KC, 2018, J CLIN ONCOL, V36, P2872, DOI 10.1200/JCO.2018.79.0006;BADRAN Y, 2020, J IMMUNOTHER CANCER, V8, DOI 10.1136/JITC-2020-000958;BANG YJ, 2019, GASTRIC CANCER, V22, P828, DOI 10.1007/S10120-018-00909-5;BOIKE J, 2017, ACG CASE REP J, V4, DOI 10.14309/CRJ.2017.57;BRAHMER JR, 2018, J CLIN ONCOL, V36, P1714, DOI 10.…	IMMUNE CHECKPOINT INHIBITORS TARGET CHECKPOINT PROTEINS WITH THE GOAL OF REINVIGORATING THE HOST IMMUNE SYSTEM AND THUS RESTORING ANTITUMOR RESPONSE. WITH THE DRAMATIC INCREASE IN THE USE OF CHECKPOINT INHIBITORS FOR CANCER TREATMENT, SURGICAL PATHOLOGISTS HAVE ASSUMED A MAJOR ROLE IN PREDICTING THE THERAPEUTIC EFFICACY (SCORE BASED ON PROGRAMMED CELL DEATH LIGAND 1 IMMUNOHISTOCHEMISTRY AND MISMA…				E15	MASSACHUSETTS GEN HOSP, DEPT PATHOL, 55 FRUIT ST,WARREN 219, BOSTON, MA 02114 USA.; HARVARD MED SCH, BOSTON, MA 02115 USA.;						2022-09-13	IMMUNE CHECKPOINT INHIBITOR; GASTROINTESTINAL; IMMUNE-MEDIATED ADVERSE EVENTS; CTLA-4; PD-1; PD-L1	10.1097/PAS.0000000000001730	ARTICLE			1532-0979	MLZHANG@MGH.HARVARD.EDU; VDESHPANDE@MGH.HARVARD.EDU	E26				XM4SJ				LYMPHOCYTIC ESOPHAGITIS; IPILIMUMAB; CANCER; BLOCKADE; IMMUNOTHERAPY; PEMBROLIZUMAB; HEPATITIS; FEATURES; COLITIS; INHIBITORS	1	AM J SURG PATHOL	AM. J. SURG. PATHOL.	ENGLISH	82			TWO COMMERCE SQ, 2001 MARKET ST, PHILADELPHIA, PA 19103 USA	JAN	12	PHILADELPHIA	33999556		J	LIPPINCOTT WILLIAMS & WILKINS	2022	ZHANG, LISA/GPC-8841-2022	ZHANG, ML (通讯作者)，MASSACHUSETTS GEN HOSP, DEPT PATHOL, 55 FRUIT ST,WARREN 219, BOSTON, MA 02114 USA.	PATHOLOGY; SURGERY
HALL KH;LIU Y;JIANG C;HARVEY RD	HALL, KEVIN H.;LIU, YUAN;JIANG, CHEN;HARVEY, R. DONALD	BRISTOL-MYERS SQUIBB COMPANY, 2014, OPD NIV INJ;& CO. INC, 2014, KEYTR PEMBR INJ;EIGENTLER TK, 2016, CANCER TREAT REV, V45, P7, DOI 10.1016/J.CTRV.2016.02.003;FREEMAN-KELLER M, 2016, CLIN CANCER RES, V22, P886, DOI 10.1158/1078-0432.CCR-15-1136;GENENTECH INC, 2016, TEC AT INJ;GETTINGER SN, 2015, J CLIN ONCOL, V33, P2004, DOI 10.1200/JCO.2014.58.3708;MCDERMOTT DF, 2015, J CLIN ONCOL, V33, P2013, D…	STUDY OBJECTIVES IMMUNE CHECKPOINT INHIBITORS HAVE PRODUCED DURABLE RESPONSES ACROSS A VARIETY OF CANCERS. ALTHOUGH PROGRAMMED CELL DEATH PROTEIN 1 (PD-1) AND ITS LIGAND (PD-L1) INHIBITORS ACTIVATE T CELLS AGAINST TUMOR CELLS, THEY MAY ALSO CAUSE AUTOIMMUNE-LIKE TOXICITIES TERMED IMMUNE-RELATED ADVERSE EVENTS (IRAES). ALTHOUGH MUCH IS KNOWN REGARDING IRAES THAT OCCUR EARLY DURING TREATMENT, DATA …				133	EMORY UNIV HOSP, DEPT PHARMACEUT SERV, 1364 CLIFTON RD NE, ATLANTA, GA 30322 USA.; WINSHIP CANC INST, ATLANTA, GA USA.; EMORY UNIV, ROLLINS SCH PUBL HLTH, DEPT BIOSTAT & BIOINFORMAT, ATLANTA, GA 30002 USA.; EMORY UNIV, SCH MED, DEPT HEMATOL, 1365C CLIFTON RD,NE,CPL017B, ATLANTA, GA 30002 USA.; EMORY UNIV, SCH MED, DEPT MED ONCOL, 1365C CLIFTON RD,NE,CPL017B, ATLANTA, GA 30002 USA.; EMORY UNIV, SC…						2022-09-13	PD-1; PD-L1; IMMUNE CHECKPOINT; IMMUNE-RELATED ADVERSE EVENTS; IMMUNOTHERAPY	10.1002/phar.2354	ARTICLE			1875-9114	DONALD.HARVEY@EMORY.EDU	141				KK0PQ				SURVIVAL; PEMBROLIZUMAB; ASSOCIATION; TOXICITIES; MANAGEMENT; NIVOLUMAB; ANTI-PD-1; ANTIBODY; SAFETY	2	PHARMACOTHERAPY	PHARMACOTHERAPY	ENGLISH	12		HARVEY, R DONALD/0000-0002-4217-1313; HALL, KEVIN/0000-0002-9412-4025	111 RIVER ST, HOBOKEN 07030-5774, NJ USA	FEB	9	HOBOKEN	31863604		J	WILEY	2020		HARVEY, RD (通讯作者)，EMORY UNIV, SCH MED, DEPT HEMATOL, 1365C CLIFTON RD,NE,CPL017B, ATLANTA, GA 30002 USA.; HARVEY, RD (通讯作者)，EMORY UNIV, SCH MED, DEPT MED ONCOL, 1365C CLIFTON RD,NE,CPL017B, ATLANTA, GA 30002 USA.; HARVEY, RD (通讯作者)，EMORY UNIV, SCH MED, DEPT PHARMACOL, 1365C CLIFTON RD,NE,CPL017B, ATLANTA, GA 30002 USA.; HARVEY, RD (通讯作者)，EMORY UNIV, SCH MED, DEPT CHEM BIOL, 1365C CLIFTON RD,NE,CP…	PHARMACOLOGY & PHARMACY
XU H;TAN P;ZHENG XN;HUANG Y;LIN TH;WEI Q;AI JZ;YANG L	XU, HANG;TAN, PING;ZHENG, XIAONAN;HUANG, YU;LIN, TIANHAI;WEI, QIANG;AI, JIANZHONG;YANG, LU	BAN-HOEFEN M, 2016, J INVEST MED HIGH IM, V4, DOI 10.1177/2324709616661835;BAXI S, 2018, BMJ-BRIT MED J, V360, DOI 10.1136/BMJ.K793;BEER TM, 2017, J CLIN ONCOL, V35, P40, DOI 10.1200/JCO.2016.69.1584;BERTRAND A, 2015, BMC MED, V13, DOI 10.1186/S12916-015-0455-8;CALABRO L, 2017, CYTOKINE GROWTH F R, V36, P25, DOI 10.1016/J.CYTOGFR.2017.07.003;CAPPELLI LC, 2017, ANN RHEUM DIS, V76, P43, DOI 10.1136…	OBJECTIVE: ADMINISTRATION OF DRUGS TARGETING ANTI-CYTOTOXIC T-LYMPHOCYTE-ASSOCIATED PROTEIN-4 (CTLA-4) IS OFTEN ASSOCIATED WITH SERIOUS IMMUNE-RELATED ADVERSE EVENTS (IRAES). HERE, WE PERFORMED A COMPREHENSIVE ANALYSIS OF ORGAN-SPECIFIC IRAES AND TREATMENT-RELATED HEMATOLOGIC ABNORMALITIES AND MUSCULOSKELETAL DISORDERS RESULTING FROM ANTI-CTLA-4 TREATMENT. MATERIALS AND METHODS: PUBMED, THE COCHR…				2215	SICHUAN UNIV, WEST CHINA HOSP, INST UROL, DEPT UROL, 37 GUOXUE XIANG, CHENGDU 610041, SICHUAN, PEOPLES R CHINA.; SICHUAN UNIV, WEST CHINA MED SCH, CHENGDU 610041, SICHUAN, PEOPLES R CHINA.;						2022-09-13	IMMUNE-RELATED ADVERSE EVENTS; ANTI-CTLA-4 DRUGS; IPILIMUMAB; TREMELIMUMAB	10.2147/DDDT.S196316	REVIEW				AJZ1986@126.COM; WYCLEFLUE@163.COM	2234		NATIONAL NATURAL SCIENCE FOUNDATION OF CHINA [81300627, 81702536]; SCIENCE AND TECHNOLOGY DEPARTMENT OF SICHUAN PROVINCE [2018JY0089, 2018HH0153]; PROSTATE CANCER FOUNDATION YOUNG INVESTIGATOR AWARD 2013; CHENGDU TECHNOLOGICAL INNOVATION RESEARCH AND DEVELOPMENT PROJECT (CHENGDU SCIENCE AND TECHNOLOGY BUREAU) [2018-YFYF-00131-SN]; 1.3.5 PROJECT FOR DISCIPLINES OF EXCELLENCE, WEST CHINA HOSPITAL, …	THIS PROGRAM WAS SUPPORTED BY THE NATIONAL NATURAL SCIENCE FOUNDATION OF CHINA (GRANT NO. 81300627, NO. 81702536), PROGRAMS FROM SCIENCE AND TECHNOLOGY DEPARTMENT OF SICHUAN PROVINCE (GRANT NO. 2018JY0089 AND NO. 2018HH0153), THE PROSTATE CANCER FOUNDATION YOUNG INVESTIGATOR AWARD 2013, CHENGDU TECHNOLOGICAL INNOVATION RESEARCH AND DEVELOPMENT PROJECT (CHENGDU SCIENCE AND TECHNOLOGY BUREAU, 2018-…	IH2TK				CELL LUNG-CANCER; PHASE-III TRIAL; DOUBLE-BLIND; CHECKPOINT THERAPY; PROSTATE-CANCER; IPILIMUMAB; MULTICENTER; MELANOMA; PLACEBO; CHEMOTHERAPY		DRUG DES DEV THER	DRUG DES. DEV. THER.	ENGLISH	33	GREEN PUBLISHED, GREEN SUBMITTED, GOLD		PO BOX 300-008, ALBANY, AUCKLAND 0752, NEW ZEALAND		20	ALBANY	31308633		J	DOVE MEDICAL PRESS LTD	2019		AI, JZ; YANG, L (通讯作者)，SICHUAN UNIV, WEST CHINA HOSP, INST UROL, DEPT UROL, 37 GUOXUE XIANG, CHENGDU 610041, SICHUAN, PEOPLES R CHINA.	PHARMACOLOGY & PHARMACY
BHATLAPENUMARTHI V;PATWARI A;HARB AJ	BHATLAPENUMARTHI, VINEEL;PATWARI, ANANNYA;HARB, ANTOINE J.	ABDEL-WAHAB N, 2018, ANN INTERN MED, V168, P121, DOI 10.7326/M17-2073;ABOU ALAIWI S, 2020, J IMMUNOTHER CANCER, V8, DOI 10.1136/JITC-2019-000144;AHERN E, 2021, ASIA-PAC J CLIN ONCO, V17, PE109, DOI 10.1111/AJCO.13350;BALAJI A, 2019, J ONCOL PRACT, V15, P494, DOI 10.1200/JOP.18.00703;BORGHAEI H, 2015, NEW ENGL J MED, V373, P1627, DOI 10.1056/NEJMOA1507643;BRAHMER J, 2015, NEW ENGL J MED, V373, P12…	BACKGROUND GIVEN THE WIDESPREAD USE OF IMMUNE CHECKPOINT INHIBITORS (ICIS), NEWER IMMUNE RELATED ADVERSE EVENTS (IRAES) HAVE COME TO LIGHT, INCLUDING FLARE-UPS OF PREEXISTING AUTOIMMUNE DISORDERS (AIDS) AND DELAYED IMMUNE-RELATED EVENTS. WE AIMED TO IDENTIFY THE FREQUENCY AND SEVERITY OF NEW IRAES, INCLUDING AID FLARES IN CANCER PATIENTS TREATED WITH ICIS AT OUR INSTITUTION. WE ALSO STUDIED THE T…				2789	EASTERN MAINE MED CTR, DEPT INTERNAL MED, KELLEY 6,489 STATE ST, BANGOR, ME 04401 USA.; NORTHERN LIGHT CANC INST, DEPT HEMATOL ONCOL, 33 WHITING HILL LANE, BREWER, ME 04412 USA.;						2022-09-13	ANTI-PD1; PDL1 INHIBITORS; IMMUNE CHECKPOINT INHIBITORS; IMMUNE-RELATED ADVERSE EVENTS; PREEXISTING AUTOIMMUNE DISORDERS; DELAYED IMMUNE-RELATED EVENTS; HOSPITAL ADMISSIONS DUE TO IRAES; RECHALLENGE WITH ICIS	10.1007/s00432-021-03610-w	ARTICLE	MAR 2021		1432-1335	VB0818@OUTLOOK.COM	2800				TP7KC				PREEXISTING AUTOIMMUNE-DISEASE; ADVANCED MELANOMA; IMMUNOTHERAPY; CANCER; NIVOLUMAB; THERAPY; IPILIMUMAB; MANAGEMENT; DOCETAXEL; TOXICITY	9	J CANCER RES CLIN	J. CANCER RES. CLIN. ONCOL.	ENGLISH	44			ONE NEW YORK PLAZA, SUITE 4600, NEW YORK, NY, UNITED STATES	SEP	12	NEW YORK	33774736		J	SPRINGER	2021		BHATLAPENUMARTHI, V (通讯作者)，EASTERN MAINE MED CTR, DEPT INTERNAL MED, KELLEY 6,489 STATE ST, BANGOR, ME 04401 USA.	ONCOLOGY
COUTZAC C;ADAM J;SOULARUE E;COLLINS M;RACINE A;MUSSINI C;BOSELLI L;KAMSUKOM N;MATEUS C;CHARRIER M;CASSARD L;PLANCHARD D;RIBRAG V;FIZAZI K;LORIOT Y;LEPAGE P;SCOAZEC JY;ROBERT C;CARBONNEL F;CHAPUT N	COUTZAC, CLELIA;ADAM, JULIEN;SOULARUE, EMILIE;COLLINS, MICHAEL;RACINE, ANTOINE;MUSSINI, CHARLOTTE;BOSELLI, LISA;KAMSUKOM, NYAM;MATEUS, CHRISTINE;CHARRIER, MELINDA;CASSARD, LYDIE;PLANCHARD, DAVID;RIBRAG, VINCENT;FIZAZI, KARIM;LORIOT, YOHANN;LEPAGE, PATRICIA;SCOAZEC, JEAN-YVES;ROBERT, CAROLINE;CARBONNEL, FRANCK;CHAPUT, NATHALIE	ATREYA R, 2014, NAT MED, V20, P313, DOI 10.1038/NM.3462;BAERT F, 1999, GUT, V45, P375, DOI 10.1136/GUT.45.3.375;BAROUDJIAN B, 2016, MELANOMA RES, V26, P308, DOI 10.1097/CMR.0000000000000252;BECK KE, 2006, J CLIN ONCOL, V24, P2283, DOI 10.1200/JCO.2005.04.5716;BERMAN DAVID, 2010, CANCER IMMUN, V10, P11;BORGHAEI H, 2015, NEW ENGL J MED, V373, P1627, DOI 10.1056/NEJMOA1507643;CHAMBERS CA, 1997, IMMU…	BACKGROUND AND AIM: IMMUNE CHECKPOINT INHIBITORS TARGETING CTLA-4 AND PD-1 IMPROVE SURVIVAL IN CANCER PATIENTS BUT MAY INDUCE IMMUNE-RELATED ADVERSE EVENTS, INCLUDING COLITIS. THE IMMUNOLOGICAL CHARACTERISTICS OF ANTI-CTLA-4 [ALPHA CTLA-4]- AND ANTI-PD-1 [ALPHA PD-1]-RELATED COLITIS HAVE BEEN POORLY DESCRIBED. THE AIM OF THE PRESENT STUDY WAS TO COMPARE THE IMMUNOLOGICAL AND HISTOLOGICAL CHARACTE…				1238	GUSTAVE ROUSSY, LAB IMMUNOMONITORING ONCOL, CNRS UMS 3655, F-94805 VILLEJUIF, FRANCE.; GUSTAVE ROUSSY, INSERM US23, F-94805 VILLEJUIF, FRANCE.; UNIV PARIS SUD, FAC MED, F-94276 LE KREMLIN BICETRE, FRANCE.; GUSTAVE ROUSSY, DEPT PATHOL & LAB MED BIOPATH, F-94805 VILLEJUIF, FRANCE.; GUSTAVE ROUSSY, AMMICA, CNRS UMS 3655, F-94805 VILLEJUIF, FRANCE.; KREMLIN BICETRE HOSP, AP HP, DEPT GASTROENTEROL, LE…						2022-09-13	ANTI-CTLA-4; ANTI-PD-1; COLITIS; IMMUNE CHECKPOINT BLOCKADE; IMMUNE-RELATED ADVERSE EVENTS	10.1093/ecco-jcc/jjx081	ARTICLE			1876-4479	NATHALIE.CHAPUT@GUSTAVEROUSSY.FR	1246		GUSTAVE ROUSSY CANCER CAMPUS, FONDATION GUSTAVE ROUSSY; INSTITUT NATIONAL DE LA SANTE ET DE LA RECHERCHE MEDICALE [INSERM]; DIRECTION GENERALE DE L'OFFRE DE SOINS [GOLD TRANSLA 12-174]; INSTITUT NATIONAL DU CANCER [GOLD 2012-062, CANCEROPOLE: 2012-1-RT-14-IGR-01]; SIRIC SOCRATE [INCA DGOS INSERM 6043]; MMO PROGRAMME [ANR-10IBHU-0001]; FONDATION POUR LA RECHERCHE MEDICALE [FRM]	THIS STUDY WAS SUPPORTED BY GUSTAVE ROUSSY CANCER CAMPUS, FONDATION GUSTAVE ROUSSY, THE INSTITUT NATIONAL DE LA SANTE ET DE LA RECHERCHE MEDICALE [INSERM], THE DIRECTION GENERALE DE L'OFFRE DE SOINS [GOLD TRANSLA 12-174], THE INSTITUT NATIONAL DU CANCER [GOLD 2012-062 NO CANCEROPOLE: 2012-1-RT-14-IGR-01], AND SIRIC SOCRATE [INCA DGOS INSERM 6043], MMO PROGRAMME: [ANR-10IBHU-0001]. CC WAS SUPPORTE…	FI7WX				REGULATORY T-CELLS; TUMOR-NECROSIS-FACTOR; COLLAGENOUS COLITIS; IPILIMUMAB; CTLA-4; MANAGEMENT; NIVOLUMAB; THERAPY; CANCER; LYMPHOPROLIFERATION	10	J CROHNS COLITIS	J. CROHNS COLITIS	ENGLISH	40	BRONZE	LEPAGE, PATRICIA/0000-0002-9501-6771; ROBERT, CAROLINE/0000-0002-9493-0238; CHAPUT, NATHALIE/0000-0003-3968-8669; CHARRIER, MELINDA/0000-0002-8592-2295; COUTZAC, CLELIA/0000-0002-8347-6957	GREAT CLARENDON ST, OXFORD OX2 6DP, ENGLAND	OCT	9	OXFORD	28967957		J	OXFORD UNIV PRESS	2017	LEPAGE, PATRICIA/D-4362-2014; LORIOT, YOHANN/W-5572-2019; ROBERT, CAROLINE/G-6157-2018	CHAPUT, N (通讯作者)，LAB IMMUNOMONITORING ONCOL, GUSTAVE ROUSSY CANC CAMPUS, F-94805 VILLEJUIF, FRANCE.	GASTROENTEROLOGY & HEPATOLOGY
KARTOLO A;YEUNG CT;KUKSIS M;HOPMAN W;BAETZ T	KARTOLO, ADI;YEUNG, CYNTHIA;KUKSIS, MARKUS;HOPMAN, WILMA;BAETZ, TARA	ANONYMOUS, COMMON TERMINOLOGY C;ARBOUR KC, 2018, J CLIN ONCOL, V36, P2872, DOI 10.1200/JCO.2018.79.0006;DRENO B, 2018, J CLIN ONCOL, V36, DOI 10.1200/JCO.2018.36.15_SUPPL.9522;DUMMER R, 2018, LANCET ONCOL, V19, P603, DOI 10.1016/S1470-2045(18)30142-6;EISENHAUER EA, 2009, EUR J CANCER, V45, P228, DOI 10.1016/J.EJCA.2008.10.026;KARTOLO A, 2021, J IMMUNOTHER, V44, P167, DOI 10.1097/CJI.0000000000000…	AIM: TO EVALUATE THE EFFICACY OF DUAL VERSUS SINGLE IMMUNE CHECKPOINT INHIBITORS (ICI) IN BRAF WILD-TYPE ADVANCED MELANOMA PATIENTS. MATERIALS & METHODS: A RETROSPECTIVE STUDY OF ALL ADVANCED BRAF WILD-TYPE MELANOMA PATIENTS ON PALLIATIVE-INTENT ICI BETWEEN 2015 AND 2020 (N = 67). RESULTS: DUAL ICI HAD BETTER OVERALL SURVIVAL (OS) WHEN COMPARED WITH SINGLE ICI IN BRAF WILD-TYPE PATIENTS (HAZARD R…					QUEENS UNIV, KINGSTON HLTH SCI CTR, CANC CTR SOUTHEASTERN ONTARIO, 76 STUART ST, KINGSTON, ON K7L 2V7, CANADA.;						2022-09-13	BRAF V600 NEGATIVE; IMMUNE CHECKPOINT INHIBITOR; IMMUNOTHERAPY; MELANOMA; METASTATIC	10.2217/mmt-2021-0005	ARTICLE	APR 2022		2045-0893	TARA.BAETZ@KINGSTONHSC.CA					1D8QB				COMBINED NIVOLUMAB; IPILIMUMAB; EFFICACY	1	MELANOMA MANAG	MELANOMA MANAG.	ENGLISH	22	GOLD, GREEN PUBLISHED	YEUNG, CYNTHIA/0000-0001-8263-4290	UNITEC HOUSE, 3RD FLOOR, 2 ALBERT PLACE, FINCHLEY CENTRAL, LONDON, N3 1QB, ENGLAND	APR	10	LONDON	35497071		J	FUTURE MEDICINE LTD	2022		KARTOLO, A (通讯作者)，QUEENS UNIV, KINGSTON HLTH SCI CTR, CANC CTR SOUTHEASTERN ONTARIO, 76 STUART ST, KINGSTON, ON K7L 2V7, CANADA.	ONCOLOGY
LI YW;HE F;LIU S;ZHANG Y;LI L;WANG B;LAN L;PAN ZY	LI, YANWEI;HE, FENG;LIU, SHUANG;ZHANG, YU;LI, LING;WANG, BIN;LAN, LAN;PAN, ZHANYU	ADDEO A, 2019, FRONT ONCOL, V9, DOI 10.3389/FONC.2019.00264;BERNAL GM, 2017, BASELINE CORTICOSTER, V28, PV472;BIGGERSTAFF BJ, 1997, STAT MED, V16, P753, DOI 10.1002/(SICI)1097-0258(19970415)16:7<753::AID-SIM494>3.0.CO;2-G;BROOKS SP, 1998, J COMPUT GRAPH STAT, V7, P434, DOI 10.2307/1390675;CALVANI J, 2020, ANN PATHOL, V40, P320, DOI 10.1016/J.ANNPAT.2020.02.001;DE GIGLIO A, 2019, ANN ONCOL, V30;DE…	BACKGROUND: THE PRETREATMENT OF DEXAMETHASONE ON THE EFFICACY AND IMMUNE-RELATED ADVERSE EVENTS OF IMMUNOTHERAPY INVOLVING PROGRAMMED CELL DEATH 1/PROGRAMMED CELL DEATH 1 LIGAND 1 (PD1/PDL1) INHIBITORS IS AN EFFECTIVE OPTION FOR THE FIRST-LINE TREATMENT OF ADVANCED NON-SMALL-CELL LUNG CANCER (NSCLC). WITH THE IMMUNOSUPPRESSIVE EFFECT, CORTICOSTEROIDS MAY BE USED TO REDUCE THE EFFICACY OF PDL1 BLO…				93	TIANJIN UNIV, ACAD MED ENGN & TRANSLAT MED, TIANJIN 300072, PEOPLES R CHINA.; TIANJIN UNIV, TIANJIN KEY LAB BRAIN SCI & NEURAL ENGN, TIANJIN 300072, PEOPLES R CHINA.; TIANJIN MED UNIV CANC INST & HOSP, TIANJIN 330060, PEOPLES R CHINA.; KEY LAB CANC PREVENT & THERAPY, HUAN HU XI RD, TIANJIN 330060, PEOPLES R CHINA.;						2022-09-13	DEXAMETHASONE; IMMUNOTHERAPY; NETWORK META-ANALYSIS		REVIEW			2164-7712	LIYANWEI127@HOTMAIL.COM	102				YX7PW				PLUS CHEMOTHERAPY; NONSQUAMOUS NSCLC; PHASE-3; PEMBROLIZUMAB; ATEZOLIZUMAB; COMBINATION; CARBOPLATIN	4	AM J CLIN EXP IMMUNO	AM. J. CLIN. EXP. IMMUNOL.	ENGLISH	32			40 WHITE OAKS LN, MADISON, WI 53711 USA		10	MADISON	35106186		J	E-CENTURY PUBLISHING CORP	2021		LI, YW (通讯作者)，KEY LAB CANC PREVENT & THERAPY, HUAN HU XI RD, TIANJIN 330060, PEOPLES R CHINA.; LI, YW (通讯作者)，TIANJIN MED UNIV CANC INST & HOSP, DEPT INTEGRAT ONCOL, HUAN HU XI RD, TIANJIN 330060, PEOPLES R CHINA.	IMMUNOLOGY
EIGENTLER TK;HASSEL JC;BERKING C;ABERLE J;BACHMANN O;GRUNWALD V;KAHLER KC;LOQUAI C;REINMUTH N;STEINS M;ZIMMER L;SENDL A;GUTZMER R	EIGENTLER, THOMAS K.;HASSEL, JESSICA C.;BERKING, CAROLA;ABERLE, JENS;BACHMANN, OLIVER;GRUENWALD, VIKTOR;KAEHLER, KATHARINA C.;LOQUAI, CARMEN;REINMUTH, NIELS;STEINS, MARTIN;ZIMMER, LISA;SENDL, ANNA;GUTZMER, RALF	ANSELL SM, 2015, NEW ENGL J MED, V372, P311, DOI 10.1056/NEJMOA1411087;BECK KE, 2006, J CLIN ONCOL, V24, P2283, DOI 10.1200/JCO.2005.04.5716;BORGHAEI H, 2015, NEW ENGL J MED, V373, P1627, DOI 10.1056/NEJMOA1507643;BRAHMER J, 2015, NEW ENGL J MED, V373, P123, DOI 10.1056/NEJMOA1504627;BRAHMER JR, 2010, J CLIN ONCOL, V28, P3167, DOI 10.1200/JCO.2009.26.7609;DIENSTMANN R, 2011, ONCOLOGIST, V16, P172…	PD-1 CHECKPOINT INHIBITORS ARE ASSOCIATED WITH A SPECIFIC SPECTRUM OF IMMUNE-RELATED ADVERSE EVENTS. THIS SPECTRUM IS DIFFERENT FROM TOXICITIES KNOWN FOR KINASE INHIBITORS OR CYTOTOXIC DRUGS. SINCE PD-1 DIRECTED THERAPIES SHOW EFFECTIVITY IN AN INCREASING NUMBER OF MALIGNANT DISEASES, THEIR CLINICAL USAGE WILL INCREASE RAPIDLY. THEREFORE CLINICIANS FROM DIFFERENT SPECIALITIES SUCH AS MEDICAL ONCO…				7	UNIV MED CTR TUBINGEN, DEPT DERMATOL, CTR DERMATOONCOL, TUBINGEN, GERMANY.; UNIV HEIDELBERG HOSP, DEPT DERMATOL, HEIDELBERG, GERMANY.; UNIV HOSP MUNICH, DEPT DERMATOL & ALLERGY, MUNICH, GERMANY.; UNIV HOSP HAMBURG EPPENDORF, DEPT INTERNAL MED 3, HAMBURG, GERMANY.; HANNOVER MED SCH, DEPT GASTROENTEROL HEPATOL & ENDOCRINOL, HANNOVER, GERMANY.; HANNOVER MED SCH, DEPT HEMATOL HEMOSTASIS ONCOL & STEM …						2022-09-13	IMMUNOTHERAPY; PD-1; NIVOLUMAB; PEMBROLIZUMAB; ADVERSE DRUG REACTION; IMMUNE-RELATED ADVERSE EVENTS	10.1016/j.ctrv.2016.02.003	REVIEW			1532-1967	THOMAS.EIGENTLER@MED.UNI-TUEBINGEN.DE; JESSICA.HASSEL@MED.UNI-HEIDELBERG.DE; CAROLA.BERKING@MED.UNI-MUENCHEN.DE; ABERLE@UKE.DE; BACHMANN.OLIVER@MH-HANNOVER.DE; GRUENWALD.VICTOR@MH-HANNOVER.DE; KCKAEHLER@DERMATOLOGY.UNI-KIEL.DE; CARMEN.LOQUAI@UNIMEDIZIN-MAINZ.DE; N.REINMUTH@LUNGENCLINIC.DE; MARTIN.STEINS@MED.UNI-HEIDELBERG.DE; LISA.ZIMMER@UK-ESSEN.DE; ANNA.SENDL@BMS.COM; GUTZMER.RALF@MH-HANNOVER.DE	18		BRISTOL-MYERS SQUIBB	THE AUTHORS DECLARE THEIR RESPONSIBILITY FOR THE CONTENT OF THIS PUBLICATION, AND CONFIRM THAT THE CONSENSUS RECOMMENDATIONS ARE IN LINE WITH THEIR VIEWPOINTS. ALL AUTHORS CONTRIBUTED TO THE CONCEPTION AND CONTENT OF THE MANUSCRIPT, THE DRAFTS OF THE MANUSCRIPT AND APPROVED THE FINAL VERSION AS WELL AS THE SUBMISSION. EDITORIAL AND WRITING ASSISTANCE WAS PROVIDED BY DR. MARKUS HARTMANN FROM ECC-O…	DK0OG		Y	N	CELL LUNG-CANCER; LONG-TERM SAFETY; ADVANCED MELANOMA; UNTREATED MELANOMA; RECEIVING NIVOLUMAB; CLINICAL ACTIVITY; SOLID TUMORS; PHASE-I; IPILIMUMAB; PEMBROLIZUMAB		CANCER TREAT REV	CANCER TREAT. REV.	ENGLISH	53		EIGENTLER, THOMAS/0000-0003-0019-2770; BACHMANN, OLIVER/0000-0002-6830-2975; ZIMMER, LISA/0000-0002-3680-3521	THE BOULEVARD, LANGFORD LANE, KIDLINGTON, OXFORD OX5 1GB, OXON, ENGLAND	APR	12	OXFORD	26922661		J	ELSEVIER SCI LTD	2016	LOQUAI, CARMEN/AAW-9241-2020; EIGENTLER, THOMAS/K-8570-2015; BACHMANN, OLIVER/AAV-4258-2021; ZIMMER, LISA/AAP-8495-2021	GUTZMER, R (通讯作者)，HANNOVER MED SCH, SKIN CANC CTR HANNOVER, DEPT DERMATOL & ALLERGY, HANNOVER, GERMANY.	ONCOLOGY
JAIN NA;ZHAO SZ;WEI L;ROGERS KA;OTTERSON GA;WANG TF;OWEN DH	JAIN, NATASHA A.;ZHAO, SONGZHU;WEI, LAI;ROGERS, KERRY A.;OTTERSON, GREGORY A.;WANG, TZU-FEI;OWEN, DWIGHT H.	BARCELLINI W, 2015, TRANSFUS MED HEMOTH, V42, P287, DOI 10.1159/000439002;BASS GF, 2014, AUTOIMMUN REV, V13, P560, DOI 10.1016/J.AUTREV.2013.11.010;BERENTSEN S, 2016, HEMATOL-AM SOC HEMAT, P226, DOI 10.1182/ASHEDUCATION-2016.1.226;BERENTSEN S, 2011, BRIT J HAEMATOL, V153, P309, DOI 10.1111/J.1365-2141.2011.08643.X;COOLING LAURA L, 2017, IMMUNOHEMATOLOGY, V33, P15;DELANEY N, 2019, LANCET HAEMATOL,…	INTRODUCTION: IMMUNE CHECKPOINT INHIBITORS (ICI) HAVE BECOME A PRIMARY TREATMENT MODALITY FOR PATIENTS WITH A VARIETY OF MALIGNANCIES. GIVEN THEIR INCREASING USE, IT IS ESSENTIAL TO BE FAMILIAR WITH THEIR IMMUNE-RELATED ADVERSE EVENTS (IRAES). HERE WE REPORT A SEVERE CASE OF AUTOIMMUNE HEMOLYTIC ANEMIA (AIHA) ASSOCIATED WITH COLD AGGLUTININ PRECIPITATED BY PEMBROLIZUMAB, AND A RETROSPECTIVE STUDY…				11743	OHIO STATE UNIV, DIV MED ONCOL, STARLING LOVING HALL,320 WEST 10TH AVE, COLUMBUS, OH 43212 USA.; OHIO STATE UNIV, DIV HEMATOL, COLUMBUS, OH 43210 USA.; OHIO STATE UNIV, CTR BIOSTAT, COLUMBUS, OH 43210 USA.;						2022-09-13	AUTOIMMUNE HEMOLYTIC ANEMIA; IMMUNE-RELATED ADVERSE EVENTS; DIRECT ANTIGLOBULIN TEST; IMMUNOTHERAPY; IMMUNE CHECKPOINT INHIBITORS; RED BLOOD CELL ALLO-ANTIBODIES		ARTICLE				DWIGHT.OWEN@OSUMC.EDU	11749		OHIO STATE UNIVERSITY COMPREHENSIVE CANCER CENTER; NATIONAL INSTITUTES OF HEALTH [P30 CA016058]; PAUL CALABRESI CAREER DEVELOPMENT AWARD FOR CLINICAL ONCOLOGY [K12CA133250]	RESEARCH REPORTED IN THIS PUBLICATION WAS SUPPORTED IN PART BY THE OHIO STATE UNIVERSITY COMPREHENSIVE CANCER CENTER AND THE NATIONAL INSTITUTES OF HEALTH UNDER GRANT NUMBER P30 CA016058. DR. OWEN IS SUPPORTED BY A PAUL CALABRESI CAREER DEVELOPMENT AWARD FOR CLINICAL ONCOLOGY K12CA133250. DR. ROGERS IS A SCHOLAR IN CLINICAL RESEARCH OF THE LEUKEMIA & LYMPHOMA SOCIETY (CDP 2331-20).	OT0RD				REGULATORY T-CELLS; AUTOIMMUNE HEMOLYTIC-ANEMIA; NIVOLUMAB; DIAGNOSIS; THERAPY; BLOOD		CANCER MANAG RES	CANCER MANAG. RES.	ENGLISH	33	GOLD, GREEN PUBLISHED	JAIN, NATASHA A/0000-0002-8638-6754; OWEN, DWIGHT/0000-0002-6598-4886	PO BOX 300-008, ALBANY, AUCKLAND 0752, NEW ZEALAND		7	ALBANY	33235503		J	DOVE MEDICAL PRESS LTD	2020	JAIN, NATASHA A/AAO-1108-2020; OWEN, DWIGHT/AAM-4717-2021	OWEN, DH (通讯作者)，OHIO STATE UNIV, DIV MED ONCOL, STARLING LOVING HALL,320 WEST 10TH AVE, COLUMBUS, OH 43212 USA.	ONCOLOGY
SASAKI K;KOBAYASHI S;KUDO M;SUGIMOTO M;TAKAHASHI S;NAKAMURA Y;KAWAZOE A;SHITARA K;KINOSHITA T;GOTOHDA N	SASAKI, KIMIMASA;KOBAYASHI, SHIN;KUDO, MASASHI;SUGIMOTO, MOTOKAZU;TAKAHASHI, SHINICHIRO;NAKAMURA, YOSHIAKI;KAWAZOE, AKIHITO;SHITARA, KOHEI;KINOSHITA, TAKAHIRO;GOTOHDA, NAOTO	BARROSO-SOUSA R, 2018, JAMA ONCOL, V4, P173, DOI 10.1001/JAMAONCOL.2017.3064;BOBRIDGE A, 2016, ANN ONCOL, V27, DOI 10.1093/ANNONC/MDW385.2;BRIERLEY J.D., 2017, UICC TNM CLASSIFICAT, VEIGHTTH;BYUN DJ, 2017, NAT REV ENDOCRINOL, V13, P195, DOI 10.1038/NRENDO.2016.205;CORSELLO SM, 2013, J CLIN ENDOCR METAB, V98, P1361, DOI 10.1210/JC.2012-4075;DADU R, 2016, CANCER J, V22, P121, DOI 10.1097/PPO.000000…	BACKGROUND IMMUNE CHECKPOINT INHIBITORS (ICIS) ARE EMERGING AGENTS USED FOR THE TREATMENT OF VARIOUS MALIGNANT TUMORS. AS ICIS ARE GENERALLY USED FOR UNRESECTABLE MALIGNANT TUMORS, THERE HAVE BEEN ONLY A FEW REPORTS OF PATIENTS WHO UNDERWENT SURGERY AFTER RECEIVING THESE DRUGS. THEREFORE, IT REMAINS UNCLEAR HOW IMMUNE-RELATED ADVERSE EVENTS (IRAES) AFFECT THE POSTOPERATIVE COURSE. HERE, WE REPORT…	267				NATL CANC CTR HOSP EAST, DEPT HEPATOBILIARY & PANCREAT SURG, 6-5-1 KASHIWANOHA, KASHIWA, CHIBA 2778577, JAPAN.; NATL CANC CTR HOSP EAST, DEPT GASTROINTESTINAL ONCOL, 6-5-1 KASHIWANOHA, KASHIWA, CHIBA 2778577, JAPAN.; NATL CANC CTR HOSP EAST, DEPT GASTR SURG, 6-5-1 KASHIWANOHA, KASHIWA, CHIBA 2778577, JAPAN.;						2022-09-13	GASTRIC CANCER; HYPOTHYROIDISM; HYPOPITUITARISM; IMMUNE-RELATED ADVERSE EVENTS; LAPAROSCOPIC HEPATECTOMY; LENVATINIB; LIVER METASTASES; PEMBROLIZUMAB	10.1186/s40792-021-01346-w	ARTICLE				SHKOBAYA@EAST.NCC.GO.JP					XS5JR				ADRENAL INSUFFICIENCY; CHECKPOINT; IPILIMUMAB; HYPOPHYSITIS	1	SURG CASE REP	SURG. CASE REP.	ENGLISH	24	GOLD, GREEN PUBLISHED	KOBAYASHI, SHIN/0000-0001-9321-8452	ONE NEW YORK PLAZA, SUITE 4600, NEW YORK, NY, UNITED STATES	DEC 20	6	NEW YORK	34928436		J	SPRINGER	2021		KOBAYASHI, S (通讯作者)，NATL CANC CTR HOSP EAST, DEPT HEPATOBILIARY & PANCREAT SURG, 6-5-1 KASHIWANOHA, KASHIWA, CHIBA 2778577, JAPAN.	SURGERY
LU J;LEE-GABEL L;NADEAU MC;FERENCZ TM;SOEFJE SA	LU, JING;LEE-GABEL, LINDA;NADEAU, MICHELLE C.;FERENCZ, THOMAS M.;SOEFJE, SCOTT A.	ARMAND P, 2013, J CLIN ONCOL, V31, P4199, DOI 10.1200/JCO.2012.48.3685;BERGER R, 2008, CLIN CANCER RES, V14, P3044, DOI 10.1158/1078-0432.CCR-07-4079;BRAHMER JR, 2013, J CLIN ONCOL S, V31;BRAHMER JR, 2012, NEW ENGL J MED, V366, P2455, DOI 10.1056/NEJMOA1200694;BRAHMER JR, 2010, J CLIN ONCOL, V28, P3167, DOI 10.1200/JCO.2009.26.7609;BRENNAN FR, 2010, MABS-AUSTIN, V2, P233, DOI 10.4161/MABS.2.3.117…	SIGNIFICANT ENTHUSIASM CURRENTLY EXISTS FOR NEW IMMUNOTHERAPEUTIC STRATEGIES: BLOCKING THE INTERACTION BETWEEN PROGRAMMED DEATH-1 RECEPTOR ON T-CELLS AND PROGRAMMED DEATH-LIGAND 1 ON TUMOR CELLS TO BOOST IMMUNE SYSTEM STIMULATION TO FIGHT CANCER. IMMUNOMODULATION WITH THE ANTIPROGRAMMED DEATH-1/PROGRAMMED DEATH-LIGAND 1 MONOCLONAL ANTIBODIES HAS SHOWN TO MEDIATE TUMOR SHRINKAGE AND EXTEND OVERALL…				451	SMILOW CANC HOSP YALE NEW HAVEN, DEPT PHARM, NEW HAVEN, CT 06510 USA.; UNIV MED CTR BRACKENRIDGE, SETON HEALTHCARE FAMILY, DEPT PHARM, AUSTIN, TX USA.;						2022-09-13		10.1177/1078155214538087	REVIEW			1477-092X	JING.LU@YNHH.ORG	467				CV2OQ				PHASE-I; SAFETY; ANTIBODY; IPILIMUMAB; MANAGEMENT; TOLERANCE; ANTI-PD-1; BLOCKADE; MELANOMA; TUMORS	6	J ONCOL PHARM PRACT	J. ONCOL. PHARM. PRACT.	ENGLISH	47		SOEFJE, SCOTT/0000-0002-5486-7748	1 OLIVERS YARD, 55 CITY ROAD, LONDON EC1Y 1SP, ENGLAND	DEC	17	LONDON	24917416		J	SAGE PUBLICATIONS LTD	2015	SOEFJE, SCOTT/GOJ-9820-2022	LU, J (通讯作者)，SMILOW CANC HOSP YALE NEW HAVEN, DEPT PHARM, 35 PK ST,ROOM 8-110, NEW HAVEN, CT 06510 USA.	ONCOLOGY; PHARMACOLOGY & PHARMACY
VADDEPALLY R;DODDAMANI R;SODAVARAPU S;MADAM NR;KATKAR R;KUTADI AP;MATHEW N;GARJE R;CHANDRA AB	VADDEPALLY, RAJU;DODDAMANI, RAJIV;SODAVARAPU, SOUJANYA;MADAM, NARASA RAJU;KATKAR, RUJUTA;KUTADI, ANUPAMA P.;MATHEW, NIBU;GARJE, ROHAN;CHANDRA, ABHINAV B.	ABDEL-RAHMAN O, 2017, EXPERT REV ANTICANC, V17, P387, DOI 10.1080/14737140.2017.1296765;ABDEL-WAHAB N, 2021, CANCER IMMUNOL IMMUN, V70, P1939, DOI 10.1007/S00262-020-02797-0;ABU-SBEIH H, 2020, J CLIN ONCOL, V38, P576, DOI 10.1200/JCO.19.01674;AKAMATSU H, 2020, ONCOLOGIST, V25, PE679, DOI 10.1634/THEONCOLOGIST.2019-0299;AMARNATH S, 2011, SCI TRANSL MED, V3, DOI 10.1126/SCITRANSLMED.3003130;ANTONIA…	IMMUNE CHECKPOINT INHIBITORS (ICIS) HAVE REVOLUTIONIZED THE TREATMENT OF ADVANCED MALIGNANCIES, INCLUDING NON-SMALL CELL LUNG CANCER (NSCLC). THESE AGENTS HAVE IMPROVED CLINICAL OUTCOMES AND HAVE BECOME QUITE AN ATTRACTIVE ALTERNATIVE ALONE OR COMBINED WITH OTHER TREATMENTS. ALTHOUGH ICIS ARE TOLERATED BETTER, THEY ALSO LEAD TO UNIQUE TOXICITIES, TERMED IMMUNE-RELATED ADVERSE EVENTS (IRAES). A RE…	790				YUMA REG MED CTR, 2400 S AVE A, YUMA, AZ 85364 USA.; SLIDELL MEM HOSP, 1001 GAUSE BLVD, SLIDELL, LA 70458 USA.; SAN JOAQUIN GEN HOSP, 500 W HOSP RD, FRENCH CAMP, CA 95231 USA.; UNIV IOWA, DEPT INTERNAL MED HEMATOL ONCOL, IOWA CITY, IA 52242 USA.;						2022-09-13	NSCLC; IMMUNOTHERAPY; IRAES; RECHALLENGE; MULTISYSTEM IRAES	10.3390/biomedicines10040790	REVIEW			2227-9059	RVADDEPALLY@YUMAREGIONAL.ORG; RAJIV.DODDAMANI@APOGEEPHYSICIANS.COM; SSODAVAR@SJGH.ORG; NMADAM@YUMAREGIONAL.ORG; RKATKAR@YUMAREGIONAL.ORG; AKUTADI@YUMAREGIONAL.ORG; NMATHEW@YUMAREGIONAL.ORG; ROHAN-GARJE@UIOWA.EDU; ABCHANDRA@YUMAREGIONAL.ORG					0Q6JJ				NIVOLUMAB PLUS IPILIMUMAB; CHECKPOINT INHIBITORS; OPEN-LABEL; TOXICITIES; PD-1; PEMBROLIZUMAB; PNEUMONITIS; SAFETY; IMMUNOTHERAPY; HYPOPHYSITIS	4	BIOMEDICINES	BIOMEDICINES	ENGLISH	96	GREEN PUBLISHED, GOLD	GARJE, ROHAN/0000-0002-7244-5602; CHANDRA, ABHINAV B/0000-0002-6262-886X	ST ALBAN-ANLAGE 66, CH-4052 BASEL, SWITZERLAND	APR	20	BASEL	35453540		J	MDPI	2022	GARJE, ROHAN/AAL-9489-2020; GARJE, ROHAN/GNM-6780-2022	VADDEPALLY, R (通讯作者)，YUMA REG MED CTR, 2400 S AVE A, YUMA, AZ 85364 USA.	BIOCHEMISTRY & MOLECULAR BIOLOGY; RESEARCH & EXPERIMENTAL MEDICINE; PHARMACOLOGY & PHARMACY
GUZMAN-PRADO Y;BEN SHIMOL J;SAMSON O	GUZMAN-PRADO, YULI;BEN SHIMOL, JENNIFER;SAMSON, ONDREJ	ABDEL-RAHMAN O, 2017, IMMUNOTHERAPY-UK, V9, P1175, DOI 10.2217/IMT-2017-0108;ALI OH, 2020, J AM ACAD DERMATOL, V82, P854, DOI 10.1016/J.JAAD.2019.08.045;ANONYMOUS, 2019, MOSAIC AUTOIMMUNITY;CORTELLINI A, 2019, J IMMUNOTHER CANCER, V7, DOI 10.1186/S40425-019-0527-Y;DALY LE, 2017, BRIT J CANCER, V116, P310, DOI 10.1038/BJC.2016.431;DAS R, 2018, J CLIN INVEST, V128, P715, DOI 10.1172/JCI96798;DEIULI…	BACKGROUND AS A RESULT OF THE GROWING USE OF IMMUNE CHECKPOINT INHIBITORS (ICIS) FOR TREATING MALIGNANCY, IMMUNE-RELATED ADVERSE EVENTS (IRAES) HAVE BEEN INCREASINGLY REPORTED. HIGHER BODY MASS INDEX (BMI) HAS BEEN HIGHLIGHTED AS A POTENTIAL RISK FACTOR FOR THE DEVELOPMENT OF IRAES. HOWEVER, THERE ARE NO META-ANALYSES SUMMARIZING THE ASSOCIATION BETWEEN BMI AND IRAES IN PATIENTS ON ICI THERAPIES.…				89	INT CTR MED RES, CLIN RES, BOURNEMOUTH, DORSET, ENGLAND.; E WOLFSON MED CTR, DEPT MED, HOLON, ISRAEL.; TEL AVIV UNIV, SACKLER FAC MED, RAMAT GAN, ISRAEL.; ALLTRISTA, CHRISTCHURCH, DORSET, ENGLAND.;						2022-09-13	BMI; CHECKPOINT INHIBITORS; IMMUNE-RELATED ADVERSE EVENTS; OVERWEIGHT; OBESITY; CANCER IMMUNOTHERAPY	10.1007/s00262-020-02663-z	REVIEW	JUL 2020		1432-0851	JULIGUZMANPRADO@OUTLOOK.COM; JENNIFER.BENSHIMOL@GMAIL.COM; ONDSAM@GMAIL.COM	100				PY4RR				COMPOSITION PARAMETERS; CANCER-IMMUNOTHERAPY; INFLAMMATION; OVERWEIGHT; TOXICITY; IMPACT; RISK	1	CANCER IMMUNOL IMMUN	CANCER IMMUNOL. IMMUNOTHER.	ENGLISH	38		GUZMAN-PRADO, YULI/0000-0002-0433-1371; SHIMOL, JENNIFER BEN/0000-0003-1884-4925	ONE NEW YORK PLAZA, SUITE 4600, NEW YORK, NY, UNITED STATES	JAN	12	NEW YORK	32648164		J	SPRINGER	2021	GUZMAN-PRADO, YULI/AAZ-7118-2020; GUZMAN-PRADO, YULI/AAG-6262-2021; SHIMOL, JENNIFER BEN/AAA-4088-2021	GUZMAN-PRADO, Y (通讯作者)，INT CTR MED RES, CLIN RES, BOURNEMOUTH, DORSET, ENGLAND.	ONCOLOGY; IMMUNOLOGY
SATO K;AKAMATSU H;MURAKAMI E;SASAKI S;KANAI K;HAYATA A;TOKUDOME N;AKAMATSU K;KOH Y;UEDA H;NAKANISHI M;YAMAMOTO N	SATO, KOICHI;AKAMATSU, HIROAKI;MURAKAMI, ERIKO;SASAKI, SEIGO;KANAI, KUNINOBU;HAYATA, ATSUSHI;TOKUDOME, NAHOMI;AKAMATSU, KEIICHIRO;KOH, YASUHIRO;UEDA, HIROKI;NAKANISHI, MASANORI;YAMAMOTO, NOBUYUKI	BORGHAEI H, 2015, NEW ENGL J MED, V373, P1627, DOI 10.1056/NEJMOA1507643;BRAHMER J, 2015, NEW ENGL J MED, V373, P123, DOI 10.1056/NEJMOA1504627;HARATANI K, 2017, JAMA ONCOL;RECK M, 2016, NEW ENGL J MED, V375, P1823, DOI 10.1056/NEJMOA1606774;SANLORENZO M, 2015, JAMA DERMATOL, V151, P1206, DOI 10.1001/JAMADERMATOL.2015.1916;TERAOKA S, 2017, J THORAC ONCOL, V12, P1798, DOI 10.1016/J.JTHO.2017.08.02…	OBJECTIVES: PATIENTS TREATED WITH NIVOLUMAB OFTEN EXPERIENCE ITS UNIQUE ADVERSE EVENTS, CALLED IMMUNE-RELATED ADVERSE EVENTS (IRAES). REGARDING THE MECHANISMS OF IMMUNE-CHECKPOINT INHIBITORS (ICIS), THE OCCURRENCE OF IRAES MAY ALSO REFLECT ANTITUMOR RESPONSES. HERE, WE REPORT THE CLINICAL CORRELATION BETWEEN IRAES AND EFFICACY IN NSCLC PATIENTS TREATED WITH NIVOLUMAB. MATERIALS AND METHODS: BETWE…				71	WAKAYAMA MED UNIV, DEPT INTERNAL MED 3, 811-1 KIMIIDERA, WAKAYAMA, WAKAYAMA, JAPAN.;						2022-09-13	NON-SMALL-CELL LUNG CANCER (NSCLC); NIVOLUMAB; IMMUNE-RELATED ADVERSE EVENTS (IRAES)	10.1016/j.lungcan.2017.11.019	ARTICLE			1872-8332	H-AKAMAT@WAKAYAMA-MED.AC.JP	74		KAKENHI [15K09226, 16K194640002]	THIS WORK WAS SUPPORTED BY KAKENHI 15K09226 AND 16K194640002	FU9NE		Y	N	ASSOCIATION; PEMBROLIZUMAB; DOCETAXEL		LUNG CANCER	LUNG CANCER	ENGLISH	8	HYBRID		ELSEVIER HOUSE, BROOKVALE PLAZA, EAST PARK SHANNON, CO, CLARE, 00000, IRELAND	JAN	4	CLARE	29290265		J	ELSEVIER IRELAND LTD	2018		AKAMATSU, H (通讯作者)，WAKAYAMA MED UNIV, DEPT INTERNAL MED 3, 811-1 KIMIIDERA, WAKAYAMA, WAKAYAMA, JAPAN.	ONCOLOGY; RESPIRATORY SYSTEM
KHOJA L;DAY D;CHEN TWW;SIU LL;HANSEN AR	KHOJA, L.;DAY, D.;CHEN, T. WEI-WU;SIU, L. L.;HANSEN, A. R.	ASCIERTO PA, 2016, ANN ONCOL, V27, P379;AYA F, 2016, IMMUNOTHERAPY-UK, V8, P687, DOI 10.2217/IMT-2015-0025;BORGHAEI H, 2015, NEW ENGL J MED, V373, P1627, DOI 10.1056/NEJMOA1507643;BRAHMER J, 2015, NEW ENGL J MED, V373, P123, DOI 10.1056/NEJMOA1504627;BRAHMER JR, 2012, NEW ENGL J MED, V366, P2455, DOI 10.1056/NEJMOA1200694;BRAHMER JR, 2010, J CLIN ONCOL, V28, P3167, DOI 10.1200/JCO.2009.26.7609;CA…	BACKGROUND: IMMUNE CHECKPOINT INHIBITOR (ICI) MONOCLONAL ANTIBODIES (MABS) TARGETING CYTOTOXIC T-LYMPHOCYTE ANTIGEN 4 (CTLA-4), PROGRAMMED CELL DEATH PROTEIN 1 (PD-1) OR ITS LIGAND (PD-L1) PRODUCE UNIQUE TOXICITY PROFILES. THE OBJECTIVE OF THIS REVIEW WAS TO IDENTIFY PATTERNS AND INCIDENCE OF IMMUNE-RELATED ADVERSE EVENTS (IRAE) BASED ON TUMOUR TYPE AND ICI CLASS. METHODS: MEDLINE, EMBASE AND COC…				2377	ASTRAZENECA UK PLC, EARLY CLIN DEV, CLIN DEV UNIT, MELBOURN SCI PK, MELBOURN, HERTS, ENGLAND.; CAMBRIDGE UNIV HOSP NHS FDN TRUST, ADDENBROOKES HOSP, MED ONCOL, CAMBRIDGE BIOMED CAMPUS, CAMBRIDGE, ENGLAND.; PRINCESS MARGARET CANC CTR, DIV MED ONCOL & HAEMATOL, DRUG DEV PROGRAM, TORONTO, ON, CANADA.; UNIV TORONTO, DEPT MED, TORONTO, ON, CANADA.; OICR, TORONTO, ON, CANADA.; NATL TAIWAN UNIV HOSP, DE…						2022-09-13	IMMUNE-RELATED ADVERSE EVENTS; IMMUNE CHECKPOINT INHIBITORS	10.1093/annonc/mdx286	REVIEW			1569-8041	AARON.HANSEN@UHN.CA	2385				FI3AQ		Y	N	PHASE-II TRIAL; OPEN-LABEL; METASTATIC MELANOMA; SINGLE-ARM; MONOCLONAL-ANTIBODY; MALIGNANT MESOTHELIOMA; IPILIMUMAB MONOTHERAPY; RHEUMATOID-ARTHRITIS; ANTI-PD-1 ANTIBODY; ANTITUMOR-ACTIVITY	10	ANN ONCOL	ANN. ONCOL.	ENGLISH	73	BRONZE, GREEN PUBLISHED	KHOJA, LEILA/0000-0002-9111-3080; CHEN, TOM WEI-WU/0000-0003-4112-4029; HANSEN, AARON/0000-0002-2363-8707	GREAT CLARENDON ST, OXFORD OX2 6DP, ENGLAND	OCT	9	OXFORD	28945858		J	OXFORD UNIV PRESS	2017		HANSEN, AR (通讯作者)，PRINCESS MARGARET CANC CTR, UNIV HLTH NETWORK, DIV MED ONCOL & HAEMATOL, 7-623,700 UNIV AVE, TORONTO, ON M5G 2M9, CANADA.	ONCOLOGY
VILLA-CRESPO L;PODLIPNIK S;ANGLADA N;IZQUIERDO C;GIAVEDONI P;IGLESIAS P;DOMINGUEZ M;AYA F;ARANCE A;MALVEHY J;PUIG S;CARRERA C	VILLA-CRESPO, LORENA;PODLIPNIK, SEBASTIAN;ANGLADA, NATALIA;IZQUIERDO, CLARA;GIAVEDONI, PRISCILA;IGLESIAS, PABLO;DOMINGUEZ, MIREIA;AYA, FRANCISCO;ARANCE, ANA;MALVEHY, JOSEP;PUIG, SUSANA;CARRERA, CRISTINA	ABDEL-WAHAB N, 2017, ADV EXP MED BIOL, V995, P155, DOI 10.1007/978-3-319-53156-4_8;ALHATEM A, 2019, ACG CASE REP J, V6, DOI 10.14309/CRJ.0000000000000249;ASCIERTO PA, 2019, JAMA ONCOL, V5, P187, DOI 10.1001/JAMAONCOL.2018.4514;BOADA A, 2018, CLIN TRANSL ONCOL, V20, P1373, DOI 10.1007/S12094-018-1891-7;BOTTLAENDER L, 2020, J EUR ACAD DERMATOL, V34, P2096, DOI 10.1111/JDV.16311;BRUNOT A, 2020, JAMA…	SIMPLE SUMMARY A COHORT OF 153 MELANOMA PATIENTS TREATED WITH IMMUNE CHECKPOINT INHIBITORS AS FIRST LINE THERAPY WERE STUDIED, TO SPECIFICALLY DESCRIBE THE TIMELINES OF ALL ADVERSE EVENTS BY THE TARGET ORGAN, DEMONSTRATING A DIFFERENT PROFILE OF APPEARANCE OVER TIME. INTERESTINGLY, THE SURVIVAL BENEFIT OF PRESENTING IMMUNE-RELATED ADVERSE EVENTS WAS DEMONSTRATED ONLY FOR DERMATOLOGICAL EVENTS, BU…	1237				INST INVEST BIOMED AUGUST PI & SUNYER IDIBAPS, MELANOMA GRP, BARCELONA 08036, SPAIN.; UNIV BARCELONA, MED FAC, MED DEPT, CAMPUS CLIN, BARCELONA 08036, SPAIN.; UNIV BARCELONA, HOSP CLIN BARCELONA, MED ONCOL DEPT, BARCELONA 08036, SPAIN.; ISCIII, BIOMED RES NETWORKING CTR RARE DIS CIBERER, BARCELONA 08036, SPAIN.;						2022-09-13	IMMUNOTHERAPY; MELANOMA; DERMATOLOGICAL ADVERSE EVENTS; IMMUNE-RELATED ADVERSE EVENTS; IMMUNE CHECKPOINT INHIBITORS; DERMATOLOGICAL DRUG REACTIONS; SURVIVAL; OUTCOME	10.3390/cancers14051237	ARTICLE			2072-6694	LOREVC_63@HOTMAIL.COM; PODLINIK@CLINIC.CAT; NANGLADA@GMAIL.COM; CIZQUIERDO95@GMAIL.COM; PGIAVEDO@CLINIC.CAT; PIGLESIA@CLINIC.CAT; MIDOMING@CLINIC.CAT; FAYA@CLINIC.CAT; AMARANCE@CLINIC.CAT; JMALVEHY@CLINIC.CAT; SPUIG@CLINIC.CAT; CCARRERA@CLINIC.CAT			FONDO DE INVESTIGACIONES SANITARIAS [PI 12/00840, PI15/00956, PI15/00716, PI18/0959]; CIBER DE ENFERMEDADES RARAS OF THE INSTITUTO DE SALUD CARLOS III, SPAIN; FONDO EUROPEO DE DESARROLLO REGIONAL (FEDER); CATALAN GOVERNMENT, SPAIN [AGAUR 2014_SGR_603, 2017_SGR_1134]; "FUNDACIO LA MARATO DE TV3", CATALONIA, SPAIN [201331-30]; EUROPEAN COMMISSION [LSHC-CT-2006-018702]; CERCA PROGRAMME/GENERALITAT D…	THE STUDY IN THE MELANOMA UNIT, HOSPITAL CLINIC, BARCELONA, WAS SUPPORTED IN PART BY GRANTS FROM FONDO DE INVESTIGACIONES SANITARIAS PI 12/00840, PI15/00956, PI15/00716, PI18/0959 AND SPAIN; BY THE CIBER DE ENFERMEDADES RARAS OF THE INSTITUTO DE SALUD CARLOS III, SPAIN, COFUNDED BY "FONDO EUROPEO DE DESARROLLO REGIONAL (FEDER); BY THE AGAUR 2014_SGR_603 AND 2017_SGR_1134 OF THE CATALAN GOVERNMENT…	0A1DZ				ASSOCIATION; PEMBROLIZUMAB; IMMUNOTHERAPY; VITILIGO	5	CANCERS	CANCERS	ENGLISH	45	GOLD, GREEN PUBLISHED	PODLIPNIK, SEBASTIAN/0000-0003-4150-0522; VILLA CRESPO, LORENA/0000-0002-2828-619X; CARRERA, CRISTINA/0000-0003-1608-8820; AYA, FRANCISCO/0000-0002-3452-7607; PUIG, SUSANA/0000-0003-1337-9745	ST ALBAN-ANLAGE 66, CH-4052 BASEL, SWITZERLAND	MAR	11	BASEL	35267545		J	MDPI	2022		CARRERA, C (通讯作者)，INST INVEST BIOMED AUGUST PI & SUNYER IDIBAPS, MELANOMA GRP, BARCELONA 08036, SPAIN.; CARRERA, C (通讯作者)，UNIV BARCELONA, MED FAC, MED DEPT, CAMPUS CLIN, BARCELONA 08036, SPAIN.; CARRERA, C (通讯作者)，ISCIII, BIOMED RES NETWORKING CTR RARE DIS CIBERER, BARCELONA 08036, SPAIN.	ONCOLOGY
ZHANG RW;KONG DM;CHEN R;GUO YC;JIAN WZ;HAN MY;ZHOU TY	ZHANG, RENWEI;KONG, DAMING;CHEN, RONG;GUO, YUCHEN;JIAN, WEIZHE;HAN, MENGYI;ZHOU, TIANYAN	AHAMADI M, 2017, CPT-PHARMACOMET SYST, V6, P49, DOI 10.1002/PSP4.12139;AHN M, 2018, J THORAC ONCOL, V13, PS299, DOI 10.1016/J.JTHO.2018.08.194;ALMUTAIRI AR, 2020, FRONT ONCOL, V10, DOI 10.3389/FONC.2020.00091;ANONYMOUS, 2010, DRUGS R&D, V10, P123, DOI 10.2165/11584530-000000000-00000;ASCIERTO PA, 2017, LANCET ONCOL, V18, P611, DOI 10.1016/S1470-2045(17)30231-0;BAJAJ G, 2017, CPT-PHARMACOMET SYST,…	IMMUNE CHECKPOINT INHIBITORS (ICIS) HAVE BECOME A VITAL PART OF THE THERAPEUTIC LANDSCAPE FOR NON-SMALL CELL LUNG CANCER (NSCLC) IN RECENT YEARS BENEFITING FROM THEIR REMARKABLE EFFICACY. HOWEVER, ICIS ARE ASSOCIATED WITH POTENTIALLY LIFE-THREATENING IMMUNE-RELATED ADVERSE EVENTS (IRAES). THIS STUDY AIMS TO QUANTIFY DOSE DEPENDENCE AND ADDITIONAL INFLUENCING FACTORS OF BOTH ANY GRADE AND GRADE GR…				1135	PEKING UNIV, SCH PHARMACEUT SCI, DEPT PHARMACEUT, BEIJING KEY LAB MOL PHARMACEUT & NEW DRUG DELIVER, BEIJING 100191, PEOPLES R CHINA.;						2022-09-13		10.1002/psp4.12834	ARTICLE	JUL 2022			TIANYANZHOU@BJMU.EDU.CN	1146		NATIONAL NATURAL SCIENCE FOUNDATION OF CHINA [82073919]	THIS PROJECT WAS SUPPORTED BY NATIONAL NATURAL SCIENCE FOUNDATION OF CHINA (GRANT NO. 82073919).	3U5ES				IPILIMUMAB; NIVOLUMAB; PEMBROLIZUMAB; SAFETY; PHARMACOKINETICS; PHARMACODYNAMICS; TREMELIMUMAB; MELANOMA; EFFICACY; ANTIBODY	8	CPT-PHARMACOMET SYST	CPT-PHARMACOMET. SYST. PHARMACOL.	ENGLISH	43	GREEN PUBLISHED		111 RIVER ST, HOBOKEN 07030-5774, NJ USA	AUG	12	HOBOKEN	35763678		J	WILEY	2022		ZHOU, TY (通讯作者)，PEKING UNIV, SCH PHARMACEUT SCI, DEPT PHARMACEUT, BEIJING KEY LAB MOL PHARMACEUT & NEW DRUG DELIVER, BEIJING 100191, PEOPLES R CHINA.	PHARMACOLOGY & PHARMACY
KHAN S;GERBER DE	KHAN, SHAHEEN;GERBER, DAVID E.	AHN MJ, 2016, J THORAC ONCOL, V11, PS115, DOI 10.1016/S1556-0864(16)30246-5;AHN MJ, 2017, EXPERT OPIN DRUG SAF, V16, P465, DOI 10.1080/14740338.2017.1300656;AKEL R, 2017, CASE REP ONCOL, V10, P456, DOI 10.1159/000475709;ARBOUR KC, 2018, J CLIN ONCOL, V36, P2872, DOI 10.1200/JCO.2018.79.0006;ASANO J, 2015, J RHEUMATOL, V42, P2135, DOI 10.3899/JRHEUM.150436;BONGARTZ T, 2006, JAMA-J AM MED ASSOC, V2…	IMMUNE CHECKPOINT INHIBITORS HAVE EMERGED AS A REMARKABLE TREATMENT OPTION FOR DIVERSE CANCER TYPES. HOWEVER, A SIGNIFICANT NUMBER OF PATIENTS ON CHECKPOINT INHIBITORS DEVELOP IMMUNE-RELATED ADVERSE EVENTS (IRAES) AFFECTING A WIDE VARIETY OF ORGANS. THESE EVENTS, WHICH MAY REFLECT ENHANCED T CELL ACTIVATION, ARE UNPREDICTABLE, HETEROGENEOUS, AND IN SOME INSTANCES PERMANENT OR LIFE-THREATENING. IT…				93	UNIV TEXAS SOUTHWESTERN MED CTR DALLAS, DEPT IMMUNOL, DALLAS, TX 75390 USA.; UNIV TEXAS SOUTHWESTERN MED CTR DALLAS, DEPT INTERNAL MED, DALLAS, TX 75390 USA.; UNIV TEXAS SOUTHWESTERN MED CTR DALLAS, HAROLD C SIMMONS COMPREHENS CANC CTR, DALLAS, TX 75390 USA.; UNIV TEXAS SOUTHWESTERN MED CTR DALLAS, DEPT POPULAT & DATA SCI, DALLAS, TX 75390 USA.;						2022-09-13	AUTOIMMUNITY; IMMUNOTHERAPY; IMMUNE CHECKPOINT INHIBITORS; TOXICITY AND IRAES	10.1016/j.semcancer.2019.06.012	REVIEW			1096-3650	SHAHEEN.KHAN@UTSOUTHWESTERN.EDU; DAVID.GERBER@UTSOUTHWESTERN.EDU	101		AMERICAN CANCER SOCIETY-MELANOMA RESEARCH ALLIANCE TEAM AWARD [MRAT-18-114-01-LIB]; NATIONAL CANCER INSTITUTE MIDCAREER INVESTIGATOR AWARD IN PATIENT-ORIENTED RESEARCH [K24 CA201543-01]; V FOUNDATION ROBIN ROBERTS CANCER SURVIVORSHIP AWARD [DT2019-007]; MELANOMA RESEARCH ALLIANCE-SOCIETY FOR IMMUNOTHERAPY OF CANCER YOUNG INVESTIGATOR AWARD IN IMMUNE-RELATED ADVERSE EVENTS [619351]; NATIONAL CANCE…	FUNDED BY AN AMERICAN CANCER SOCIETY-MELANOMA RESEARCH ALLIANCE TEAM AWARD (MRAT-18-114-01-LIB; TO DEG), A NATIONAL CANCER INSTITUTE MIDCAREER INVESTIGATOR AWARD IN PATIENT-ORIENTED RESEARCH (K24 CA201543-01; TO DEG), AND A V FOUNDATION ROBIN ROBERTS CANCER SURVIVORSHIP AWARD (DT2019-007; TO DEG), AND A MELANOMA RESEARCH ALLIANCE-SOCIETY FOR IMMUNOTHERAPY OF CANCER YOUNG INVESTIGATOR AWARD IN IMM…	LW8HT				CELL LUNG-CANCER; REGULATORY T-CELLS; BETA-CATENIN; NEGATIVE REGULATOR; COMBINED NIVOLUMAB; IMPROVED SURVIVAL; CTLA-4 BLOCKADE; POOLED ANALYSIS; DISEASE; MELANOMA		SEMIN CANCER BIOL	SEMIN. CANCER BIOL.	ENGLISH	102	GREEN ACCEPTED	KHAN, SHAHEEN/0000-0002-1472-8129	24-28 OVAL RD, LONDON NW1 7DX, ENGLAND	AUG	9	LONDON	31330185		J	ACADEMIC PRESS LTD- ELSEVIER SCIENCE LTD	2020		GERBER, DE (通讯作者)，UNIV TEXAS SOUTHWESTERN MED CTR DALLAS, HAROLD C SIMMONS COMPREHENS CANC CTR, DIV HEMATOL ONCOL, 5323 HARRY HINES BLVD,MAIL CODE 8852, DALLAS, TX 75390 USA.	ONCOLOGY
INAMO J;KANEKO Y;TAKEUCHI T	INAMO, JUN;KANEKO, YUKO;TAKEUCHI, TSUTOMU	ABDEL-WAHAB N, 2016, PLOS ONE, V11, DOI 10.1371/JOURNAL.PONE.0160221;BELKHIR R, 2017, ANN RHEUM DIS, V76, P1747, DOI 10.1136/ANNRHEUMDIS-2017-211216;BOUTROS C, 2016, NAT REV CLIN ONCOL, V13, P473, DOI 10.1038/NRCLINONC.2016.58;BYUN DJ, 2017, NAT REV ENDOCRINOL, V13, P195, DOI 10.1038/NRENDO.2016.205;CALABRESE L, 2017, ANN RHEUM DIS, V76, P1, DOI 10.1136/ANNRHEUMDIS-2016-209782;CAPPELLI LC, 2017, …	REPORTS ABOUT IMMUNE-RELATED ADVERSE EVENTS (IRAES) INDUCED BY IMMUNE CHECKPOINT INHIBITORS (ICIS) HAVE BEEN INCREASING. ALTHOUGH THE IMPORTANCE OF UNDERSTANDING JOINT INVOLVEMENT AND MYALGIA AS AN IRAE HAS GROWN, LITTLE IS KNOWN ABOUT ITS CHARACTERISTICS. THE AIM OF THIS STUDY WAS TO INVESTIGATE THE INCIDENCE AND CLINICAL CHARACTERISTICS OF ARTICULAR IRAES. WE REVIEWED 133 PATIENTS WHO WERE TREA…				1107	KEIO UNIV, DIV RHEUMATOL, DEPT INTERNAL MED, SCH MED,SHINJUKU KU, 35 SHINANOMACHI, TOKYO 1608582, JAPAN.;						2022-09-13	ARTHRITIS; IMMUNE CHECKPOINT INHIBITORS; IMMUNE-RELATED ADVERSE EVENTS; ULTRASONOGRAPHY	10.1007/s10067-018-4035-0	ARTICLE			1434-9949	INAMOJ@GMAIL.COM	1110				GB3WC				CANCER-IMMUNOTHERAPY; RHEUMATIC-DISEASES; ADVERSE EVENTS; ARTHRITIS; NIVOLUMAB; BLOCKADE	4	CLIN RHEUMATOL	CLIN. RHEUMATOL.	ENGLISH	14		INAMO, JUN/0000-0002-9927-7936; TAKEUCHI, TSUTOMU/0000-0003-1111-8218	236 GRAYS INN RD, 6TH FLOOR, LONDON WC1X 8HL, ENGLAND	APR	4	LONDON	29455266		J	SPRINGER LONDON LTD	2018	KANEKO, YUKO/L-2897-2013; INAMO, JUN/AAV-2839-2021; TAKEUCHI, TSUTOMU/AFM-8316-2022; TAKEUCHI, TSUTOMU/L-2327-2013	INAMO, J (通讯作者)，KEIO UNIV, DIV RHEUMATOL, DEPT INTERNAL MED, SCH MED,SHINJUKU KU, 35 SHINANOMACHI, TOKYO 1608582, JAPAN.	RHEUMATOLOGY
DE LA ROCHEFOUCAULD J;NOEL N;LAMBOTTE O	DE LA ROCHEFOUCAULD, JEANNE;NOEL, NICOLAS;LAMBOTTE, OLIVIER	ABDEL-RAHMAN O, 2017, EXPERT REV ANTICANC, V17, P387, DOI 10.1080/14737140.2017.1296765;ANASTASOPOULOU A, 2019, J IMMUNOTHER CANCER, V7, DOI 10.1186/S40425-019-0717-7;ARANGALAGE D, 2017, ANN INTERN MED, V167, P683, DOI 10.7326/L17-0396;ASHER N, 2019, ONCOLOGIST, V24, P640, DOI 10.1634/THEONCOLOGIST.2018-0352;BARROSO-SOUSA R, 2018, JAMA ONCOL, V4, P173, DOI 10.1001/JAMAONCOL.2017.3064;BELUM VR, 20…	IMMUNE CHECKPOINT INHIBITORS (ICIS) HAVE REVOLUTIONIZED CANCER TREATMENT. THE NUMBER OF INDICATIONS IS INCREASING AND ANTIBODIES TARGETING THE CTLA-4 AND PD-1/PD-L1 PATHWAYS ARE NOW ALSO PRESCRIBED IN ADJUVANT SETTINGS AND FOR METASTATIC CANCER. HOWEVER, ICIS REACTIVATE AUTOREACTIVE IMMUNE CELLS AS WELL AS TUMOUR-SPECIFIC T CELLS, WHICH LEAD TO IMMUNE-RELATED ADVERSE EVENTS (IRAES) IN AROUND 70% …				587	UNIV PARIS SACLAY, HOP UNIV BICETRE, AP HP, DEPT INTERNAL MED & CLIN IMMUNOL, 78 RUE GEN LECLERC, F-94275 LE KREMLIN BICETRE, FRANCE.; INSERM U1184, IMMUNOL VIRAL INFECT & AUTOIMMUNE DIS, F-94276 LE KREMLIN BICETRE, FRANCE.; UNIV PARIS SACLAY, UMR 1184, F-94276 LE KREMLIN BICETRE, FRANCE.; CEA, DSV IMETI, IDMIT, F-92265 FONTENAY AUX ROSES, FRANCE.;						2022-09-13	CANCER; IMMUNOTHERAPY; ADVERSE EVENTS; ANTI-PD1	10.1007/s11739-020-02295-2	REVIEW			1970-9366	OLIVIER.LAMBOTTE@APHP.FR	598				LX9TD				DEATH-LIGAND 1; ADVANCED MELANOMA; FULMINANT MYOCARDITIS; METASTATIC MELANOMA; IPILIMUMAB; NIVOLUMAB; THERAPY; TOXICITIES; ANTIBODY; PD-1	4	INTERN EMERG MED	INTERN. EMERG. MED.	ENGLISH	81		NOEL, NICOLAS/0000-0003-4055-617X	VIA DECEMBRIO, 28, MILAN, 20137, ITALY	JUN	12	MILAN	32144552		J	SPRINGER-VERLAG ITALIA SRL	2020	NOEL, NICOLAS/AAK-3911-2021	LAMBOTTE, O (通讯作者)，UNIV PARIS SACLAY, HOP UNIV BICETRE, AP HP, DEPT INTERNAL MED & CLIN IMMUNOL, 78 RUE GEN LECLERC, F-94275 LE KREMLIN BICETRE, FRANCE.; LAMBOTTE, O (通讯作者)，INSERM U1184, IMMUNOL VIRAL INFECT & AUTOIMMUNE DIS, F-94276 LE KREMLIN BICETRE, FRANCE.; LAMBOTTE, O (通讯作者)，UNIV PARIS SACLAY, UMR 1184, F-94276 LE KREMLIN BICETRE, FRANCE.; LAMBOTTE, O (通讯作者)，CEA, DSV IMETI, IDMIT, F-92265 F…	GENERAL & INTERNAL MEDICINE
KAGOSHIMA H;HORI R;KOJIMA T;OKANOUE Y;FUJIMURA S;TAGUCHI A;SHOJI K	KAGOSHIMA, HIROKI;HORI, RYUSUKE;KOJIMA, TSUYOSHI;OKANOUE, YUSUKE;FUJIMURA, SHINTARO;TAGUCHI, ATSUSHI;SHOJI, KAZUHIKO	AMERICAN JOINT COMMITTEE ON CANCER, 2017, AJCC CANC STAGING MA, V8TH, P715;CHARMANDARI E, 2014, LANCET, V383, P2152, DOI 10.1016/S0140-6736(13)61684-0;FERREIRA L, 2017, ENDOCR CONNECT, V6, P935, DOI 10.1530/EC-17-0295;FERRIS RL, 2016, NEW ENGL J MED, V375, P1856, DOI 10.1056/NEJMOA1602252;GONZALEZ-RODRIGUEZ E, 2016, ONCOLOGIST, V21, P804, DOI 10.1634/THEONCOLOGIST.2015-0509;JOSHI MN, 2016, CLIN E…	NIVOLUMAB, AN ANTI-PROGRAMMED CELL DEATH-1 MONOCLONAL ANTIBODY, IS CURRENTLY USED TO TREAT MANY TYPES OF ADVANCED CANCERS INCLUDING RECURRENT AND METASTATIC HEAD AND NECK CANCER. HOWEVER, THERE ARE INCREASING REPORTS CONCERNING IMMUNE-RELATED ADVERSE EVENTS RELATED TO NIVOLUMAB THERAPY. HERE, WE REPORT THREE PATIENTS WHO PRESENTED WITH ADRENAL INSUFFICIENCY FOLLOWING NIVOLUMAB THERAPY. TWO WERE D…				309	TENRI HOSP, DEPT OTOLARYNGOL, 200 MISHIMA CHO, TENRI, NARA 6328552, JAPAN.;						2022-09-13	ADRENAL INSUFFICIENCY; IMMUNE-RELATED ADVERSE EVENTS; NIVOLUMAB	10.1016/j.anl.2019.05.009	ARTICLE			1879-1476	RHORI@TENRIYOROZU.JP	313				LR1SA					2	AURIS NASUS LARYNX	AURIS NASUS LARYNX	ENGLISH	12			THE BOULEVARD, LANGFORD LANE, KIDLINGTON, OXFORD OX5 1GB, OXON, ENGLAND	APR	5	OXFORD	31235078		J	ELSEVIER SCI LTD	2020		HORI, R (通讯作者)，TENRI HOSP, DEPT OTOLARYNGOL, 200 MISHIMA CHO, TENRI, NARA 6328552, JAPAN.	OTORHINOLARYNGOLOGY
KUMAR A;SWAIN CA;SHEVDE LA	KUMAR, ATUL;SWAIN, COURTNEY A.;SHEVDE, LALITA A.	ABUWARWAR MH, 2021, INT J MOL SCI, V22, DOI 10.3390/IJMS22041827;ADAMS S, 2019, ANN ONCOL, V30, P405, DOI 10.1093/ANNONC/MDY518;ADAMS S, 2019, JAMA ONCOL, V5, P334, DOI 10.1001/JAMAONCOL.2018.5152;BAGHBA R, 2020, CELL COMMUN SIGNAL, V18, DOI 10.1186/S12964-020-0530-4;BLANK CU, 2016, SCIENCE, V352, P658, DOI 10.1126/SCIENCE.AAF2834;BOLAND P, 2020, J IMMUNOTHER CANCER, V8, DOI 10.1136/JITC-2019-000…	THE APPLICATION OF CANCER IMMUNOTHERAPY (CIT) IN REINFORCING ANTI-TUMOR IMMUNITY IN RESPONSE TO CARCINOGENESIS AND METASTASIS HAS SHOWN PROMISING ADVANCES, ALONG WITH NEW THERAPEUTIC CHALLENGES, IN THE LANDSCAPE OF CANCER CARE. TO PROMOTE TUMOR GROWTH AND METASTASIS, CANCER CELLS AIM TO MANIPULATE THEIR MICROENVIRONMENT BY MEDIATING A CROSSTALK WITH VARIOUS IMMUNE CELLS THROUGH THE SECRETION OF C…				549	UNIV ALABAMA BIRMINGHAM, DEPT PATHOL, BIRMINGHAM, AL 35233 USA.; UNIV ALABAMA BIRMINGHAM, ONEAL COMPREHENS CANC CTR, BIRMINGHAM, AL 35233 USA.;						2022-09-13	IMMUNOTHERAPY; TUMOR-IMMUNE CROSSTALK; IMMUNE-RELATED ADVERSE EVENTS; PRE-EXISTING AUTOIMMUNE DISEASE; METASTASIS; BREAST CANCER	10.1007/s10555-021-09967-1	REVIEW	MAY 2021		1573-7233	KUMAR02@UAB.EDU; CSWAIN@UAB.EDU; ISAMANT@UAB.EDU	562		DEPARTMENT OF DEFENSE [W81XWH-19-1-0755, W81XWH-18-10036, R01CA169202]; BREAST CANCER RESEARCH FOUNDATION OF ALABAMA (BCRFA); O'NEAL INVESTS AWARD	THIS STUDY RECEIVED FUNDING FROM THE FOLLOWING SOURCES: DEPARTMENT OF DEFENSE (W81XWH-19-1-0755 AND W81XWH-18-10036), R01CA169202, THE BREAST CANCER RESEARCH FOUNDATION OF ALABAMA (BCRFA), AND O'NEAL INVESTS AWARD.	SU7TE				REGULATORY T-CELLS; TUMOR-ASSOCIATED MACROPHAGES; ACQUIRED-RESISTANCE; SUPPRESSOR-CELLS; DENDRITIC CELLS; ADVERSE EVENTS; RADIOIMMUNOTHERAPY; HETEROGENEITY; METABOLISM; CROSSTALK	2	CANCER METAST REV	CANCER METASTASIS REV.	ENGLISH	82		KUMAR, ATUL/0000-0001-9578-2823; SWAIN, COURTNEY/0000-0002-5671-0218; SHEVDE-SAMANT, LALITA/0000-0002-1520-1476	VAN GODEWIJCKSTRAAT 30, 3311 GZ DORDRECHT, NETHERLANDS	JUN	14	DORDRECHT	34003425		J	SPRINGER	2021		SHEVDE, LA (通讯作者)，UNIV ALABAMA BIRMINGHAM, DEPT PATHOL, BIRMINGHAM, AL 35233 USA.; SHEVDE, LA (通讯作者)，UNIV ALABAMA BIRMINGHAM, ONEAL COMPREHENS CANC CTR, BIRMINGHAM, AL 35233 USA.	ONCOLOGY
HAGIWARA S;WATANABE T;KUDO M;MINAGA K;KOMEDA Y;KAMATA K;KIMURA M;HAYASHI H;NAKAGAWA K;UESHIMA K;MINAMI Y;AOKI T;TAKITA M;MORITA M;CISHINA H;IDA H;PARK AM;NISHIDA N	HAGIWARA, SATORU;WATANABE, TOMOHIRO;KUDO, MASATOSHI;MINAGA, KOSUKE;KOMEDA, YORIAKI;KAMATA, KEN;KIMURA, MASATOMO;HAYASHI, HIDETOSHI;NAKAGAWA, KAZUHIKO;UESHIMA, KAZUOMI;MINAMI, YASUNORI;AOKI, TOMOKO;TAKITA, MASAHIRO;MORITA, MASAHIRO;CISHINA, HIROKAZU;IDA, HIROSHI;PARK, AH-MEE;NISHIDA, NAOSHI	ALVAREZ E, 1999, J HEPATOL, V31, P929, DOI 10.1016/S0168-8278(99)80297-9;AOKI N, 2011, GASTROENTEROLOGY, V140, P1322, DOI 10.1053/J.GASTRO.2011.01.002;ASANO T, 2017, BLOOD, V129, P2186, DOI 10.1182/BLOOD-2016-09-741629;BACCHETTA R, 2006, J CLIN INVEST, V116, P1713, DOI 10.1172/JCI25112;CASSADY K, 2018, FRONT IMMUNOL, V9, DOI 10.3389/FIMMU.2018.03061;COHEN JV, 2021, MODERN PATHOL, V34, P426, DOI 1…	IMMUNE CHECKPOINT INHIBITORS (ICIS) TARGETING PROGRAMMED CELL DEATH 1 (PD-1) AND CYTOTOXIC T-LYMPHOCYTE ANTIGEN-4 (CTLA-4) ARE WIDELY USED TO TREAT ADVANCED METASTATIC CANCERS. NEUTRALISATION OF PD-1 OR CTLA-4 BY ICIS RESULTS IN IMMUNE-RELATED ADVERSE EVENTS (IRAES). THE CLINICOPATHOLOGICAL FEATURES OF TWELVE PATIENTS WITH HEPATIC IRAES WERE EVALUATED AND COMPARED TO THOSE OF TEN PATIENTS WITH AU…	9242				KINDAI UNIV, FAC MED, DEPT GASTROENTEROL & HEPATOL, 377-2 OHNO HIGASHI, OSAKA 5898511, JAPAN.; KINDAI UNIV, FAC MED, DEPT PATHOL, OSAKA, JAPAN.; KINDAI UNIV, FAC MED, DEPT MED ONCOL, OSAKA, JAPAN.; KINDAI UNIV, FAC MED, DEPT MICROBIOL, OSAKA, JAPAN.;						2022-09-13		10.1038/s41598-021-88824-1	ARTICLE				HAGI-318@HOTMAIL.CO.JP; NAOSHI@MED.KINDAI.AC.JP			JAPAN SOCIETY FOR THE PROMOTION OF SCIENCE (KAKENHI) [18H03554, 18K07922, 19K08455]; SMOKING RESEARCH FOUNDATION; YAKULT BIOSCIENCE FOUNDATION; TAKEDA SCIENCE FOUNDATION; SENSHIN MEDICAL RESEARCH FOUNDATION	THIS WORK WAS SUPPORTED IN PART BY A GRANT-IN-AID FOR SCIENTIFIC RESEARCH FROM THE JAPAN SOCIETY FOR THE PROMOTION OF SCIENCE (KAKENHI: 18H03554, N. NISHIDA, 18K07922, M. KUDO, 19K08455) AND A GRANT FROM SMOKING RESEARCH FOUNDATION (N. NISHIDA), FROM YAKULT BIOSCIENCE FOUNDATION (T. WATANABE), TAKEDA SCIENCE FOUNDATION (T. WATANABE), AND SENSHIN MEDICAL RESEARCH FOUNDATION (T. WATANABE).	SK4QK				REGULATORY T-CELLS; PERSISTENCE	1	SCI REP-UK	SCI REP	ENGLISH	37	GREEN PUBLISHED, GOLD	MINAGA, KOSUKE/0000-0001-5407-7925;	HEIDELBERGER PLATZ 3, BERLIN, 14197, GERMANY	APR 29	10	BERLIN	33927311		J	NATURE RESEARCH	2021	MINAGA, KOSUKE/AAD-2107-2020; WATANABE, TOMOHIRO/ABA-4712-2021	HAGIWARA, S; NISHIDA, N (通讯作者)，KINDAI UNIV, FAC MED, DEPT GASTROENTEROL & HEPATOL, 377-2 OHNO HIGASHI, OSAKA 5898511, JAPAN.	SCIENCE & TECHNOLOGY - OTHER TOPICS
OHARA N;KOBAYASHI M;OHASHI K;ITO R;IKEDA Y;KAWAGUCHI G;YONEOKA Y;HASEGAWA G;TAKADA T	OHARA, NOBUMASA;KOBAYASHI, MICHI;OHASHI, KAZUMASA;ITO, RYO;IKEDA, YOHEI;KAWAGUCHI, GEN;YONEOKA, YUICHIRO;HASEGAWA, GO;TAKADA, TOSHINORI	ANDRIOLI MASSIMILIANO, 2006, PITUITARY, V9, P289, DOI 10.1007/S11102-006-0408-5;ARAUJO PB, 2015, J ENDOCRINOL INVEST, V38, P1159, DOI 10.1007/S40618-015-0301-Z;ARIYASU H, 2018, IN VIVO, V32, P345, DOI 10.21873/INVIVO.11244;ARIYASU R, 2017, ANTICANCER RES, V37, P4229, DOI 10.21873/ANTICANRES.11814;ARRIETA O, 2017, EXPERT OPIN DRUG SAF, V16, P637, DOI 10.1080/14740338.2017.1313226;BARROSO-SOUSA R, …	INTRODUCTION IMMUNE CHECKPOINT INHIBITORS ARE A PROMISING CLASS OF ANTICANCER DRUGS. THE CLINICAL BENEFITS AFFORDED BY IMMUNE CHECKPOINT INHIBITORS CAN BE ACCOMPANIED BY IMMUNE-RELATED ADVERSE EVENTS THAT AFFECT MULTIPLE ORGANS, AND ENDOCRINE IMMUNE-RELATED ADVERSE EVENTS INCLUDE THYROIDITIS AND HYPOPHYSITIS. HYPOPHYSITIS IS LESS FREQUENT AND HAS A LESS SEVERE CLINICAL PRESENTATION IN PATIENTS TR…	88				NIIGATA UNIV MED & DENT HOSP, UONUMA INST COMMUNITY MED, DEPT ENDOCRINOL & METAB, 4132 URASA, NIIGATA 9497302, JAPAN.; NATL CTR GLOBAL HLTH & MED, DEPT DIABET ENDOCRINOL & METAB, CTR HOSP, TOKYO, JAPAN.; NIIGATA UNIV MED & DENT HOSP, UONUMA INST COMMUNITY MED, DEPT RESP MED, NIIGATA, JAPAN.; NIIGATA UNIV MED & DENT HOSP, UONUMA INST COMMUNITY MED, DEPT RADIOL, NIIGATA, JAPAN.; NIIGATA UNIV MED & …						2022-09-13	HUMAN LEUKOCYTE ANTIGEN; HYDROCORTISONE; ISOLATED ADRENOCORTICOTROPIC HORMONE DEFICIENCY; LUNG ADENOCARCINOMA; NIVOLUMAB; THYROIDITIS	10.1186/s13256-019-2002-2	REVIEW			1752-1947	OHARAN@MED.NIIGATA-U.AC.JP					WD3OM				INDUCED HYPOPHYSITIS; ADVERSE EVENTS; DYSFUNCTION; CANCER; INHIBITORS	1	J MED CASE REP	J. MED. CASE REP.	ENGLISH	35	GOLD, GREEN PUBLISHED		CAMPUS, 4 CRINAN ST, LONDON N1 9XW, ENGLAND	MAR 26	10	LONDON	30909965		J	BMC	2019		OHARA, N (通讯作者)，NIIGATA UNIV MED & DENT HOSP, UONUMA INST COMMUNITY MED, DEPT ENDOCRINOL & METAB, 4132 URASA, NIIGATA 9497302, JAPAN.	GENERAL & INTERNAL MEDICINE
OHNUMA K;HATANO R;DANG NH;MORIMOTO C	OHNUMA, KEI;HATANO, RYO;DANG, NAM H.;MORIMOTO, CHIKAO	ABDEL-RAHMAN O, 2016, FUTURE ONCOL, V12, P413, DOI 10.2217/FON.15.222;ADLER BL, 2018, J INTERN MED, V283, P568, DOI 10.1111/JOIM.12744;AHMADZADEH M, 2009, BLOOD, V114, P1537, DOI 10.1182/BLOOD-2008-12-195792;ALBAYDA J, 2018, RHEUMATOLOGY, V57, P760, DOI 10.1093/RHEUMATOLOGY/KEX470;ALI SS, 2015, JAMA DERMATOL, V151, P195, DOI 10.1001/JAMADERMATOL.2014.2233;ANTOUN J, 2016, CURR OPIN ONCOL, V28, P28…	IMMUNE CHECKPOINT INHIBITORS (ICIS) HAVE DRASTICALLY ALTERED CANCER TREATMENT PARADIGMS, WITH INCREASING NUMBERS OF NOVEL ICIS BEING CURRENTLY EVALUATED IN NUMEROUS CLINICAL TRIALS FOR VARIOUS CANCERS. ICIS RELEASE 'BRAKES' AGAINST TUMOR IMMUNITY TO CONTROL CANCER GROWTH THROUGH T CELL-DEPENDENT ANTI-TUMOR ACTIVITY. MEANWHILE, SIDE EFFECTS ASSOCIATED WITH ICIS ARE DIRECTLY RELATED TO THEIR MECHAN…				721	JUNTENDO UNIV, GRAD SCH MED, DEPT THERAPY DEV & INNOVAT IMMUNE DISORDERS & CAN, TOKYO, JAPAN.; UNIV FLORIDA, DIV HEMATOL ONCOL, GAINESVILLE, FL USA.;						2022-09-13	IMMUNE CHECKPOINT INHIBITOR; IMMUNE-RELATED ADVERSE EVENTS; INFLAMMATORY ARTHRITIS; RHEUMATIC DISEASE	10.1080/14397595.2018.1532559	REVIEW			1439-7609	KOHNUMA@JUNTENDO.AC.JP	732		MINISTRY OF HEALTH, LABOUR, AND WELFARE, JAPAN [150401-01, 180101-01]; JSPS KAKENHI [JP16H05345, JP18H02782, JP17K10008]	THIS STUDY WAS SUPPORTED IN PART BY A GRANT OF THE MINISTRY OF HEALTH, LABOUR, AND WELFARE, JAPAN [GRANT NUMBER 150401-01 (C. M.) AND 180101-01 (C. M.)], JSPS KAKENHI GRANT NUMBERS JP16H05345 (C.M.), JP18H02782 (K.O.), AND JP17K10008 (R.H.).	IY0XH				ADVERSE EVENTS; INFLAMMATORY ARTHRITIS; ADVANCED MELANOMA; MOLECULAR-MECHANISMS; IPILIMUMAB THERAPY; T-CELLS; PD-1; CTLA-4; DYSFUNCTION; NIVOLUMAB	5	MOD RHEUMATOL	MOD. RHEUMATOL.	ENGLISH	107			2-4 PARK SQUARE, MILTON PARK, ABINGDON OR14 4RN, OXON, ENGLAND	SEP 3	12	ABINGDON	30285531		J	TAYLOR & FRANCIS LTD	2019		OHNUMA, K (通讯作者)，JUNTENDO UNIV, GRAD SCH MED, DEPT THERAPY DEV & INNOVAT IMMUNE DISORDERS & CAN, BUNKYO KU, 2-1-1 HONGO, TOKYO 1138421, JAPAN.	RHEUMATOLOGY
XIE WH;HUANG H;XIAO SY;FAN Y;DENG XR;ZHANG ZL	XIE, WENHUI;HUANG, HONG;XIAO, SHIYU;FAN, YONG;DENG, XUERONG;ZHANG, ZHUOLI	ABDEL-WAHAB N, 2018, ANN INTERN MED, V168, P121, DOI 10.7326/M17-2073;ARBOUR KC, 2018, J CLIN ONCOL, V36, P2872, DOI 10.1200/JCO.2018.79.0006;BERTRAND A, 2015, BMC MED, V13, DOI 10.1186/S12916-015-0455-8;CHANZA NM, 2019, J CLIN ONCOL, V37;CORTELLINI A, 2019, ONCOLOGIST, V24, PE327, DOI 10.1634/THEONCOLOGIST.2018-0618;DANLOS FX, 2018, EUR J CANCER, V91, P21, DOI 10.1016/J.EJCA.2017.12.008;EFUNI E,…	INTRODUCTION: IMMUNE CHECKPOINTS INHIBITORS (ICIS) ARE ASSOCIATED WITH FREQUENT IMMUNE-RELATED ADVERSE EVENTS (IRAES), BUT PATIENTS WITH PREEXISTING AUTOIMMUNE DISEASE (PAD) HAVE BEEN EXCLUDED FROM CLINICAL TRIALS, LEAVING SERIOUS GAPS IN KNOWLEDGE. OBJECTIVE: TO EVALUATE THE SAFETY AND EFFICACY OF ICIS IN PAD PATIENTS AND CANCER AND EXPLORE THE IMPACT OF DIFFERENT PAD TYPES AND BASELINE RECEIVIN…	102687				PEKING UNIV FIRST HOSP, DEPT RHEUMATOL & CLIN IMMUNOL, 8,XISHIKU ST, BEIJING 100034, PEOPLES R CHINA.; PEKING UNIV THIRD HOSP, DEPT GASTROENTEROL, 49 NORTH GARDEN RD, BEIJING 100191, PEOPLES R CHINA.;						2022-09-13	AUTOIMMUNE DISEASE; CANCER IMMUNE CHECKPOINT INHIBITORS; IMMUNE-RELATED ADVERSE EVENTS; META-ANALYSIS	10.1016/j.autrev.2020.102687	REVIEW			1873-0183	ZHUOLI.ZHANG@126.COM			NATIONAL NATURAL SCIENCE FOUNDATION OF CHINA [81771740, 81971524]	THIS STUDY WAS FUNDED BY THE NATIONAL NATURAL SCIENCE FOUNDATION OF CHINA (NO.81771740, 81971524).	OZ9SM				ADVANCED MELANOMA; RHEUMATOID-ARTHRITIS; IPILIMUMAB; IMMUNOTHERAPY; PREVALENCE; ANTIBODIES	12	AUTOIMMUN REV	AUTOIMMUN. REV.	ENGLISH	25			RADARWEG 29A, 1043 NX AMSTERDAM, NETHERLANDS	DEC	8	AMSTERDAM	33131688		J	ELSEVIER	2020	XIAO, SHIYU/GQZ-7581-2022; XIE, WENHUI/AAG-7962-2021	ZHANG, ZL (通讯作者)，PEKING UNIV FIRST HOSP, DEPT RHEUMATOL & CLIN IMMUNOL, 8,XISHIKU ST, BEIJING 100034, PEOPLES R CHINA.	IMMUNOLOGY
RAMOS-CASALS M;FLORES-CHAVEZ A;BRITO-ZERON P;LAMBOTTE O;MARIETTE X	RAMOS-CASALS, MANUEL;FLORES-CHAVEZ, ALEJANDRA;BRITO-ZERON, PILAR;LAMBOTTE, OLIVIER;MARIETTE, XAVIER	ABBAS A, 2015, TARGET ONCOL, V10, P487, DOI 10.1007/S11523-015-0368-7;ABDELRAHMAN RA, 2015, BRIT J HAEMATOL, V169, P77, DOI 10.1111/BJH.13262;ABU-HEJLEH T, 2012, CURR ONCOL REP, V14, P277, DOI 10.1007/S11912-012-0238-8;ADASHEK ML, 2018, CASE REP ONCOL MED, V2018, DOI 10.1155/2018/2349021;AHN MJ, 2017, EXPERT OPIN DRUG SAF, V16, P465, DOI 10.1080/14740338.2017.1300656;AL SOBHI E, 2007, HEMATOLOGY,…	IMMUNOTHERAPIES ARE DESIGNED TO TARGET A SPECIFIC MOLECULE OF THE IMMUNE SYSTEM AND EMERGED AT THE END OF THE LAST CENTURY AS EFFECTIVE THERAPIES THE TREATMENT OF A WIDENING SPECTRUM OF INFLAMMATORY DISEASES. PARADOXICALLY, THEIR USE WAS QUICKLY LINKED TO THE DEVELOPMENT OF AUTOIMMUNE DISORDERS, WHOSE TREATMENT INDICATIONS OFTEN INCLUDE THE VERY BIOLOGICAL AGENT PRODUCING THE ADVERSE EVENT.THE SC…	108250				ICMID, DEPT AUTOIMMUNE DIS, BARCELONA, SPAIN.; UNIV BARCELONA, HOSP CLIN, DEPT MED, BARCELONA, SPAIN.; CONSEJO NACL CIENCIA & TECNOL CONACYT, MEXICO CITY, DF, MEXICO.; HOSP CIMA CTR MED MILLENIUM BALMES SANITAS, SANITAS DIGITAL HOSP, RES & INNOVAT GRP AUTOIMMUNE DIS, BARCELONA, SPAIN.; UNIV PARIS SADAY, HOP BICETRE, AP HP,SERV MED INTERNE IMMUNOL CLIN,INSERM,CEA, FHU CARE,CTR IMMUNOL VIRAL INFECT…						2022-09-13	IMMUNE -RELATED ADVERSE EVENTS; CANCER IMMUNOTHERAPIES; KINASE INHIBITORS	10.1016/j.pharmthera.2022.108250	REVIEW			1879-016X	MRAMOS@CLINIC.CAT					3Y7KW				INTERSTITIAL LUNG-DISEASE; PULMONARY ARTERIAL-HYPERTENSION; RENAL-CELL CARCINOMA; SUNITINIB-INDUCED HYPOTHYROIDISM; CHRONIC LYMPHOCYTIC-LEUKEMIA; INDUCED ACUTE HEPATITIS; GROWTH-FACTOR VEGF; GASTROINTESTINAL PERFORATION; PHASE-I; THYROID-DYSFUNCTION		PHARMACOL THERAPEUT	PHARMACOL. THER.	ENGLISH	243			THE BOULEVARD, LANGFORD LANE, KIDLINGTON, OXFORD OX5 1GB, ENGLAND	SEP	19	OXFORD	35843306		J	PERGAMON-ELSEVIER SCIENCE LTD	2022		RAMOS-CASALS, M (通讯作者)，HOSP CLIN BARCELONA, SERV MALALTIES AUTOIMMUNES SISTEM, C VILLARROEL 170, BARCELONA 08036, SPAIN.	PHARMACOLOGY & PHARMACY
HORISBERGER A;LA ROSA S;ZURCHER JP;ZIMMERMANN S;SPERTINI F;COUKOS G;OBEID M	HORISBERGER, ALICE;LA ROSA, STEFANO;ZURCHER, JEAN-PHILIPPE;ZIMMERMANN, STEFAN;SPERTINI, FRANCOIS;COUKOS, GEORGE;OBEID, MICHEL	ATARASHI K, 2017, SCIENCE, V358, P359, DOI 10.1126/SCIENCE.AAN4526;BETTELLI E, 2006, NATURE, V441, P235, DOI 10.1038/NATURE04753;BOIKE J, 2017, ACG CASE REP J, V4, DOI 10.14309/CRJ.2017.57;BORGHAEI H, 2015, NEW ENGL J MED, V373, P1627, DOI 10.1056/NEJMOA1507643;BRAND FZA, 2018, J IMMUNOTHER CANCER, V6, DOI 10.1186/S40425-018-0332-Z;CAMIDGE DR, 2001, J ROY SOC MED, V94, P567, DOI 10.1177/014107680…	BACKGROUNDTHE PREVALENCE OF ESOPHAGEAL STENOSIS CAUSED BY IMMUNE CHECKPOINT INHIBITORS IN THE CONTEXT OF INDUCED IMMUNE MUCOSITIS AND ESOPHAGITIS IS EXTREMELY RARE.CASE PRESENTATIONWE REPORT THE CASE OF A PATIENT WITH STAGE IV PULMONARY ADENOCARCINOMA TREATED FOR 6MONTHS WITH NIVOLUMAB WHO DEVELOPED BILATERAL STERILE CONJUNCTIVITIS FOLLOWED BY OROPHARYNGEAL MUCOSITIS AND ESOPHAGITIS COMPLICATED B…	156				LAUSANNE UNIV HOSP CHUV, DIV IMMUNOL & ALLERGY, DEPT MED, RUE BUGNON 46, CH-1011 LAUSANNE, SWITZERLAND.; LAUSANNE UNIV HOSP CHUV, INST PATHOL, SERV CLIN PATHOL, RUE BUGNON 25, CH-1011 LAUSANNE, SWITZERLAND.; LAUSANNE UNIV HOSP CHUV, DEPT ONCOL, RUE BUGNON 46, CH-1011 LAUSANNE, SWITZERLAND.; UNIV LAUSANNE, LUDWIG INST CANC RES, CHEMIN BOVERESSES 155, CH-1066 EPALINGES, SWITZERLAND.; LAUSANNE UNIV …						2022-09-13	CHECKPOINT INHIBITORS; IMMUNE-RELATED ADVERSE EVENTS; NIVOLUMAB; PD-1; ESOPHAGEAL STENOSIS	10.1186/s40425-018-0481-0	ARTICLE				MICHEL.OBEID@CHUV.CH					HF7KZ				ADVERSE EVENTS; IMMUNE; RESPONSES; TOXICITY; PD-1		J IMMUNOTHER CANCER	J. IMMUNOTHER. CANCER	ENGLISH	30	GREEN PUBLISHED, GOLD	LA+ROSA, STEFANO/0000-0003-1941-2403; LA+ROSA, STEFANO/0000-0003-1941-2403	CAMPUS, 4 CRINAN ST, LONDON N1 9XW, ENGLAND	DEC 27	7	LONDON	30587227		J	BMC	2018	LA+ROSA, STEFANO/AFH-8608-2022; COUKOS, GEORGE/ABG-7389-2020; LA+ROSA, STEFANO/AAF-3366-2022	OBEID, M (通讯作者)，LAUSANNE UNIV HOSP CHUV, DIV IMMUNOL & ALLERGY, DEPT MED, RUE BUGNON 46, CH-1011 LAUSANNE, SWITZERLAND.; OBEID, M (通讯作者)，LAUSANNE UNIV HOSP CHUV, VACCINAT & IMMUNOTHERAPY CTR, RUE BUGNON 17, CH-1011 LAUSANNE, SWITZERLAND.; OBEID, M (通讯作者)，SORBONNE UNIV, MED SCH PITIE SALPETRIERE, 91 BLVD HOP, F-75013 PARIS, FRANCE.	ONCOLOGY; IMMUNOLOGY
SHAVERDIAN N;BEATTIE J;THOR M;OFFIN M;SHEPHERD AF;GELBLUM DY;WU AJ;SIMONE CB;HELLMANN MD;CHAFT JE;RIMNER A;GOMEZ DR	SHAVERDIAN, N.;BEATTIE, J.;THOR, M.;OFFIN, M.;SHEPHERD, A. F.;GELBLUM, D. Y.;WU, A. J.;SIMONE, C. B., II;HELLMANN, M. D.;CHAFT, J. E.;RIMNER, A.;GOMEZ, D. R.	ARBETTER KR, 1999, MAYO CLIN PROC, V74, P27, DOI 10.4065/74.1.27;CHANG JY, 2020, J CLIN ONCOL, V38;CHEN YY, 2001, INT J RADIAT ONCOL, V49, P641, DOI 10.1016/S0360-3016(00)01445-0;DEASY JO, 2003, MED PHYS, V30, P979, DOI 10.1118/1.1568978;DIAO K, 2017, RADIOTHER ONCOL, V125, P301, DOI 10.1016/J.RADONC.2017.10.002;DOLLADILLE C, 2020, JAMA ONCOL, V6, P865, DOI 10.1001/JAMAONCOL.2020.0726;GRAVES PR, …	BACKGROUND: IMMUNE CHECKPOINT INHIBITORS (ICIS) AND THORACIC RADIOTHERAPY ARE INCREASINGLY USED TO TREAT ADVANCED CANCERS. DESPITE DATA INDICATING EXAGGERATED RADIATION TOXICITIES IN PATIENTS WITH AUTOIMMUNE DISEASE, THE SAFETY OF THORACIC RADIOTHERAPY IN PATIENTS WITH PRIOR ICI-ASSOCIATED IMMUNE-RELATED ADVERSE EVENTS (IRAES) IS UNDEFINED. PATIENTS AND METHODS: PATIENTS TREATED FROM 2014 TO 2020…				1719	MEM SLOAN KETTERING CANC CTR, DEPT RADIAT ONCOL, 1275 YORK AVE, NEW YORK, NY 10021 USA.; MEM SLOAN KETTERING CANC CTR, DEPT MED, PULM SERV, NEW YORK, NY 10021 USA.; MEM SLOAN KETTERING CANC CTR, DEPT MED PHYS, NEW YORK, NY 10021 USA.; MEM SLOAN KETTERING CANC CTR, DEPT MED, THORAC ONCOL SERV, NEW YORK, NY 10021 USA.;						2022-09-13	CHECKPOINT INHIBITORS; IMMUNE-RELATED ADVERSE EVENTS; PNEUMONITIS; RADIATION	10.1016/j.annonc.2020.09.016	ARTICLE			1569-8041	SHAVERDN@MSKCC.ORG	1724		NATIONAL INSTITUTES OF HEALTH [P30 CA008748]	THIS WORK WAS SUPPORTED BY THE NATIONAL INSTITUTES OF HEALTH (GRANT NUMBER P30 CA008748).	OU2DJ				RADIATION PNEUMONITIS; LUNG-CANCER; TOXICITY; THERAPY; IL-6	12	ANN ONCOL	ANN. ONCOL.	ENGLISH	25	BRONZE, GREEN ACCEPTED		RADARWEG 29, 1043 NX AMSTERDAM, NETHERLANDS	DEC	6	AMSTERDAM	33010460		J	ELSEVIER	2020		SHAVERDIAN, N (通讯作者)，MEM SLOAN KETTERING CANC CTR, DEPT RADIAT ONCOL, 1275 YORK AVE, NEW YORK, NY 10021 USA.	ONCOLOGY
NIGRO O;PINOTTI G;DE GALITIIS F;DI PIETRO FR;GIUSTI R;FILETTI M;BERSANELLI M;LAZZARIN A;BORDI P;CATINO A;PIZZUTILO P;GALETTA D;MARCHETTI P;BOTTICELLI A;SCAGNOLI S;RUSSANO M;SANTINI D;TORNIAI M;BERARDI R;RICCIUTI B;DE GIGLIO A;CHIARI R;RUSSO A;ADAMO V;TUDINI M;SILVA RR;BOLZACCHINI E;GIORDANO M;DI MARINO P;DE TURSI M;RIJAVEC E;GHIDINI M;VALLINI I;STUCCI LS;TUCCI M;PALA L;CONFORTI F;QUEIROLO P;TANDA…	NIGRO, OLGA;PINOTTI, GRAZIELLA;DE GALITIIS, FEDERICA;DI PIETRO, FRANCESCA ROMANA;GIUSTI, RAFFAELE;FILETTI, MARCO;BERSANELLI, MELISSA;LAZZARIN, ALESSANDRO;BORDI, PAOLA;CATINO, ANNAMARIA;PIZZUTILO, PAMELA;GALETTA, DOMENICO;MARCHETTI, PAOLO;BOTTICELLI, ANDREA;SCAGNOLI, SIMONE;RUSSANO, MARCO;SANTINI, DANIELE;TORNIAI, MARIANGELA;BERARDI, ROSSANA;RICCIUTI, BIAGIO;DE GIGLIO, ANDREA;CHIARI, RITA;RUSSO, A…	ANTONIA SJ, 2019, LANCET ONCOL, V20, P1395, DOI 10.1016/S1470-2045(19)30407-3;AZAWI NH, 2016, ACTA ONCOL, V55, P79, DOI 10.3109/0284186X.2015.1115121;BERNER F, 2019, JAMA ONCOL, V5, P1043, DOI 10.1001/JAMAONCOL.2019.0402;BRAHMER JR, 2018, J CLIN ONCOL, V36, P1714, DOI 10.1200/JCO.2017.77.6385;CALABRESE LH, 2018, NAT REV RHEUMATOL, V14, P569, DOI 10.1038/S41584-018-0074-9;CIOCAN D, 2013, JAMA DERM…	BACKGROUND: DATA ON SPECTRUM AND GRADE OF IMMUNE-RELATED ADVERSE EVENTS (IRAES) IN LONG-TERM RESPONDERS TO IMMUNE CHECKPOINT INHIBITORS (ICIS) ARE LACKING. METHODS: WE PERFORMED A RETROSPECTIVE MULTICENTER STUDY TO CHARACTERIZED IRAES OCCURRING AFTER A 12-MONTHS MINIMUM TREATMENT PERIOD WITH PD-(L)1 ICIS IN PATIENTS WITH ADVANCED CANCER. IRAES WERE CATEGORIZED INTO 'EARLY' (<= 12 MONTHS) AND 'LAT…				19	OSPED CIRCOLO & FDN MACCHI, ASST SETTE LAGHI, MED ONCOL, VARESE, ITALY.; IDI IRCCS, ONCOL & ONCOL DERMATOL, ROME, ITALY.; AZIENDA OSPED UNIV ST ANDREA, MED ONCOL, ROME, ITALY.; AZIENDA OSPED UNIV PARMA, MED ONCOL, PARMA, ITALY.; IRCCS IST TUMORI GIOVANNI PAOLO II, THORAC ONCOL UNIT, BARI, ITALY.; UNIV ROMA LA SAPIENZA, DIPARTIMENTO SCI MED CHIRURG & MED TRASLAZ, ROME, ITALY.; MED ONCOL, CAMPUS BI…						2022-09-13	IMMUNOTHERAPY; IMMUNE CHECKPOINT; NIVOLUMAB; PEMBROLIZUMAB; ATEZOLIZUMAB; IMMUNE-RELATED ADVERSE EVENTS	10.1016/j.ejca.2020.04.025	ARTICLE			1879-0852	NIGRO.OLGA3@GMAIL.COM	28		CONSORZIO INTERUNIVERSITARIO NAZIONALE PER LA BIO-ONCOLOGIA (CINBO)	THIS WORK WAS SUPPORTED BY THE CONSORZIO INTERUNIVERSITARIO NAZIONALE PER LA BIO-ONCOLOGIA (CINBO).	LZ5GW				ELDERLY-PATIENTS; CANCER		EUR J CANCER	EUR. J. CANCER	ENGLISH	37	GREEN SUBMITTED	TANDA, ENRICA/0000-0002-1552-9826; GALETTA, DOMENICO/0000-0002-4878-5906; RUSSO, ALESSANDRO/0000-0002-3365-1972; BERARDI, ROSSANA/0000-0002-9529-2960; BOTTICELLI, ANDREA/0000-0002-6425-9893; PIZZUTILO, PAMELA/0000-0001-7680-525X; RICCIUTI, BIAGIO/0000-0002-0651-2678; GIUSTI, RAFFAELE/0000-0003-4592-8868; SCAGNOLI, SIMONE/0000-0003-4943-5622; DI PIETRO, FRANCESCA ROMANA/0000-0002-6779-8753; PALA, …	THE BOULEVARD, LANGFORD LANE, KIDLINGTON, OXFORD OX5 1GB, OXON, ENGLAND	JUL	10	OXFORD	32454395		J	ELSEVIER SCI LTD	2020	TANDA, ENRICA/AAV-3241-2020; GALETTA, DOMENICO/J-4082-2018; DI PIETRO, FRANCESCA ROMANA/AAB-8300-2022; RUSSO, ALESSANDRO/P-9929-2019; BERARDI, ROSSANA/AAC-5216-2022; BOTTICELLI, ANDREA/J-9926-2018; FILETTI, MARCO/ABE-8668-2021; PIZZUTILO, PAMELA/AAB-5571-2021; STUCCI, LUIGIA STEFANIA/I-7465-2018; PALA, LAURA/AHD-9154-2022; RICCIUTI, BIAGIO/I-9563-2017; GIUSTI, RAFFAELE/AAC-9723-2020; BERARDI, ROS…	NIGRO, O (通讯作者)，OSPED CIRCOLO & FDN MACCHI, ASST SETTE LAGHI, DEPT MED ONCOL, VIALE BORRI 57, I-21100 VARESE, ITALY.	ONCOLOGY
BRAHMER JR;LACCHETTI C;SCHNEIDER BJ;ATKINS MB;BRASSIL KJ;CATERINO JM;CHAU I;ERNSTOFF MS;GARDNER JM;GINEX P;HALLMEYER S;CHAKRABARTY JH;LEIGHL NB;MAMMEN JS;MCDERMOTT DF;NAING A;NASTOUPIL LJ;PHILLIPS T;PORTER LD;PUZANOV I;REICHNER CA;SANTOMASSO BD;SEIGEL C;SPIRA A;SUAREZ-ALMAZOR ME;WANG YH;WEBER JS;WOLCHOK JD;THOMPSON JA	BRAHMER, JULIE R.;LACCHETTI, CHRISTINA;SCHNEIDER, BRYAN J.;ATKINS, MICHAEL B.;BRASSIL, KELLY J.;CATERINO, JEFFREY M.;CHAU, IAN;ERNSTOFF, MARC S.;GARDNER, JENNIFER M.;GINEX, PAMELA;HALLMEYER, SIGRUN;CHAKRABARTY, JENNIFER HOLTER;LEIGHL, NATASHA B.;MAMMEN, JENNIFER S.;MCDERMOTT, DAVID F.;NAING, AUNG;NASTOUPIL, LORETTA J.;PHILLIPS, TANYANIKA;PORTER, LAURA D.;PUZANOV, IGOR;REICHNER, CRISTINA A.;SANTOM…	ABDEL-RAHMAN O, 2015, IMMUNOTHERAPY, V7;ABDEL-RAHMAN O, 2016, THER ADV RESPIR DIS, V10, P183, DOI 10.1177/1753465816636557;ABDEL-WAHAB N, 2016, WORLD C GASTR ACG201;ABDEL-WAHAB N, 2018, ANN INTERN MED, V168, P121, DOI 10.7326/M17-2073;ABDEL-WAHAB N, 2016, PLOS ONE, V11, DOI 10.1371/JOURNAL.PONE.0160221;ALHAMAD T, 2016, AM J TRANSPLANT, V16, P1332, DOI 10.1111/AJT.13711;AMERICAN CANCER SOCIETY, 20…	PURPOSE TO INCREASE AWARENESS, OUTLINE STRATEGIES, AND OFFER GUIDANCE ON THE RECOMMENDED MANAGEMENT OF IMMUNE-RELATED ADVERSE EVENTS IN PATIENTS TREATED WITH IMMUNE CHECKPOINT INHIBITOR (ICPI) THERAPY. METHODS A MULTIDISCIPLINARY, MULTI-ORGANIZATIONAL PANEL OF EXPERTS IN MEDICAL ONCOLOGY, DERMATOLOGY, GASTROENTEROLOGY, RHEUMATOLOGY, PULMONOLOGY, ENDOCRINOLOGY, UROLOGY, NEUROLOGY, HEMATOLOGY, EMER…				1714	JOHNS HOPKINS KIMMEL CANC CTR, BALTIMORE, MD USA.; JOHNS HOPKINS UNIV, BALTIMORE, MD USA.; AMER SOC CLIN ONCOL, 2318 MILL RD,STE 800, ALEXANDRIA, VA 22314 USA.; VIRGINIA CANC SPECIALISTS, FAIRFAX, VA USA.; US ONCOL RES, FAIRFAX, VA USA.; UNIV MICHIGAN HLTH SYST, ANN ARBOR, MI USA.; GEORGETOWN LOMBARDI COMPREHENS CANC CTR, WASHINGTON, DC USA.; GEORGETOWN UNIV, WASHINGTON, DC USA.; COLON CANC ALLIA…	NATL COMPREHENSIVE CANC NETWORK					2022-09-13		10.1200/JCO.2017.77.6385	ARTICLE			1527-7755	GUIDELINES@ASCO.ORG	+		BRISTOL-MYERS SQUIBB; MERCK; ASTRAZENECA; INCYTE; FIVE PRIME THERAPEUTICS; JANSSEN PHARMACEUTICALS; MEDIMMUNE; GENENTECH; ROCHE; ONCOMED; MACROGENICS; JANSSEN-CILAG; SANOFI; MERCK SERONO; ELI LILLY; ALKERMES; MERRIMACK; RUSSELL RESEARCH INSTITUTE; PROMETHEUS LABORATORIES; TG THERAPEUTICS; CELGENE; ABBVIE; KARUS THERAPEUTICS; NATIONAL CANCER INSTITUTE [P30CA006973] FUNDING SOURCE: NIH REPORTER	RESEARCH FUNDING: BRISTOL-MYERS SQUIBB (INST), MERCK (INST), ASTRAZENECA (INST), INCYTE (INST), FIVE PRIME THERAPEUTICS (INST), JANSSEN PHARMACEUTICALS (INST)R RESEARCH FUNDING: MEDIMMUNE (INST), GENENTECH (INST), ROCHE (INST), ONCOMED (INST), BRISTOL-MYERS SQUIBB (INST), MACROGENICS (INST)R RESEARCH FUNDING: GENENTECH, ROCHER RESEARCH FUNDING: JANSSEN-CILAG (INST), SANOFI (INST), MERCK SERONO (I…	GI8JK		Y	N	PROGRAMMED DEATH 1; LONG-TERM SAFETY; ADVANCED MELANOMA; METASTATIC MELANOMA; FULMINANT MYOCARDITIS; CANCER-PATIENTS; OPEN-LABEL; INFLAMMATORY ARTHRITIS; COMBINATION IPILIMUMAB; NIVOLUMAB MONOTHERAPY	17	J CLIN ONCOL	J. CLIN. ONCOL.	ENGLISH	164	GREEN ACCEPTED	PUZANOV, IGOR/0000-0002-9803-3497; CHAU, IAN/0000-0003-0286-8703; THOMPSON, JOHN A/0000-0002-0872-7306; WEBER, JEFFREY/0000-0002-4962-2957; NAING, AUNG/0000-0002-4803-8513; PORTER, LAURA/0000-0002-4068-1950; BRASSIL, KELLY/0000-0003-0554-1394; SANTOMASSO, BIANCA/0000-0001-9423-4059	2318 MILL ROAD, STE 800, ALEXANDRIA, VA 22314 USA	JUN 10	60	ALEXANDRIA	29442540		J	AMER SOC CLINICAL ONCOLOGY	2018	SEIGEL, CAROLE/L-9753-2019; PUZANOV, IGOR/AAP-2966-2020; CHAU, IAN/ABC-2023-2020; THOMPSON, JOHN A/T-7985-2019	BRAHMER, JR (通讯作者)，AMER SOC CLIN ONCOL, 2318 MILL RD,STE 800, ALEXANDRIA, VA 22314 USA.	ONCOLOGY
THAIPISUTTIKUL I;CHAPMAN P;AVILA EK	THAIPISUTTIKUL, IYAVUT;CHAPMAN, PAUL;AVILA, EDWARD K.	CARTHON BC, 2010, CLIN CANCER RES, V16, P2861, DOI 10.1158/1078-0432.CCR-10-0569;HODI FS, 2010, NEW ENGL J MED, V363, P711, DOI 10.1056/NEJMOA1003466;KAEHLER KC, 2010, SEMIN ONCOL, V37, P485, DOI 10.1053/J.SEMINONCOL.2010.09.003;KRONER A, 2009, NEUROBIOL DIS, V33, P96, DOI 10.1016/J.NBD.2008.09.021;LIAKOU CI, 2008, P NATL ACAD SCI USA, V105, P14987, DOI 10.1073/PNAS.0806075105;LIAO B, 2014, NEURO…	IPILIMUMAB, A MONOCLONAL ANTIBODY TARGETING HUMAN CYTOTOXIC T-LYMPHOCYTE-ASSOCIATED ANTIGEN 4, WAS APPROVED BY THE FDA AND EUROPEAN MEDICINES AGENCY FOR THE TREATMENT OF METASTATIC MELANOMA. IMMUNE-RELATED ADVERSE EFFECTS CAN OCCUR WITH THE USE OF THIS AGENT, BUT PERIPHERAL NERVOUS SYSTEM PROBLEMS ARE RARE. WE REPORT 2 CASES OF IPILIMUMAB-INDUCED POLYNEUROPATHY.				77	MEM SLOAN KETTERING CANC CTR, DEPT NEUROL, NEW YORK, NY 10065 USA.; MEM SLOAN KETTERING CANC CTR, DEPT MED, NEW YORK, NY 10065 USA.;						2022-09-13	IPILIMUMAB; MELANOMA; SENSORIMOTOR POLYNEUROPATHY		ARTICLE			1537-4513	AVILAE@MSKCC.ORG	79		NATIONAL CANCER INSTITUTE [P30CA008748] FUNDING SOURCE: NIH REPORTER; NCI NIH HHS [P30 CA008748] FUNDING SOURCE: MEDLINE		CB5ND				METASTATIC MELANOMA; THERAPY	2	J IMMUNOTHER	J. IMMUNOTHER.	ENGLISH	10	GREEN ACCEPTED	AVILA, EDWARD/0000-0001-8489-2090	TWO COMMERCE SQ, 2001 MARKET ST, PHILADELPHIA, PA 19103 USA	FEB-MAR	3	PHILADELPHIA	25658617		J	LIPPINCOTT WILLIAMS & WILKINS	2015		AVILA, EK (通讯作者)，MEM SLOAN KETTERING CANC CTR, DEPT NEUROL, 1275 YORK AVE, NEW YORK, NY 10065 USA.	ONCOLOGY; IMMUNOLOGY; RESEARCH & EXPERIMENTAL MEDICINE
SHI YQ;LI J;CHEN MJ;LIU HS;MA DJ;LIN YX;WANG MZ;XU Y	SHI, YUEQUAN;LI, JI;CHEN, MINJIANG;LIU, HONGSHENG;MA, DONGJIE;LIN, YUXIAO;WANG, MENGZHAO;XU, YAN	CHOPRA A, 2018, CHEST, V154, P664, DOI 10.1016/J.CHEST.2018.03.056;CHORTI E, 2020, EUR J CANCER, V131, P18, DOI 10.1016/J.EJCA.2020.02.024;FORDE PM, 2018, NEW ENGL J MED, V378, P1976, DOI 10.1056/NEJMOA1716078;GKIOZOS I, 2018, J THORAC ONCOL, V13, P1076, DOI 10.1016/J.JTHO.2018.04.031;LAINEZ S, 2017, RESPIRATION, V94, P518, DOI 10.1159/000480155;LAINO AS, 2020, J IMMUNOTHER CANCER, V8, DOI 10.113…	NEOADJUVANT CHEMOIMMUNOTHERAPY HAS DEMONSTRATED IMPROVED EFFICACY AND PROGNOSIS IN STAGE IIA-IIIB PATIENTS WITH NON-SMALL CELL LUNG CANCER (NSCLC). DRUG-INDUCED SARCOIDOSIS-LIKE REACTION (DISR), AN AUTOIMMUNE REACTION, HAS BEEN REPORTED AS A TYPE OF IMMUNE-RELATED ADVERSE EVENT THAT MAY MIMIC DISEASE PROGRESSION. HERE, WE REPORT THE CASE OF PATIENT WITH NSCLC WHO DEVELOPED DISR DURING NEOADJUVANT…				3433	CHINESE ACAD MED SCI & PEKING UNION MED COLL, PEKING UNION MED COLL HOSP, DEPT RESP & CRIT CARE MED, BEIJING, PEOPLES R CHINA.; CHINESE ACAD MED SCI & PEKING UNION MED COLL, PEKING UNION MED COLL HOSP, DEPT PATHOL, BEIJING, PEOPLES R CHINA.; CHINESE ACAD MED SCI & PEKING UNION MED COLL, PEKING UNION MED COLL HOSP, DEPT THORAC SURG, BEIJING, PEOPLES R CHINA.;						2022-09-13	DRUG-INDUCED SARCOIDOSIS-LIKE REACTION; NEOADJUVANT CHEMOIMMUNOTHERAPY; NON-SMALL CELL LUNG CANCER; PATHOLOGICAL COMPLETE RESPONSE	10.1111/1759-7714.14228	ARTICLE	NOV 2021		1759-7714	MARAXU@163.COM	3436				XO3JR					24	THORAC CANCER	THORAC. CANCER	ENGLISH	8	GREEN PUBLISHED		111 RIVER ST, HOBOKEN 07030-5774, NJ USA	DEC	4	HOBOKEN	34761878		J	WILEY	2021		XU, Y (通讯作者)，PEKING UNION MED COLL HOSP, 1 SHUAIFUYUAN WANGFUJING, BEIJING 100730, PEOPLES R CHINA.	ONCOLOGY; RESPIRATORY SYSTEM
LI MJ;SPACCARELLI N;KENDRA K;WU RC;VERSCHRAEGEN C	LI, MINGJIA;SPACCARELLI, NATALIE;KENDRA, KARI;WU, RICHARD C.;VERSCHRAEGEN, CLAIRE	BRAHMER JR, 2018, J CLIN ONCOL, V36, P1714, DOI 10.1200/JCO.2017.77.6385;GULEC AT, 2003, J AM ACAD DERMATOL, V49, P187, DOI 10.1067/S0190-9622(03)00861-2;GUPTA AK, 2002, J EUR ACAD DERMATOL, V16, P19, DOI 10.1046/J.1468-3083.2002.00378.X;HAMID O, 2019, ANN ONCOL, V30, P582, DOI 10.1093/ANNONC/MDZ011;HEALTH U DO SH, 2017, COMMON TERMINOL CRIT;HU SW, 2010, ARCH DERMATOL, V146, P1132, DOI 10.1001/AR…	BACKGROUND DERMATOLOGIC TOXICITY IS A VERY COMMON IMMUNE-RELATED ADVERSE EVENT (IRAE) FOR PATIENTS WITH MELANOMA WHO ARE RECEIVING IMMUNE CHECKPOINT INHIBITOR THERAPY (ICI). CONCURRENT SKIN INFECTION, SUCH AS IN THE CASE OF PITYRIASIS VERSICOLOR REPORTED HERE, CAN MIMIC AND/OR EXACERBATE DERMATOLOGIC TOXICITY FROM IRAE. CASE PRESENTATION A 58-YEAR-OLD CAUCASIAN MAN WITH A HISTORY OF PITYRIASIS VE…	212				OHIO STATE UNIV, COMPREHENS CANC CTR, DIV HOSP MED, STARLING LOVING HALL,320 W 10TH AVE, COLUMBUS, OH 43210 USA.; OHIO STATE UNIV, COMPREHENS CANC CTR, DIV DERMATOL, 320 W 12TH AVE, COLUMBUS, OH 43210 USA.; OHIO STATE UNIV, COMPREHENS CANC CTR, DIV MED ONCOL, LINCOLN TOWER 1300,1800 CANNON DR, COLUMBUS, OH 43210 USA.;						2022-09-13	IMMUNE-RELATED ADVERSE EVENT; SKIN INFECTION; DERMATITIS; PITYRIASIS VERSICOLOR	10.1186/s13256-021-02818-1	ARTICLE			1752-1947	MINGJIA.LI@OSUMC.EDU			DIVISION OF HOSPITAL MEDICINE AT THE OHIO STATE UNIVERSITY WEXNER MEDICAL CENTER	THE FUNDING FOR THE PUBLICATION OF THIS CASE REPORT IS SUPPORTED BY THE DIVISION OF HOSPITAL MEDICINE AT THE OHIO STATE UNIVERSITY WEXNER MEDICAL CENTER.	WD2MK					1	J MED CASE REP	J. MED. CASE REP.	ENGLISH	10	GOLD, GREEN PUBLISHED	LI, MINGJIA/0000-0002-3910-4179	CAMPUS, 4 CRINAN ST, LONDON N1 9XW, ENGLAND	APR 23	5	LONDON	33888150		J	BMC	2021		LI, MJ (通讯作者)，OHIO STATE UNIV, COMPREHENS CANC CTR, DIV HOSP MED, STARLING LOVING HALL,320 W 10TH AVE, COLUMBUS, OH 43210 USA.	GENERAL & INTERNAL MEDICINE
BERTHA M;BELLAGUARA E;KUZEL T;HANAUER S	BERTHA, MADELINE;BELLAGUARA, EMANUELLE;KUZEL, TIMOTHY;HANAUER, STEPHEN	BERMAN DAVID, 2010, CANCER IMMUN, V10, P11;CARBONNEL F, 2017, SEMIN IMMUNOPATHOL, V39, P327, DOI 10.1007/S00281-016-0613-X;CHAMPIAT S, 2016, ANN ONCOL, V27, P559, DOI 10.1093/ANNONC/MDV623;FECHER LA, 2013, ONCOLOGIST, V18, P733, DOI 10.1634/THEONCOLOGIST.2012-0483;FRANCISCO LM, 2009, J EXP MED, V206, P3015, DOI 10.1084/JEM.20090847;HODI FS, 2010, NEW ENGL J MED, V363, P711, DOI 10.1056/NEJMOA1003…	CHECKPOINT INHIBITORS ARE IMMUNE-STIMULATORY ANTIBODIES THAT HAVE TRANSFORMED THE MANAGEMENT AND PROGNOSIS OF INDIVIDUALS WITH METASTATIC MELANOMA AND OTHER CANCERS. CHECKPOINT INHIBITOR-INDUCED COLITIS IS AN INCREASINGLY RECOGNIZED IMMUNE-RELATED ADVERSE EVENT THAT SHARES MANY OF THE SAME PHENOTYPICAL, SEROLOGICAL, AND HISTOLOGICAL CHARACTERISTICS OF BOTH CROHN'S DISEASE AND ULCERATIVE COLITIS, …	E112				NORTHWESTERN UNIV, DIV GASTROENTEROL & HEPATOL, FEINBERG SCH MED, CHICAGO, IL 60611 USA.; RUSH UNIV, SCH MED, DIV HEMATOL ONCOL & CELL THERAPY, CHICAGO, IL 60612 USA.;						2022-09-13		10.14309/crj.2017.112	ARTICLE				MADELINE.BERTHA@NORTHWESTERN.EDU					FU9ZM				IPILIMUMAB PLUS DACARBAZINE; MELANOMA		ACG CASE REP J	ACG CASE REP. J.	ENGLISH	17	GOLD, GREEN PUBLISHED, GREEN SUBMITTED		6400 GOLDSBORO RD, STE 200, BETHESDA, MD 20817 USA	OCT 11	3	BETHESDA	29043290		J	AMER COLL GASTROENTEROLOGY	2017		BERTHA, M (通讯作者)，201 EAST HURON ST,GALTER SUITE 3-150, CHICAGO, IL 60611 USA.	GASTROENTEROLOGY & HEPATOLOGY
AKAGI Y;AWANO N;INOMATA M;KUSE N;TONE M;YOSHIMURA H;JO T;TAKADA K;KUMASAKA T;IZUMO T	AKAGI, YU;AWANO, NOBUYASU;INOMATA, MINORU;KUSE, NAOYUKI;TONE, MARI;YOSHIMURA, HANAKO;JO, TATSUNORI;TAKADA, KOHEI;KUMASAKA, TOSHIO;IZUMO, TAKEHIRO	ABDEL-WAHAB N, 2018, ANN INTERN MED, V168, P121, DOI 10.7326/M17-2073;ALARCON GS, 1997, ANN INTERN MED, V127, P356, DOI 10.7326/0003-4819-127-5-199709010-00003;ATTERITANO M, 2012, EUR REV MED PHARMACO, V16, P1414;CHO JY, 2018, LUNG CANCER, V125, P150, DOI 10.1016/J.LUNGCAN.2018.09.015;CRAYNE CB, 2019, FRONT IMMUNOL, V10, DOI 10.3389/FIMMU.2019.00119;GOLDEN MR, 1995, J RHEUMATOL, V22, P1043;GORDON…	IMMUNE CHECKPOINT INHIBITORS HAVE CHANGED THE LANDSCAPE OF CLASSIC CANCER TREATMENT. HOWEVER, THEIR USE IS ASSOCIATED WITH THE EMERGENCE OF NEW ADVERSE EVENTS. AN ELDERLY MAN WITH RHEUMATOID ARTHRITIS WAS STARTED ON PEMBROLIZUMAB FOR NEWLY DIAGNOSED ADVANCED LUNG CANCER. HE SUBSEQUENTLY DEVELOPED HEMOPHAGOCYTIC LYMPHOHISTIOCYTOSIS (HLH), WHICH IS POTENTIALLY FATAL BUT HAS NOT BEEN PROPERLY ESTABL…				1075	JAPANESE RED CROSS MED CTR, DEPT RESP MED, TOKYO, JAPAN.; JAPANESE RED CROSS MED CTR, DEPT PATHOL, TOKYO, JAPAN.;						2022-09-13	PEMBROLIZUMAB; HEMOPHAGOCYTIC LYMPHOHISTIOCYTOSIS; IMMUNE CHECKPOINT INHIBITORS; LUNG CANCER; RHEUMATOID ARTHRITIS; IMMUNE-RELATED ADVERSE EVENT	10.2169/internalmedicine.3889-19	ARTICLE			1349-7235	AWANOBU0606@HOTMAIL.CO.JP	1080				LK2GA				ADVANCED MELANOMA; RISK-FACTORS; PNEUMONITIS; THERAPY; DISEASE	8	INTERNAL MED	INTERN. MED.	ENGLISH	20	GREEN PUBLISHED, GOLD		34-3 3-CHOME HONGO BUNKYO-KU, TOKYO, 113, JAPAN		6	TOKYO	32009093		J	JAPAN SOC INTERNAL MEDICINE	2020		AWANO, N (通讯作者)，JAPANESE RED CROSS MED CTR, DEPT RESP MED, TOKYO, JAPAN.	GENERAL & INTERNAL MEDICINE
CHEN GX;ZHANG CL;LAN JY;LOU ZZ;ZHANG HB;ZHAO YQ	CHEN, GUIXIAN;ZHANG, CHANGLIN;LAN, JIAYING;LOU, ZHENZHEN;ZHANG, HAIBO;ZHAO, YUANQI	ARAKAWA MASAFUMI, 2019, ENEUROLOGICALSCI, V14, P49, DOI 10.1016/J.ENSCI.2018.12.001;ARRIOLA E, 2016, J THORAC ONCOL, V11, P1511, DOI 10.1016/J.JTHO.2016.05.028;BRAHMER JR, 2018, J CLIN ONCOL, V36, P1714, DOI 10.1200/JCO.2017.77.6385;DARNELL EP, 2020, CURR ONCOL REP, V22, DOI 10.1007/S11912-020-0897-9;DAS S, 2019, J IMMUNOTHER CANCER, V7, DOI 10.1186/S40425-019-0805-8;DUONG SL, 2021, J NEURO-ONCOL…	IMMUNE CHECKPOINT INHIBITORS HAVE BEEN CRITICAL IN THE TREATMENT OF ADVANCED MALIGNANCIES IN RECENT YEARS. ENCEPHALITIS CAUSED BY ATEZOLIZUMAB IS AN UNCOMMON IMMUNE-RELATED ADVERSE EVENT. THE CASE OF A 65-YEAR-OLD FEMALE DIAGNOSED WITH ENCEPHALITIS CLOSELY ASSOCIATED WITH ATEZOLIZUMAB MEDICATION FOR METASTATIC ADVANCED BREAST CANCER IS PRESENTED IN THE CURRENT STUDY. FOLLOWING A FOURTH ATEZOLIZUM…	324				GUANGZHOU UNIV CHINESE MED, SCH CLIN MED 2, GUANGZHOU 510006, GUANGDONG, PEOPLES R CHINA.; GUANGZHOU UNIV CHINESE MED, GUANGDONG PROV HOSP CHINESE MED, DEPT NEUROL, AFFILIATED HOSP 2, GUANGZHOU 510120, GUANGDONG, PEOPLES R CHINA.; GUANGZHOU UNIV CHINESE MED, GUANGDONG PROV HOSP CHINESE MED, DEPT ONCOL, AFFILIATED HOSP 2, GUANGZHOU 510120, GUANGDONG, PEOPLES R CHINA.; GUANGZHOU UNIV CHINESE MED, G…						2022-09-13	ATEZOLIZUMAB; ENCEPHALITIS; BREAST CANCER; IMMUNE CHECKPOINT INHIBITOR; IMMUNE-RELATED ADVERSE EVENT	10.3892/ol.2022.13444	ARTICLE			1792-1082	HAIBOZH@ALIYUN.COM; TCM2008@126.COM					3T8HS				CHECKPOINT; MANAGEMENT; THERAPY	3	ONCOL LETT	ONCOL. LETT.	ENGLISH	28	GOLD, GREEN PUBLISHED		POB 18179, ATHENS, 116 10, GREECE	SEP	7	ATHENS	35949609		J	SPANDIDOS PUBL LTD	2022		ZHAO, YQ (通讯作者)，GUANGZHOU UNIV CHINESE MED, GUANGDONG PROV HOSP CHINESE MED, DEPT NEUROL, AFFILIATED HOSP 2, 111 DADE RD, GUANGZHOU 510120, GUANGDONG, PEOPLES R CHINA.; ZHANG, HB (通讯作者)，GUANGZHOU UNIV CHINESE MED, GUANGDONG PROV HOSP CHINESE MED, DEPT ONCOL, AFFILIATED HOSP 2, 111 DADE RD, GUANGZHOU 510120, GUANGDONG, PEOPLES R CHINA.	ONCOLOGY
JOHNSON K;ISSA M;PARIKH A;MONK P;YIN M;MORTAZAVI A;YANG YQ	JOHNSON, KAI;ISSA, MAJD;PARIKH, ANISH;MONK, PAUL;YIN, MING;MORTAZAVI, AMIR;YANG, YUANQUAN	ADAMS JS, 1983, J CLIN INVEST, V72, P1856, DOI 10.1172/JCI111147;ASONITIS N, 2019, HORM METAB RES, V51, P770, DOI 10.1055/A-1049-0647;BIKLE DANIEL D, 2018, BONE REP, V8, P255, DOI 10.1016/J.BONR.2018.02.004;CLINES GA, 2005, ENDOCR-RELAT CANCER, V12, P549, DOI 10.1677/ERC.1.00543;GOLDNER W, 2016, J ONCOL PRACT, V12, P1277, DOI 10.1200/JOP.2016.011155, 10.1200/JOP.2016.017335;GORDON SR, 2017, NATUR…	BACKGROUND SEVERE HYPERCALCEMIA IS OFTEN ASSOCIATED WITH UNCONTROLLED MALIGNANCY THROUGH SEVERAL MECHANISMS. HOWEVER, CALCITRIOL-MEDIATED HYPERCALCEMIA IS A RARE ETIOLOGY FOR ADVANCED SOLID TUMORS. CASE PRESENTATION WE REPORT A CASE OF CALCITRIOL-MEDIATED HYPERCALCEMIA SECONDARY TO IMMUNE CHECKPOINT INHIBITION IN A RESPONDER WITH METASTATIC CLEAR CELL RENAL CELL CARCINOMA (CCRCC). IN THIS CASE, A…	51				OHIO STATE UNIV, JAMES CANC HOSP, MED ONCOL, SUITE 1335,LINCOLN TOWER,1800 CANNON DR, COLUMBUS, OH 43210 USA.;						2022-09-13	AUTOIMMUNITY; CASE REPORT; IMMUNOTHERAPY; KIDNEY NEOPLASMS; UROLOGIC NEOPLASMS	10.1186/s12894-021-00825-4	ARTICLE				YUANQUAN.YANG@OSUMC.EDU					RH0FN					1	BMC UROL	BMC UROL.	ENGLISH	12	GREEN PUBLISHED, GOLD		CAMPUS, 4 CRINAN ST, LONDON N1 9XW, ENGLAND	APR 1	5	LONDON	33794867		J	BMC	2021		YANG, YQ (通讯作者)，OHIO STATE UNIV, JAMES CANC HOSP, MED ONCOL, SUITE 1335,LINCOLN TOWER,1800 CANNON DR, COLUMBUS, OH 43210 USA.	UROLOGY & NEPHROLOGY
CHIA PL;JOHN T	CHIA, PUEY LING;JOHN, THOMAS	ABRAMS JR, 2000, J EXP MED, V192, P681, DOI 10.1084/JEM.192.5.681;BAKER BS, 1985, CLIN EXP IMMUNOL, V61, P526;BRAHMER J, 2015, NEW ENGL J MED, V373, P123, DOI 10.1056/NEJMOA1504627;DULOS J, 2012, J IMMUNOTHER, V35, P169, DOI 10.1097/CJI.0B013E318247A4E7;GANGADHAR TC, 2014, NAT REV CLIN ONCOL, V11, P91, DOI 10.1038/NRCLINONC.2013.245;GARON EB, 2015, NEW ENGL J MED, V372, P2018, DOI 10.1056/NEJMOA1…	IMMUNOMODULATORY AGENTS THAT TARGET PD-1 AND ITS LIGAND (PD-L1) ARE BEING INCREASINGLY USED IN THE MANAGEMENT OF LUNG CANCER. POTENTIAL IMMUNE-RELATED ADVERSE EVENTS INCLUDE DERMATOLOGICAL COMPLICATIONS WHICH MOSTLY ARE OF LOW GRADE SEVERITY. THE USE OF IMMUNE CHECKPOINT INHIBITORS MAY LEAD TO THE EXACERBATION OF AUTOIMMUNE CONDITIONS. WE REPORT A CASE OF A DOCUMENTED PSORIASIS FLARE WITH ANTI-PD…				202	AUSTIN HLTH, OLIVIA NEWTON JOHN CANC & WELLNESS CTR, DEPT MED ONCOL, HEIDELBERG, VIC 3084, AUSTRALIA.; AUSTIN HLTH, OLIVIA NEWTON JOHN CANC RES INST, 145 STUDLEY RD, HEIDELBERG, VIC 3084, AUSTRALIA.; LA TROBE UNIV, SCH CANC MED, BUNDOORA, VIC 3086, AUSTRALIA.;						2022-09-13	IMMUNOTHERAPY; AUTOIMMUNE DISEASE; PSORIASIS FLARE		ARTICLE			1537-4513	PUEYLING.CHIA@ONJCRI.ORG.AU	204				DM6NX				DENDRITIC CELLS; IPILIMUMAB; MELANOMA; PEMBROLIZUMAB; IMMUNOTHERAPY; BLOCKADE	5	J IMMUNOTHER	J. IMMUNOTHER.	ENGLISH	15		JOHN, THOMAS/0000-0003-3399-5342; CHIA, PUEY LING/0000-0001-8820-3205	TWO COMMERCE SQ, 2001 MARKET ST, PHILADELPHIA, PA 19103 USA	JUN	3	PHILADELPHIA	27163740		J	LIPPINCOTT WILLIAMS & WILKINS	2016		CHIA, PL (通讯作者)，AUSTIN HLTH, OLIVIA NEWTON JOHN CANC RES INST, 145 STUDLEY RD, HEIDELBERG, VIC 3084, AUSTRALIA.	ONCOLOGY; IMMUNOLOGY; RESEARCH & EXPERIMENTAL MEDICINE
ANDREWS S	ANDREWS, STEPHANIE	HORVAT TZ, 2015, J CLIN ONCOL, V33, P3193, DOI 10.1200/JCO.2015.60.8448;JOHNSON DB, 2016, JAMA ONCOL, V2, P234, DOI 10.1001/JAMAONCOL.2015.4368;MENZIES AM, 2016, ANN ONCOL, DOI DOI 10.1093/ANNONC/MDW443;WEBER JS, 2015, J CLIN ONCOL, V33	IMMUNOTHERAPIES ARE CONVEYING UNPRECEDENTED EFFICACY IN SOME TUMOR TYPES, BUT WITH THIS SUCCESS COMES CHALLENGES IN MANAGING TOXICITIES THAT ARE DISTINCT FROM THOSE OF CYTOTOXIC AGENTS. ALTHOUGH MOST IMMUNE-RELATED ADVERSE EVENTS CAN BE AMELIORATED BY TEMPORARILY WITHHOLDING THE DRUG AND ADMINISTERING STEROIDS, GRADE 3 TO 4 TOXICITIES CAN BE CHALLENGING AND SOME ADVERSE EFFECTS CAN BE LONG-LASTIN…				706	H LEE MOFFITT CANC CTR & RES INST, 12902 MAGNOLIA DR, TAMPA, FL 33612 USA.;						2022-09-13		10.6004/jnccn.2017.0079	ARTICLE			1540-1413	STEPHANIE.ANDREWS@MOFFITT.ORG	708				EW8RG				ADVANCED MELANOMA; IPILIMUMAB	5.5	J NATL COMPR CANC NE	J. NATL. COMPR. CANCER NETW.	ENGLISH	4	BRONZE		37 MAIN ST, COLD SPRING HARBOR, NY 11724 USA	MAY	3	COLD SPRING HARBOR	28515250		J	HARBORSIDE PRESS	2017		ANDREWS, S (通讯作者)，H LEE MOFFITT CANC CTR & RES INST, 12902 MAGNOLIA DR, TAMPA, FL 33612 USA.	ONCOLOGY
PENNY C;NATH N;KHETERPAL M	PENNY, CAITLIN;NATH, NEEL;KHETERPAL, MEENAL	BIOLO G, 2019, CLIN EXP DERMATOL, V44, P67, DOI 10.1111/CED.13700;BRAHMER JR, 2018, J CLIN ONCOL, V36, P1714, DOI 10.1200/JCO.2017.77.6385;DE LORENZI C, 2020, ANN DERMATOL VENER, V147, P221, DOI 10.1016/J.ANNDER.2019.07.008;GEISLER AN, 2020, J AM ACAD DERMATOL, V83, P1255, DOI 10.1016/J.JAAD.2020.03.132;RESCHKE R, 2019, J DTSCH DERMATOL GES, V17, P942, DOI 10.1111/DDG.13876;SIEGEL J, 2018, J AM A…	IMMUNE CHECKPOINT INHIBITORS INCLUDING PROGRAMMED DEATH PROTEIN 1 INHIBITORS SHOW GREAT THERAPEUTIC BENEFIT FOR NUMEROUS ADVANCED MALIGNANCIES BUT CAN CAUSE A SPECTRUM OF IMMUNE-RELATED ADVERSE EVENTS, WITH CUTANEOUS TOXICITY BEING A COMMON PRESENTATION. THIS REPORT INCLUDES TWO CASES OF LUNG ADENOCARCINOMA TREATED WITH PEMBROLIZUMAB THAT DEVELOPED RARE PRESENTATIONS OF DIFFUSE BULLOUS LICHENOID …				666	DUKE UNIV HLTH SYST, DURHAM, NC USA.; DUKE UNIV, MED CTR, DEPT DERMATOL, DURHAM, NC 27710 USA.;						2022-09-13		10.36849/JDD.6715	ARTICLE				MEENAL.KHETERPAL@DUKE.EDU	668				2C0TS					6	J DRUGS DERMATOL	J. DRUGS DERMATOL.	ENGLISH	9		PENNY, CAITLIN/0000-0003-1890-0122	377 PARK AVE SOUTH, 6TH FLOOR, NEW YORK, NY 10016 USA	JUN	3	NEW YORK	35674751		J	JOURNAL OF DRUGS IN DERMATOLOGY	2022		KHETERPAL, M (通讯作者)，DUKE UNIV, MED CTR, DEPT DERMATOL, DURHAM, NC 27710 USA.	DERMATOLOGY
PSIMARAS D	PSIMARAS, DIMITRI	ALI SS, 2015, JAMA DERMATOL, V151, P195, DOI 10.1001/JAMADERMATOL.2014.2233;ALNAHHAS I, 2017, MUSCLE NERVE, V55, PE25, DOI 10.1002/MUS.25496;BARP A, 2019, LEUKEMIA LYMPHOMA, V60, P547, DOI 10.1080/10428194.2018.1485912;BEHLING J, 2017, MELANOMA RES, V27, P155, DOI 10.1097/CMR.0000000000000314;BILEN MA, 2016, J IMMUNOTHER CANCER, V4, DOI 10.1186/S40425-016-0139-8;BOISSEAU W, 2017, EUR J CANCER, V8…	IMMUNE CHECKPOINT INHIBITORS HAVE BEEN INCREASINGLY USED IN PATIENTS WITH VARIOUS CANCERS. DESPITE FAVOURABLE ONCOLOGICAL OUTCOMES THESE TREATMENTS HAVE ALSO BEEN ASSOCIATED WITH IMMUNE-RELATED ADVERSE EVENTS. NEUROLOGICAL IRAE ARE RARE BUT POTENTIALLY SEVERE AND NEUROMUSCULAR COMPLICATIONS ARE THE MOST COMMON. THIS IS A NEW GROUP OF NEUROLOGIC COMPLICATIONS OF SYSTEMIC ANTICANCER THERAPIES, OFTE…				E255	SORBONNE UNIV, HOP UNIV LA PITIE SALPETRIERE CHARLES FOIX, AP HP,INST CERVEAU & MOELLE EPINIERE, INSERM,CNRS,UMR S 1127,ICM,SERV NEUROL, 2 MAZARIN, F-75013 PARIS, FRANCE.; HOP UNIV PITIE SALPETRIERE CHARLES FOIX, CTR PATIENTS NEUROL COMPLICAT ONCOL TREATMENTS, ONCONEUROTOX GRP, F-75013 PARIS, FRANCE.; HOP PERCY, F-75013 PARIS, FRANCE.;						2022-09-13		10.1016/j.lpm.2018.10.009	ARTICLE			2213-0276	DIMITRI.PSIMARAS@APHP.FR	E261				HB8KZ				GUILLAIN-BARRE-SYNDROME; MYASTHENIA-GRAVIS; IPILIMUMAB THERAPY; NIVOLUMAB THERAPY; ADVANCED MELANOMA; INDUCED MYOSITIS; PATIENT; PEMBROLIZUMAB; EXACERBATION; NEUROPATHY	11-12	PRESSE MED	PRESSE MED.	ENGLISH	68			21 STREET CAMILLE DESMOULINS, ISSY, 92789 MOULINEAUX CEDEX 9, FRANCE	NOV-DEC	7	MOULINEAUX CEDEX 9	30413332	2	J	MASSON EDITEUR	2018		PSIMARAS, D (通讯作者)，SORBONNE UNIV, HOP UNIV LA PITIE SALPETRIERE CHARLES FOIX, AP HP,INST CERVEAU & MOELLE EPINIERE, INSERM,CNRS,UMR S 1127,ICM,SERV NEUROL, 2 MAZARIN, F-75013 PARIS, FRANCE.	GENERAL & INTERNAL MEDICINE
BERMUDEZ MV;PAPA S	BERMUDEZ, MARIA V.;PAPA, SOPHIE	ALEXANDROV LB, 2013, NATURE, V500, P415, DOI 10.1038/NATURE12477;ANDTBACKA RHI, 2015, J CLIN ONCOL, V33, P2780, DOI 10.1200/JCO.2014.58.3377;ATKINS MB, 1999, J CLIN ONCOL, V17, P2105, DOI 10.1200/JCO.1999.17.7.2105;BELLMUNT J, 2017, NEW ENGL J MED, V376, P1015, DOI 10.1056/NEJMOA1613683;BLANK CU, 2016, SCIENCE, V352, P658, DOI 10.1126/SCIENCE.AAF2834;BOON T, 1996, J EXP MED, V183, P725, DOI 10.10…	CANCER IMMUNE THERAPY WITH CHECKPOINT INHIBITORS (CPIS) HAS CHANGED THE LANDSCAPE OF TREATMENT FOR A GROWING NUMBER OF INDICATIONS. THESE DRUGS ARE ASSOCIATED WITH A SPECIFIC MECHANISM OF ACTION THAT HAS PROFOUND IMPLICATIONS FOR BOTH IMMUNOLOGY AND INFLAMMATORY DISEASE. THIS ARTICLE LOOKS TO SET THE SCENE COVERING THE HISTORY OF CPI THERAPY TO DATE AND OUTLINING THE LIKELY FUTURE DEVELOPMENTS.				1	KINGS COLL LONDON, CTR INFLAMMAT BIOL & CANC IMMUNOL, LONDON, ENGLAND.; KINGS COLL LONDON, FAC LIFE SCI & MED, DIV CANC & PHARMACEUT SCI, LONDON, ENGLAND.; GUYS & ST THOMAS NHS FDN TRUST, DEPT MED ONCOL, LONDON, ENGLAND.;						2022-09-13	CANCER; IMMUNOTHERAPY; DRUG DEVELOPMENT; TOXICITY	10.1093/rheumatology/kez402	ARTICLE			1462-0332	SOPHIE.PAPA@KCL.AC.UK	6		BMS; MRC [MR/L006278/1] FUNDING SOURCE: UKRI	THIS PAPER WAS PUBLISHED AS PART OF A SUPPLEMENT FUNDED BY AN EDUCATIONAL GRANT FROM BMS.	KB9MJ				CELL CARCINOMA; PHASE-II; NIVOLUMAB; CTLA-4; IPILIMUMAB; MELANOMA; PEMBROLIZUMAB; TUMOR; PD-1; SUPERFAMILY		RHEUMATOLOGY	RHEUMATOLOGY	ENGLISH	49	GREEN PUBLISHED, HYBRID, GREEN SUBMITTED	PAPA, SOPHIE/0000-0002-9063-7675	GREAT CLARENDON ST, OXFORD OX2 6DP, ENGLAND	DEC	6	OXFORD	31816083		J	OXFORD UNIV PRESS	2019		PAPA, S (通讯作者)，GUYS HOSP, IMMUNOENGN GRP, 3RD FLOOR BERMONDSEY WING, LONDON SE1 9RT, ENGLAND.	RHEUMATOLOGY
SALINAS C;RENNER A;ROJAS C;SAMTANI S;BUROTTO M	SALINAS, CARLOS;RENNER, ALEX;ROJAS, CARLOS;SAMTANI, SURAJ;BUROTTO, MAURICIO	ANTONIA SJ, 2016, LANCET ONCOL, V17, P883, DOI 10.1016/S1470-2045(16)30098-5;BACANOVIC S, 2015, CLIN NUCL MED, V40, PE518, DOI 10.1097/RLU.0000000000000887;BARROSO-SOUSA R, 2018, JAMA ONCOL, V4, P173, DOI 10.1001/JAMAONCOL.2017.3064;BORNSTEIN SR, 2016, J CLIN ENDOCR METAB, V101, P364, DOI 10.1210/JC.2015-1710;BRAHMER JR, 2018, J ONCOL PRACT, V14, P247, DOI 10.1200/JOP.18.00005;BYUN DJ, 2017, NAT …	AS THE INDICATIONS AND CLINICAL USE OF IMMUNE CHECKPOINT INHIBITORS INCREASE, IT IS EXPECTED THAT WE WILL FACE SOME OF THEIR LESS FREQUENTLY REPORTED COMPLICATIONS. PRIMARY ADRENAL INSUFFICIENCY IS ONE OF THEM, AND GIVEN ITS UNSPECIFIC SYMPTOMS AND POTENTIALLY SERIOUS CONSEQUENCES, IT IS IMPORTANT TO HAVE A HIGH DEGREE OF CLINICAL SUSPICION. WE PRESENT 3 CASES AND A REVIEW OF THE LITERATURE CONCE…				621	MED ONCOL SERV BRADFORD HILL, SANTIAGO, CHILE.; CLIN UNIV ANDES, MED ONCOL SERV, LAS CONDES, CHILE.;						2022-09-13	IPILIMUMAB; NIVOLUMAB; PRIMARY ADRENAL INSUFFICIENCY; IMMUNE-RELATED ADVERSE EVENTS	10.1159/000507652	REVIEW				MAURICIOBUROTTO@GMAIL.COM	626				NS8QC				NIVOLUMAB PLUS IPILIMUMAB; OPEN-LABEL; MULTICENTER	2	CASE REP ONCOL	CASE REP. ONCOL.	ENGLISH	17	GREEN PUBLISHED, GOLD	RENNER, ALEX/0000-0002-7153-2245	ALLSCHWILERSTRASSE 10, CH-4009 BASEL, SWITZERLAND		6	BASEL	32595473		J	KARGER	2020		BUROTTO, M (通讯作者)，MED ONCOL SERV BRADFORD HILL, MANZANO 343, RECOLETA 8320000, SANTIAGO DE CHI, CHILE.	ONCOLOGY
KIM ST;BITTAR M;KIM HJ;NEELAPU SS;ZURITA AJ;NURIEVA R;SUAREZ-ALMAZOR ME	KIM, SANG T.;BITTAR, MOHAMAD;KIM, HYUN J.;NEELAPU, SATTVA S.;ZURITA, AMADO J.;NURIEVA, ROZA;SUAREZ-ALMAZOR, MARIA E.	BELKHIR R, 2017, ANN RHEUM DIS, V76, P1747, DOI 10.1136/ANNRHEUMDIS-2017-211216;CALABRESE C, 2017, RMD OPEN, V3, DOI 10.1136/RMDOPEN-2016-000412;CALABRESE LH, 2018, NAT REV RHEUMATOL, V14, P569, DOI 10.1038/S41584-018-0074-9;CAPPELLI LC, 2017, ANN RHEUM DIS, V76, P43, DOI 10.1136/ANNRHEUMDIS-2016-209595;CRAFT JE, 2012, NAT REV RHEUMATOL, V8, P337, DOI 10.1038/NRRHEUM.2012.58;EISENBARTH SC, 2008, …	BACKGROUND: DESPITE GROUND-BREAKING CLINICAL SUCCESS IN THE TREATMENT OF DIFFERENT CANCERS, IMMUNE CHECKPOINT INHIBITORS CAN CAUSE PROFOUND INFLAMMATORY AND IMMUNE-RELATED ADVERSE EVENTS. AUTOIMMUNE INFLAMMATORY ARTHRITIS FOLLOWING IMMUNE CHECKPOINT INHIBITOR TREATMENT HAS BEEN REPORTED; HOWEVER, TO DATE, NO CASES OF CRYSTAL ARTHRITIS FOLLOWING IMMUNE CHECKPOINT INHIBITORS HAVE BEEN IDENTIFIED. C…	126				UNIV TEXAS MD ANDERSON CANC CTR, DEPT GEN INTERNAL MED, HOUSTON, TX 77030 USA.; BAYLOR COLL MED, SECT IMMUNOL ALLERGY & RHEUMATOL, DEPT MED, HOUSTON, TX 77030 USA.; UNIV CINCINNATI, COLL MED, CINCINNATI, OH 45267 USA.; UNIV TEXAS MD ANDERSON CANC CTR, DEPT LYMPHOMA MYELOMA, HOUSTON, TX 77030 USA.; UNIV TEXAS MD ANDERSON CANC CTR, GENITOURINARY MED ONCOL, HOUSTON, TX 77030 USA.; UNIV TEXAS MD ANDE…						2022-09-13	IMMUNOTHERAPY; IMMUNE-RELATED ADVERSE EVENTS; PSEUDOGOUT; TH17 CELLS	10.1186/s40425-019-0597-x	ARTICLE				MURIEVA@MDANDERSEN.ORG; MSALMAZOR@MDANDERSON.ORG			NATIONAL CANCER INSTITUTE [R03CA219760]; UNIVERSITY OF TEXAS MD ANDERSON CANCER CENTER MOON SHOTS PROGRAM; NATIONAL CANCER INSTITUTE [R03CA219760, P30CA016672] FUNDING SOURCE: NIH REPORTER	THIS STUDY IS SUPPORTED IN PART BY GENEROUS PHILANTHROPIC CONTRIBUTIONS TO THE UNIVERSITY OF TEXAS MD ANDERSON CANCER CENTER DIVISION OF INTERNAL MEDICINE DEVELOPMENTAL FUNDS (S.T.K.), NATIONAL CANCER INSTITUTE R03CA219760 (R.N.), AND THE UNIVERSITY OF TEXAS MD ANDERSON CANCER CENTER MOON SHOTS PROGRAM (S.S.N.).	HY5OT				NALP3 INFLAMMASOME; T-CELLS; ARTHRITIS; CRYSTALS; ACTIVATE		J IMMUNOTHER CANCER	J. IMMUNOTHER. CANCER	ENGLISH	23	GREEN PUBLISHED, GOLD		CAMPUS, 4 CRINAN ST, LONDON N1 9XW, ENGLAND	MAY 14	7	LONDON	31088575		J	BMC	2019		SUAREZ-ALMAZOR, ME (通讯作者)，UNIV TEXAS MD ANDERSON CANC CTR, DEPT GEN INTERNAL MED, HOUSTON, TX 77030 USA.; NURIEVA, R (通讯作者)，UNIV TEXAS MD ANDERSON CANC CTR, DEPT IMMUNOL, HOUSTON, TX 77030 USA.	ONCOLOGY; IMMUNOLOGY
PURCELL V;PRETI B;FERNANDES R	PURCELL, VICTORIA;PRETI, BEATRICE;FERNANDES, RICARDO	ABDEL-WAHAB N, 2016, PLOS ONE, V11, DOI 10.1371/JOURNAL.PONE.0160221;ANDERSEN R, 2014, ONCOIMMUNOLOGY, V3, DOI 10.4161/21624011.2014.954506;APALLA Z, 2021, DERMATOL THER, V34, DOI 10.1111/DTH.14618;ARELLANO K, 2018, J PHARM PRACT, V31, P227, DOI 10.1177/0897190017699762;BERTHOD G, 2012, J CLIN ONCOL, V30, PE156, DOI 10.1200/JCO.2011.39.3298;BIRNBAUM MATHEW R, 2017, JAAD CASE REP, V3, P208, DOI 10…	WE PRESENT THE CASE OF A 50-YEAR-OLD MALE PATIENT WITH METASTATIC CLEAR CELL RENAL CELL CARCINOMA (MRCC) WHO DEVELOPED A DIFFUSE PULMONARY OPACIFICATION AND LYMPHADENOPATHY DURING NIVOLUMAB MAINTENANCE THERAPY. THIS WAS DIAGNOSED AS PRESUMED SARCOID GRANULOMATOUS INFLAMMATORY REACTION SECONDARY TO IMMUNOTHERAPY, WHICH RESOLVED WITH HOLDING OFF THERAPY AND THE NIVOLUMAB WAS RESUMED.	E05960				WESTERN UNIV, SCHULICH SCH MED & DENT, LONDON, ON, CANADA.; WESTERN UNIV, SCHULICH SCH MED & DENT, DEPT ONCOL, DIV MED ONCOL, LONDON, ON, CANADA.; LAWSON HLTH RES INST, CANC RES LAB PROGRAM, LONDON, ON, CANADA.;						2022-09-13	IMMUNE-RELATED ADVERSE EVENTS; IMMUNOTHERAPY; METASTATIC RENAL CELL CARCINOMA; SARCOID-LIKE REACTIONS	10.1002/ccr3.5960	ARTICLE				RICARDO.FERNANDES@LHSC.ON.CA					2Y3BU				ADVERSE EVENTS; MONOCLONAL-ANTIBODY; GRANULOMATOUS REACTION; CUTANEOUS SARCOIDOSIS; DISEASE PROGRESSION; CANCER-PATIENTS; T-CELLS; MELANOMA; PATIENT; IPILIMUMAB	7	CLIN CASE REP	CLIN. CASE REP.	ENGLISH	81	GREEN PUBLISHED		111 RIVER ST, HOBOKEN 07030-5774, NJ USA	JUL	8	HOBOKEN	35846932		J	WILEY	2022		FERNANDES, R (通讯作者)，WESTERN UNIV, LONDON HLTH SCI CTR, DEPT ONCOL, 800 COMMISSIONERS RD EAST,ROOM A3-940, LONDON, ON N6A 5W9, CANADA.	GENERAL & INTERNAL MEDICINE
MATSUKANE R;WATANABE H;MINAMI H;HATA K;SUETSUGU K;TSUJI T;MASUDA S;OKAMOTO I;NAKAGAWA T;ITO T;ETO M;MORI M;NAKANISHI Y;EGASHIRA N	MATSUKANE, RYOSUKE;WATANABE, HIROYUKI;MINAMI, HARUNA;HATA, KOJIRO;SUETSUGU, KIMITAKA;TSUJI, TOSHIKAZU;MASUDA, SATOHIRO;OKAMOTO, ISAMU;NAKAGAWA, TAKASHI;ITO, TAKAMICHI;ETO, MASATOSHI;MORI, MASAKI;NAKANISHI, YOICHI;EGASHIRA, NOBUAKI	ALI OH, 2019, EUR J CANCER, V107, P8, DOI 10.1016/J.EJCA.2018.11.009;BAGLEY SJ, 2017, LUNG CANCER, V106, P1, DOI 10.1016/J.LUNGCAN.2017.01.013;BORGHAEI H, 2015, NEW ENGL J MED, V373, P1627, DOI 10.1056/NEJMOA1507643;BRAHMER JR, 2018, J CLIN ONCOL, V36, P1714, DOI 10.1200/JCO.2017.77.6385;CAPONE M, 2018, J IMMUNOTHER CANCER, V6, DOI 10.1186/S40425-018-0383-1;COUTZAC C, 2017, J CROHNS COLITIS, V11,…	IMMUNE CHECKPOINT INHIBITORS (ICIS) PLAY A CENTRAL ROLE IN VARIOUS CANCERS. ICIS CAN CAUSE IMMUNE-RELATED ADVERSE EVENTS (IRAES). AS SEVERE IRAES CAN BE LIFE-THREATENING, BIOMARKERS FOR ESTIMATING IRAE ONSET ARE CRUCIAL. THE NEUTROPHILS-TO-LYMPHOCYTES RATIO (NLR) REFLECTS THE SYSTEMIC IMMUNE CONDITION AND KNOWN AS A PROGNOSTIC MARKER IN ICI TREATMENT. OUR STUDY EVALUATED IF THE NLR CORRESPONDED W…	1324				KYUSHU UNIV HOSP, DEPT PHARM, HIGASHI KU, 3-1-1 MAIDASHI, FUKUOKA 8128582, JAPAN.; KYUSHU UNIV, GRAD SCH PHARMACEUT SCI, DEPT CLIN PHARMACOL & BIOPHARMACEUT, FUKUOKA, JAPAN.; INT UNIV HLTH & WELF, FAC PHARMACEUT SCI, DEPT CLIN PHARM, NARITA HOSP, CHIBA, JAPAN.; KYUSHU UNIV, GRAD SCH MED SCI, RES INST DIS CHEST, FUKUOKA, JAPAN.; KYUSHU UNIV, GRAD SCH MED SCI, DEPT OTORHINOLARYNGOL, FUKUOKA, JAPAN.…						2022-09-13		10.1038/s41598-020-79397-6	ARTICLE				N-EGASHI@PHARM.MED.KYUSHU-U.AC.JP			MINISTRY OF EDUCATION, CULTURE, SPORTS, SCIENCE AND TECHNOLOGY OF JAPAN (JSPS) [JP16K08404, JP17K08447, JP20H01058]; FOUNDATION FOR PROMOTION OF CANCER RESEARCH IN JAPAN	WE APPRECIATE EVERYONE INVOLVED IN THIS STUDY, INCLUDING THE PATIENTS, PHYSICIANS, AND MEDICAL WORKERS. WE WOULD ESPECIALLY LIKE TO THANK J. FUKUMOTO FOR ESTABLISHING THE ICI PATIENT REGISTRY. WE ARE ALSO PROFOUNDLY GRATEFUL TO J. KISHIMOTO (AND THE CENTER FOR CLINICAL AND TRANSLATIONAL RESEARCH AT KYUSHU UNIVERSITY HOSPITAL) FOR CONSULTING ON THE STATISTICS USED IN THIS STUDY. THE PRESENT STUDY …	QT7MT					1	SCI REP-UK	SCI REP	ENGLISH	44	GREEN PUBLISHED, GOLD	TAKAMICHI, ITO/0000-0002-2679-8546; MATSUKANE, RYOSUKE/0000-0001-5444-2443	HEIDELBERGER PLATZ 3, BERLIN, 14197, GERMANY	JAN 14	11	BERLIN	33446685		J	NATURE RESEARCH	2021	EGASHIRA, NOBUAKI/AAT-4183-2021; ITO, TAKAMICHI/AFO-9497-2022	EGASHIRA, N (通讯作者)，KYUSHU UNIV HOSP, DEPT PHARM, HIGASHI KU, 3-1-1 MAIDASHI, FUKUOKA 8128582, JAPAN.; EGASHIRA, N (通讯作者)，KYUSHU UNIV, GRAD SCH PHARMACEUT SCI, DEPT CLIN PHARMACOL & BIOPHARMACEUT, FUKUOKA, JAPAN.	SCIENCE & TECHNOLOGY - OTHER TOPICS
OKURA N;ASANO M;UCHINO J;MORIMOTO Y;IWASAKU M;KANEKO Y;YAMADA T;FUKUI M;TAKAYAMA K	OKURA, NAOKO;ASANO, MAI;UCHINO, JUNJI;MORIMOTO, YOSHIE;IWASAKU, MASAHIRO;KANEKO, YOSHIKO;YAMADA, TADAAKI;FUKUI, MICHIAKI;TAKAYAMA, KOICHI	ALBAREL F, 2015, EUR J ENDOCRINOL, V172, DOI 10.1530/EJE-14-0845;ALHUSSEINI M, 2017, EXP CLIN ENDOCR DIAB, V125, P267, DOI 10.1055/S-0042-119528;BADEN MY, 2019, DIABETOL INT, V10, P58, DOI 10.1007/S13340-018-0362-2;BARKER NW, 1929, ARCH PATHOL, V8, P432;BARROSO-SOUSA R, 2018, JAMA ONCOL, V4, P173, DOI 10.1001/JAMAONCOL.2017.3064;BERTRAND A, 2015, BMC MED, V13, DOI 10.1186/S12916-015-0455-8;BULLIA…	TREATMENT WITH IMMUNE CHECKPOINT INHIBITORS HAS SHOWN EFFICACY AGAINST A VARIETY OF CANCER TYPES. THE EFFECTS OF NIVOLUMAB AND PEMBROLIZUMAB ON LUNG CANCER HAVE BEEN REPORTED, AND FURTHER THERAPEUTIC ADVANCES ARE ONGOING. THE SIDE EFFECTS OF IMMUNE CHECKPOINT INHIBITORS ARE VERY DIFFERENT FROM THOSE OF CONVENTIONAL CYTOCIDAL ANTICANCER DRUGS AND MOLECULAR TARGETED DRUGS, AND THEY INVOLVE VARIOUS …	2033				KYOTO PREFECTURAL UNIV MED, GRAD SCH MED SCI, DEPT PULM MED, KYOTO 6028566, JAPAN.; KYOTO PREFECTURAL UNIV MED, GRAD SCH MED SCI, DEPT ENDOCRINOL & METAB, KYOTO 6028566, JAPAN.;						2022-09-13	IMMUNE CHECKPOINT INHIBITORS; IMMUNE-RELATED ADVERSE EVENTS; ENDOCRINE DISORDERS; TUMOR-BEARING PATIENTS	10.3390/jcm9072033	REVIEW			2077-0383	KU-N07@KOTO.KPU-M.AC.JP; MAIAS@KOTO.KPU-M.AC.JP; UCHINO@KOTO.KPU-M.AC.JP; YOSHIE-M@KOTO.KPU-M.AC.JP; MIWASAKU@KOTO.KPU-M.AC.JP; KANEKO-Y@KOTO.KPU-M.AC.JP; TAYAMADA@KOTO.KPU-M.AC.JP; MICHIAKI@KOTO.KPU-M.AC.JP; TAKAYAMA@KOTO.KPU-M.AC.JP					MX9BW				TYPE-1 DIABETES-MELLITUS; ADVERSE EVENTS; NIVOLUMAB; IMMUNOTHERAPY; HYPOPHYSITIS; THYROIDITIS; IPILIMUMAB; MELANOMA; RECEPTOR; PATIENT	7	J CLIN MED	J. CLIN. MED.	ENGLISH	49	GREEN PUBLISHED	YAMADA, TADAAKI/0000-0002-6945-281X; TAKAYAMA, KOICHI/0000-0002-7723-8960; UCHINO, JUNJI/0000-0003-0651-7767	ST ALBAN-ANLAGE 66, CH-4052 BASEL, SWITZERLAND	JUL	12	BASEL	32610470		J	MDPI	2020	YAMADA, TADAAKI/L-5378-2015	UCHINO, J (通讯作者)，KYOTO PREFECTURAL UNIV MED, GRAD SCH MED SCI, DEPT PULM MED, KYOTO 6028566, JAPAN.	GENERAL & INTERNAL MEDICINE
LIU Y;ZHANG H;ZHOU L;LI WC;YANG L;LI W;LI KZ;LIU XB	LIU, YA;ZHANG, HAO;ZHOU, LI;LI, WEICHUN;YANG, LE;LI, WEN;LI, KEZHOU;LIU, XUBAO	ALEKSOVA JASNA, 2016, BMJ CASE REP, V2016, DOI 10.1136/BCR-2016-217454;ALESSANDRINO F, 2019, ABDOM RADIOL, V44, P1917, DOI 10.1007/S00261-019-01935-2;ANSARI MJI, 2003, J EXP MED, V198, P63, DOI 10.1084/JEM.20022125;BAJWA RAVNEET, 2019, J CLIN MED RES, V11, P225, DOI 10.14740/JOCMR3750;CAPITAO RICARDO, 2018, BMJ CASE REP, V2018, DOI 10.1136/BCR-2017-220999;CHAE YK, 2017, CANCER IMMUNOL IMMUN, V66,…	IMMUNE CHECKPOINT INHIBITORS (ICIS) SUCH AS ANTI-PROGRAMMED DEATH-1 (PD-1) AND ITS LIGAND PD-L1 AND ANTI-CYTOTOXIC T-LYMPHOCYTE ANTIGEN 4 (CTLA-4) MONOCLONAL ANTIBODIES, ARE INVOLVED IN T CELL-MEDIATED IMMUNE RESPONSE AUGMENTATION AND PROMOTE ANTI-TUMOR IMMUNITY. CANCER PATIENTS TREATED WITH COMBINATION OF IMMUNOTHERAPY, CHEMOTHERAPY, RADIOTHERAPY, AND TARGETED THERAPY EXHIBIT SUPERIOR CLINICAL O…	627612				SICHUAN UNIV, WEST CHINA HOSP, DEPT PANCREAT SURG, CHENGDU, PEOPLES R CHINA.; SICHUAN UNIV, WEST CHINA HOSP, CORE FACIL, CHENGDU, PEOPLES R CHINA.; CIVIL AVIAT FLIGHT UNIV CHINA, CAAC ACAD, GUANGHAN, PEOPLES R CHINA.; SICHUAN UNIV, WEST CHINA HOSP, LUNG CANC CTR, CHENGDU, PEOPLES R CHINA.;						2022-09-13	IMMUNE CHECKPOINT INHIBITORS; IMMUNE-RELATED ADVERSE EVENTS; ICIS ASSOCIATED WITH DIABETES MELLITUS; AMYLASE; LIPASE; PANCREATITIS; PANCREATIC EXOCRINE INSUFFICIENCY	10.3389/fonc.2021.627612	ARTICLE				HUAXIPANCREAS@163.COM; XBLIU@MEDMAIL.COM.CN			NATURAL SCIENCE FOUNDATION OF CHINA (NSFC) [51675356]; KEY RESEARCH AND DEVELOPMENT PROJECTS IN SICHUAN PROVINCE [2019YFS0043, 2020YFS0261]; 1.3.5 PROJECT FOR DISCIPLINES OF EXCELLENCE-CLINICAL RESEARCH INCUBATION PROJECT, WEST CHINA HOSPITAL, SICHUAN UNIVERSITY [ZY2017302]	THIS RESEARCH WAS SPONSORED BY THE NATURAL SCIENCE FOUNDATION OF CHINA (NSFC), NO. 51675356; THE KEY RESEARCH AND DEVELOPMENT PROJECTS IN SICHUAN PROVINCE (NO. 2020YFS0261); THE KEY RESEARCH AND DEVELOPMENT PROJECTS IN SICHUAN PROVINCE (NO. 2019YFS0043); AND THE 1.3.5 PROJECT FOR DISCIPLINES OF EXCELLENCE-CLINICAL RESEARCH INCUBATION PROJECT (ZY2017302), WEST CHINA HOSPITAL, SICHUAN UNIVERSITY.	QU5SZ				IMMUNE CHECKPOINT INHIBITOR; TYPE-1 DIABETES-MELLITUS; KETOACIDOSIS; ENDOCRINE; PATIENT		FRONT ONCOL	FRONT. ONCOL.	ENGLISH	74	GOLD, GREEN PUBLISHED		AVENUE DU TRIBUNAL FEDERAL 34, LAUSANNE, CH-1015, SWITZERLAND	FEB 25	11	LAUSANNE	33732647		J	FRONTIERS MEDIA SA	2021		LI, KZ; LIU, XB (通讯作者)，SICHUAN UNIV, WEST CHINA HOSP, DEPT PANCREAT SURG, CHENGDU, PEOPLES R CHINA.	ONCOLOGY
KHAN S;KHAN SA;LUO X;FATTAH FJ;SALTARSKI J;GLORIA-MCCUTCHEN Y;LU R;XIE Y;LI Q;WAKELAND E;GERBER DE	KHAN, SHAHEEN;KHAN, SAAD A.;LUO, XIN;FATTAH, FARJANA J.;SALTARSKI, JESSICA;GLORIA-MCCUTCHEN, YVONNE;LU, RONG;XIE, YANG;LI, QUAN;WAKELAND, EDWARD;GERBER, DAVID E.	AKEUS P, 2015, EUR J IMMUNOL, V45, P1654, DOI 10.1002/EJI.201445058;ARMENGOL MP, 2003, J IMMUNOL, V170, P6320, DOI 10.4049/JIMMUNOL.170.12.6320;BARONE F, 2008, J IMMUNOL, V180, P5130, DOI 10.4049/JIMMUNOL.180.7.5130;BEDOGNETTI D, 2013, BRIT J CANCER, V109, P2412, DOI 10.1038/BJC.2013.557;BLOGOWSKI W, 2014, PLOS ONE, V9, DOI 10.1371/JOURNAL.PONE.0097613;GONZALEZ-RODRIGUEZ E, 2016, ONCOLOGIST, V21,…	BACKGROUND: UP TO 40% OF CANCER PATIENTS ON IMMUNE CHECKPOINT INHIBITORS DEVELOP CLINICALLY SIGNIFICANT IMMUNE-RELATED ADVERSE EVENTS (IRAES). THE ROLE OF HOST IMMUNE STATUS AND FUNCTION IN PREDISPOSING PATIENTS TO THE DEVELOPMENT OF IRAES REMAINS UNKNOWN. METHODS: SERA FROM 65 PATIENTS RECEIVING IMMUNE CHECKPOINT INHIBITORS AND 13 HEALTHY CONTROLS WERE EVALUATED FOR 40 CYTOKINES AT PRE-TREATMENT…				63	UNIV TEXAS SOUTHWESTERN MED CTR DALLAS, DEPT IMMUNOL, DALLAS, TX 75390 USA.; UNIV TEXAS SOUTHWESTERN MED CTR DALLAS, DEPT INTERNAL MED, DALLAS, TX 75390 USA.; UNIV TEXAS SOUTHWESTERN MED CTR DALLAS, HAROLD C SIMMONS COMPREHENS CANC CTR, DALLAS, TX 75390 USA.; UNIV TEXAS SOUTHWESTERN MED CTR DALLAS, DEPT BIOINFORMAT, DALLAS, TX 75390 USA.; UNIV TEXAS SOUTHWESTERN MED CTR DALLAS, DEPT CLIN SCI, DAL…						2022-09-13		10.1038/s41416-018-0155-1	ARTICLE			1532-1827	DAVID.GERBER@UTSOUTHWESTERN.EDU	68		NATIONAL CANCER INSTITUTE (NCI) MIDCAREER INVESTIGATOR AWARD IN PATIENT-ORIENTED RESEARCH [K24 CA201543-01]; UNIVERSITY OF TEXAS LUNG CANCER SPECIALIZED PROGRAM IN RESEARCH EXCELLENCE (SPORE) [P50-CA-070907-08S1]; CANCER PREVENTION AND RESEARCH INSTITUTE OF TEXAS (CPRIT) [RP15096]; NCI CANCER CENTER SUPPORT GRANT [1P30 CA142543-01]; NATIONAL CANCER INSTITUTE [P30CA142543, P50CA070907, K24CA201543…	THIS STUDY WAS GIVEN IN PART BY A NATIONAL CANCER INSTITUTE (NCI) MIDCAREER INVESTIGATOR AWARD IN PATIENT-ORIENTED RESEARCH (K24 CA201543-01 TO D.E.G.), THE DAVID M. CROWLEY FOUNDATION, THE PETER BRADLEY CARLSON TRUST, THE UNIVERSITY OF TEXAS LUNG CANCER SPECIALIZED PROGRAM IN RESEARCH EXCELLENCE (SPORE, P50-CA-070907-08S1 TO D.E.G.) AND THE CANCER PREVENTION AND RESEARCH INSTITUTE OF TEXAS (CPRI…	HG6ME				RHEUMATOID-ARTHRITIS; AUTOIMMUNE-DISEASE; PD-1 BLOCKADE; LUNG-CANCER; NIVOLUMAB; IPILIMUMAB; BIOMARKERS; CELLS; ASSOCIATION; EXPRESSION	1	BRIT J CANCER	BR. J. CANCER	ENGLISH	30	HYBRID, GREEN PUBLISHED	LU, RONG/0000-0003-4321-9144; KHAN, SAAD/0000-0002-3440-9774; KHAN, SHAHEEN/0000-0002-1472-8129	MACMILLAN BUILDING, 4 CRINAN ST, LONDON N1 9XW, ENGLAND	JAN 8	6	LONDON	30377338		J	NATURE PUBLISHING GROUP	2019	LU, RONG/J-5771-2019; KHAN, SAAD/AAQ-5880-2020	GERBER, DE (通讯作者)，UNIV TEXAS SOUTHWESTERN MED CTR DALLAS, DEPT INTERNAL MED, DALLAS, TX 75390 USA.; GERBER, DE (通讯作者)，UNIV TEXAS SOUTHWESTERN MED CTR DALLAS, HAROLD C SIMMONS COMPREHENS CANC CTR, DALLAS, TX 75390 USA.; GERBER, DE (通讯作者)，UNIV TEXAS SOUTHWESTERN MED CTR DALLAS, DEPT CLIN SCI, DALLAS, TX 75390 USA.	ONCOLOGY
GEORGE S;RINI BI;HAMMERS HJ	GEORGE, SABY;RINI, BRIAN I.;HAMMERS, HANS J.	ALLEN E, 2017, SCI TRANSL MED, V9, DOI 10.1126/SCITRANSLMED.AAK9679;AMIN A, 2017, ANN M INT KIDN CANC;ATKINS M, 2017, SOC IMM CANC SITC 32;ATKINS MB, 2018, LANCET ONCOL, V19, P405, DOI 10.1016/S1470-2045(18)30081-0;ATKINS MB, 2017, J CLIN ONCOL, V35, DOI 10.1200/JCO.2017.35.15_SUPPL.4505;BETTS K, 2018, J CLIN ONCOL S15, V36;BRAHMER JR, 2018, J CLIN ONCOL, V36, P1714, DOI 10.1200/JCO.2017.77.6385;…	IMPORTANCE NOVEL IMMUNOTHERAPIES, NOTABLY THE IMMUNE CHECKPOINT INHIBITORS, HAVE BEEN SHOWN TO BE EFFICACIOUS IN PATIENTS WITH ADVANCED RENAL CELL CARCINOMA, BUT INNATE OR ADAPTIVE RESISTANCE IS OBSERVED WITH SINGLE-AGENT IMMUNOTHERAPY. NEW COMBINATION TREATMENT STRATEGIES ARE NEEDED THAT CAN IMPROVE EFFICACY IN A BROADER PATIENT POPULATION, WITHOUT EXACERBATING THE TOXIC EFFECTS. OBSERVATIONS NU…				411	ROSWELL PK COMPREHENS CANC CTR, DEPT MED, ELM & CARLTON STS, BUFFALO, NY 14263 USA.; CLEVELAND CLIN, TAUSSIG CANC INST, DEPT HEMATOL & MED ONCOL, CLEVELAND, OH 44106 USA.; UT SOUTHWESTERN, KIDNEY CANC PROGRAM, DEPT INTERNAL MED, DALLAS, TX USA.;						2022-09-13		10.1001/jamaoncol.2018.4604	REVIEW			2374-2445	SABY.GEORGE@ROSWELLPARK.ORG	421		BRISTOL-MYERS SQUIBB	BRISTOL-MYERS SQUIBB FINANCIALLY SUPPORTED INDEPENDENT WRITING AND EDITORIAL SUPPORT AS DESCRIBED IN THE ADDITIONAL CONTRIBUTIONS SECTION.	HO8LF				DOSE RECOMBINANT INTERLEUKIN-2; ENDOTHELIAL GROWTH-FACTOR; TARGETED THERAPY; ADVERSE EVENTS; IPILIMUMAB; NIVOLUMAB; CANCER; BEVACIZUMAB; MELANOMA; IMMUNOSUPPRESSION	3	JAMA ONCOL	JAMA ONCOL.	ENGLISH	48		GEORGE, SABY/0000-0002-0444-5870	330 N WABASH AVE, STE 39300, CHICAGO, IL 60611-5885 USA	MAR	11	CHICAGO	30476955		J	AMER MEDICAL ASSOC	2019		GEORGE, S (通讯作者)，ROSWELL PK COMPREHENS CANC CTR, DEPT MED, ELM & CARLTON STS, BUFFALO, NY 14263 USA.	ONCOLOGY
KANAOKA K;MORIIZUMI K;OKADA H;IWAHASHI K;TSUJI H;YASUOKA H;MINAMI S	KANAOKA, KENSUKE;MORIIZUMI, KAZUNORI;OKADA, HIDEYASU;IWAHASHI, KIYOSHI;TSUJI, HIROMI;YASUOKA, HIRONAO;MINAMI, SEIGO	BRAHMER JR, 2018, J CLIN ONCOL, V36, P1714, DOI 10.1200/JCO.2017.77.6385;DE MARTIN E, 2018, J HEPATOL, V68, P1181, DOI 10.1016/J.JHEP.2018.01.033;IWAMOTO K, 2017, EUR J DERMATOL, V27, P301, DOI 10.1684/EJD.2017.2973;KUROKAWA K, 2019, INTERNAL MED, V58, P3283, DOI 10.2169/INTERNALMEDICINE.2591-18;MOK TSK, 2019, LANCET, V393, P1819, DOI 10.1016/S0140-6736(18)32409-7;OSA A, 2018, JCI INSIGHT, V3, DO…	HEPATITIS IS ONE OF THE SERIOUS IMMUNE-RELATED ADVERSE EVENTS (IRAES). HOWEVER, DELAYED-ONSET HEPATITIS INDUCED BY IMMUNE-CHECKPOINT INHIBITORS (ICIS) IS RARE, AND THE HISTOPATHOLOGICAL FEATURES REMAIN TO BE CLARIFIED. A 65-YEAR-OLD WOMAN WITH ADVANCED LUNG ADENOCARCINOMA IN THE RIGHT UPPER LOBE (CT4N3M1C, C-STAGE IVB) RECEIVED FOUR COURSES OF PEMBROLIZUMAB. HER HEPATIC AND BILIARY TRACT ENZYME L…				586	OSAKA POLICE HOSP, DEPT RESP MED, OSAKA, JAPAN.; OSAKA POLICE HOSP, DEPT GASTROENTEROL, OSAKA, JAPAN.; OSAKA POLICE HOSP, DEPT PATHOL, OSAKA, JAPAN.;						2022-09-13	PEMBROLIZUMAB; IMMUNE-RELATED ADVERSE EVENTS; HEPATITIS; CD3-POSITIVE LYMPHOCYTE; CD8-POSITIVE LYMPHOCYTE	10.1159/000509953	ARTICLE			1662-0631	SEIGOMINAMI@OPH.GR.JP	592				VK7DX					3	CASE REP GASTROENTER	CASE REP. GASTROENTEROL.	ENGLISH	11	GREEN PUBLISHED, GOLD		ALLSCHWILERSTRASSE 10, CH-4009 BASEL, SWITZERLAND	SEP-DEC	7	BASEL	33250701		J	KARGER	2020		MINAMI, S (通讯作者)，OSAKA POLICE HOSP, DEPT RESP MED, TENNOJI KU, 10-31 KITAYAMA CHO, OSAKA 5430035, JAPAN.	GASTROENTEROLOGY & HEPATOLOGY
SOM A;MANDALIYA R;ALSAADI D;FARSHIDPOUR M;CHARABATY A;MALHOTRA N;MATTAR MC	SOM, ANIRUDDH;MANDALIYA, ROHAN;ALSAADI, DANA;FARSHIDPOUR, MAHAM;CHARABATY, ALINE;MALHOTRA, NIDHI;MATTAR, MARK C.	ABU-SBEIH H, 2018, J IMMUNOTHER CANCER, V6, DOI 10.1186/S40425-018-0461-4;ALLISON JP, 1982, J IMMUNOL, V129, P2293;ANONYMOUS, 2014, ASCO M ABSTR, DOI 10.1200/JCO.2014.32.15_SUPPL.9096;BECK KE, 2006, J CLIN ONCOL, V24, P2283, DOI 10.1200/JCO.2005.04.5716;BERGQVIST V, 2017, CANCER IMMUNOL IMMUN, V66, P581, DOI 10.1007/S00262-017-1962-6;BERMAN DAVID, 2010, CANCER IMMUN, V10, P11;BOURKE JM, 2016, MED…	IMMUNE CHECKPOINT INHIBITORS (ICIS) ARE MONOCLONAL ANTIBODIES THAT TARGET DOWN-REGULATORS OF THE ANTI-CANCER IMMUNE RESPONSE: CYTOTOXIC T-LYMPHOCYTE ANTIGEN-4, PROGRAMMED CELL DEATH PROTEIN-1, AND ITS LIGAND PROGRAMMED DEATH-LIGAND 1. ICIS HAVE REVOLUTIONIZED THE TREATMENT OF A VARIETY OF MALIGNANCIES. HOWEVER, MANY IMMUNE-RELATED ADVERSE EVENTS HAVE ALSO BEEN DESCRIBED WHICH MAINLY OCCURS AS THE…				405	MEDSTAR WASHINGTON HOSP CTR, DEPT INTERNAL MED, WASHINGTON, DC 20010 USA.; MEDSTAR GEORGETOWN UNIV HOSP, DEPT GASTROENTEROL, WASHINGTON, DC 20007 USA.; MEDSTAR GEORGETOWN UNIV HOSP, DEPT INTERNAL MED, WASHINGTON, DC 20007 USA.; MEDSTAR UNION MEM HOSP, DEPT INTERNAL MED, BALTIMORE, MD 21218 USA.; GOOD SAMARITAN HOSP, BALTIMORE, MD 21218 USA.; SIBLEY MEM HOSP, DEPT GASTROENTEROL, WASHINGTON, DC 200…						2022-09-13	IMMUNE CHECKPOINT INHIBITORS; IMMUNE-RELATED ADVERSE EVENTS; CYTOTOXIC T-LYMPHOCYTE-ASSOCIATED ANTIGEN 4; PROGRAMMED CELL DEATH PROTEIN 1; PROGRAMMED DEATH-LIGAND 1; IMMUNE-MEDIATED COLITIS	10.12998/wjcc.v7.i4.405	REVIEW				MARK.C.MATTAR@MEDSTAR.NET	418				HM8MS				RESISTANT PROSTATE-CANCER; ADVERSE EVENTS; MONOCLONAL-ANTIBODIES; METASTATIC MELANOMA; COMBINED NIVOLUMAB; DOUBLE-BLIND; IPILIMUMAB; ANTI-CTLA-4; IMMUNOTHERAPY; BLOCKADE	4	WORLD J CLIN CASES	WORLD J. CLIN. CASES	ENGLISH	83	GREEN PUBLISHED, GOLD, GREEN SUBMITTED		8226 REGENCY DR, PLEASANTON, CA 94588 USA	FEB 26	14	PLEASANTON	30842952		J	BAISHIDENG PUBLISHING GROUP INC	2019		MATTAR, MC (通讯作者)，MEDSTAR GEORGETOWN UNIV HOSP, DEPT GASTROENTEROL, IBD CTR, 3800 RESERVOIR RD NW, WASHINGTON, DC 20007 USA.	GENERAL & INTERNAL MEDICINE
YOUSAF N;DAVIDSON M;GOODE E;THOMAS C;HUNG R;GORE M;LARKIN J	YOUSAF, NADIA;DAVIDSON, MICHAEL;GOODE, EMILY;THOMAS, CHARLOTTE;HUNG, RACHEL;GORE, MARTIN;LARKIN, JAMES	BALCH CM, 2009, J CLIN ONCOL, V27, P6199, DOI 10.1200/JCO.2009.23.4799;CHENG R, 2015, J GASTROEN HEPATOL, V30, P657, DOI 10.1111/JGH.12888;DEPARTMENT OF HEALTH, 2014, PBR TAR INF SPREADSH;DOWNEY SG, 2007, CLIN CANCER RES, V13, P6681, DOI 10.1158/1078-0432.CCR-07-0187;FECHER LA, 2013, ONCOLOGIST, V18, P733, DOI 10.1634/THEONCOLOGIST.2012-0483;HODI FS, 2010, NEW ENGL J MED, V363, P711, DOI 10.1056/…	THERE ARE NO PUBLISHED DATA ON THE COSTS ASSOCIATED WITH INVESTIGATING AND MANAGING TOXICITY FROM IPILIMUMAB TREATMENT IN PATIENTS WITH METASTATIC MELANOMA. PATIENTS TREATED WITH IPILIMUMAB AT THE ROYAL MARSDEN HOSPITAL BETWEEN 1 SEPTEMBER 2010 AND 1 APRIL 2013 WERE IDENTIFIED. DATA ON DEMOGRAPHICS, INVESTIGATIONS AND SURVIVAL OUTCOMES WERE COLLECTED. PATIENTS WITH GRADE 3 OR HIGHER IMMUNE-RELATE…				259	ROYAL MARSDEN HOSP, DEPT MED, LONDON SW3 6JJ, ENGLAND.;						2022-09-13	CTLA-4; IMMUNOTHERAPY; METASTATIC MELANOMA	10.1097/CMR.0000000000000158	ARTICLE			1473-5636	JAMES.LARKIN@RMH.NHS.UK	264				CH0AL				INFLAMMATORY-BOWEL-DISEASE; METASTATIC MELANOMA; ADVERSE EVENTS; MANAGEMENT; INFLIXIMAB; SAFETY	3	MELANOMA RES	MELANOMA RES.	ENGLISH	24		LARKIN, JAMES/0000-0001-5569-9523	TWO COMMERCE SQ, 2001 MARKET ST, PHILADELPHIA, PA 19103 USA	JUN	6	PHILADELPHIA	25860328		J	LIPPINCOTT WILLIAMS & WILKINS	2015		LARKIN, J (通讯作者)，ROYAL MARSDEN HOSP, DEPT MED, FULHAM RD, LONDON SW3 6JJ, ENGLAND.	ONCOLOGY; DERMATOLOGY; RESEARCH & EXPERIMENTAL MEDICINE
ARGNANI L;CASADEI B;PELUSI C;LO PREIATO V;PAGOTTO U;BERTONI F;ZINZANI PL	ARGNANI, LISA;CASADEI, BEATRICE;PELUSI, CARLA;LO PREIATO, VALENTINA;PAGOTTO, UBERTO;BERTONI, FRANCESCO;ZINZANI, PIER LUIGI	ANSELL SM, 2019, J CLIN ONCOL, V37, P481, DOI 10.1200/JCO.18.00766;ARMAND P, 2019, J CLIN ONCOL, V37, P3291, DOI 10.1200/JCO.19.01389;BRAHMER JR, 2018, J CLIN ONCOL, V36, P1714, DOI 10.1200/JCO.2017.77.6385;CHEN TW, 2015, ANN ONCOL, V26, P1824, DOI 10.1093/ANNONC/MDV182;CHESON BD, 2007, J CLIN ONCOL, V25, P579, DOI 10.1200/JCO.2006.09.2403;CHESON BD, 2014, J CLIN ONCOL, V32, P3059, DOI 10.1200/JC…	IMMUNE CHECKPOINT INHIBITORS (ICIS) SHOW EFFICACY IN THE TREATMENT OF NON-HODGKIN LYMPHOMAS (NHL). HOWEVER, THESE AGENTS ARE ASSOCIATED WITH A UNIQUE GROUP OF SIDE EFFECTS CALLED IMMUNE-RELATED ADVERSE EVENTS (IRAES). WE CONDUCTED AN OBSERVATIONAL RETROSPECTIVE/PROSPECTIVE STUDY ON PATIENTS WITH RELAPSED/REFRACTORY NHL TREATED WITH ICI TO DETERMINE THE INCIDENCE OF IRAES ASSESSING THE TYPE, SEVER…	1753				IRCCS AZIENDA OSPED UNIV BOLOGNA, IST EMATOL SERAGNOLI, VIA MASSARENTI 9, I-40138 BOLOGNA, ITALY.; UNIV BOLOGNA, DIPARTIMENTO MED SPECIALIST DIAGNOST & SPERIMENTA, BOLOGNA, ITALY.; UNIV BOLOGNA, IRCCS AZIENDA OSPED UNIV BOLOGNA, UNIT ENDOCRINOL & PREVENT & CARE DIABET, BOLOGNA, ITALY.; USI, FAC BIOMED SCI, INST ONCOL RES, BELLINZONA, SWITZERLAND.; ONCOL INST SOUTHERN SWITZERLAND, BELLINZONA, SWIT…						2022-09-13		10.1038/s41598-022-05861-0	ARTICLE				LISA.ARGNANI@UNIBO.IT					YS9HB				AMERICAN SOCIETY; CLINICAL-TRIALS; NIVOLUMAB; ASSOCIATION; BLOCKADE; ONCOLOGY	1	SCI REP-UK	SCI REP	ENGLISH	33	GREEN PUBLISHED, GOLD	ARGNANI, LISA/0000-0003-4225-4626	HEIDELBERGER PLATZ 3, BERLIN, 14197, GERMANY	FEB 2	7	BERLIN	35110658		J	NATURE PORTFOLIO	2022		ARGNANI, L (通讯作者)，IRCCS AZIENDA OSPED UNIV BOLOGNA, IST EMATOL SERAGNOLI, VIA MASSARENTI 9, I-40138 BOLOGNA, ITALY.; ARGNANI, L (通讯作者)，UNIV BOLOGNA, DIPARTIMENTO MED SPECIALIST DIAGNOST & SPERIMENTA, BOLOGNA, ITALY.	SCIENCE & TECHNOLOGY - OTHER TOPICS
KUBO T;SUGAWARA T;SHINKAWA T;KURISU T;KOUZEN N;TANAKA T;FUKUTA F;YAMASAKI K;SUGITA S;MATSUO K;MORITA R;HIROHASHI Y;TSUKAHARA T;KANASEKI T;HASEGAWA T;MASUMORI N;TORIGOE T	KUBO, TERUFUMI;SUGAWARA, TARO;SHINKAWA, TOMOYO;KURISU, TOMOYO;KOUZEN, NODOKA;TANAKA, TOSHIAKI;FUKUTA, FUMIMASA;YAMASAKI, KOUJI;SUGITA, SHINTARO;MATSUO, KAZUHIKO;MORITA, RENA;HIROHASHI, YOSHIHIKO;TSUKAHARA, TOMOHIDE;KANASEKI, TAKAYUKI;HASEGAWA, TADASHI;MASUMORI, NAOYA;TORIGOE, TOSHIHIKO	BRILLI L, 2017, ENDOCRINE, V58, P535, DOI 10.1007/S12020-017-1289-2;DE VELASCO G, 2017, CANCER IMMUNOL RES, V5, P312, DOI 10.1158/2326-6066.CIR-16-0237;HODI FS, 2016, LANCET ONCOL, V17, P1558, DOI 10.1016/S1470-2045(16)30366-7;IWAMA S, 2014, SCI TRANSL MED, V6, DOI 10.1126/SCITRANSLMED.3008002;JOHNSON DB, 2019, NAT MED, V25, P1243, DOI 10.1038/S41591-019-0523-2;KAMPHORST AO, 2017, P NATL ACAD SCI…	EFFECTIVE MANAGEMENT OF IMMUNE-RELATED ADVERSE EVENTS IN PATIENTS RECEIVING IMMUNOTHERAPY FOR CANCER IS PROBLEMATIC. IN THIS REPORT, WE PRESENT THE CASE OF A 58-YEAR-OLD MAN WITH ADVANCED CLEAR CELL RENAL CELL CARCINOMA WHO RESPONDED WELL TO A COMBINATION OF IPILIMUMAB AND NIVOLUMAB. HOWEVER, AFTER TWO COURSES OF TREATMENT, HE DEVELOPED FULMINANT HEPATITIS AND DIED. AN AUTOPSY CONFIRMED THAT THE …				136	SAPPORO MED UNIV, SCH MED, DEPT PATHOL, SAPPORO, HOKKAIDO, JAPAN.; SAPPORO MED UNIV HOSP, DEPT SURG PATHOL, SAPPORO, HOKKAIDO, JAPAN.; SAPPORO MED UNIV, SCH MED, DEPT UROL, SAPPORO, HOKKAIDO, JAPAN.; SAPPORO CLIN LAB INC, SAPPORO, HOKKAIDO, JAPAN.;						2022-09-13	FULMINANT HEPATITIS; IMMUNE CHECKPOINT INHIBITOR; IMMUNE-RELATED ADVERSE EVENTS; AUTOPSY	10.1080/25785826.2020.1788229	ARTICLE			2578-5826	KUBOTERU@SAPMED.AC.JP	141				WD0AW				ADVERSE EVENTS; IMMUNE; INHIBITORS	2	IMMUNOL MED	IMMUNOL. MED.	ENGLISH	15	GOLD	TORIGOE, TOSHIHIKO/0000-0002-9463-5917	2-4 PARK SQUARE, MILTON PARK, ABINGDON OR14 4RN, OXON, ENGLAND	APR 3	6	ABINGDON	32634346		J	TAYLOR & FRANCIS LTD	2021	HIROHASHI, YOSHIHIKO/AFQ-4227-2022	KUBO, T (通讯作者)，SAPPORO MED UNIV, SCH MED, DEPT PATHOL, CHUO KU, SOUTH 1,WEST 17, SAPPORO, HOKKAIDO 0608556, JAPAN.	IMMUNOLOGY; RHEUMATOLOGY
KING GT;SHARMA P;DAVIS SL;JIMENO A	KING, G. T.;SHARMA, P.;DAVIS, S. L.;JIMENO, A.	ABDEL-RAHMAN O, 2016, THER ADV RESPIR DIS, V10, P183, DOI 10.1177/1753465816636557;ACUNA SA, 2016, JAMA ONCOL, V2, P463, DOI 10.1001/JAMAONCOL.2015.5137;ADORINI L, 2008, NAT CLIN PRACT RHEUM, V4, P404, DOI 10.1038/NCPRHEUM0855;AHMED KA, 2017, INT J RADIAT ONCOL, V98, P224, DOI 10.1016/J.IJROBP.2017.01.063;ALBAREL F, 2015, EUR J ENDOCRINOL, V172, DOI 10.1530/EJE-14-0845;APOLO AB, 2017, J CLIN ONCO…	THE RECENT DEVELOPMENT OF MONOCLONAL ANTIBODIES THAT DISINHIBIT THE IMMUNE SYSTEM FROM RECOGNIZING AND ATTACKING TUMOR CELLS HAS REVOLUTIONIZED THE TREATMENT OF CANCER. AMONG THESE AGENTS ARE DRUGS THAT SPECIFICALLY BLOCK CYTOTOXIC T-LYMPHOCYTE PROTEIN 4 (CTLA-4), PROGRAMMED CELL DEATH PROTEIN 1 (PD-1) AND PROGRAMMED CELL DEATH 1 LIGAND 1 (PD-L1) SIGNALING, CALLED IMMUNE CHECKPOINT INHIBITORS (IC…				103	UNIV COLORADO, SCH MED, DIV MED ONCOL, DEPT MED, AURORA, CO USA.; UNIV COLORADO, SCH MED, DIV HEMATOL, DEPT MED, AURORA, CO USA.;						2022-09-13	IMMUNE CHECKPOINT INHIBITORS; IMMUNE-RELATED ADVERSE EVENTS; CANCER IMMUNOTHERAPY; IMMUNO-ONCOLOGY; AUTOIMMUNITY; IMMUNOTOXICITY	10.1358/dot.2018.54.2.2776626	REVIEW			1699-4019	SARAH.DAVIS@UCDENVER.EDU; ANTONIO.JIMENO@UCDENVER.EDU	122				GC0IM				CELL LUNG-CANCER; ACUTE INTERSTITIAL NEPHRITIS; D ENDOCRINE SYSTEM; ADVANCED MELANOMA; METASTATIC MELANOMA; T-CELLS; PHASE-2 TRIAL; OPEN-LABEL; ANTITUMOR IMMUNITY; COMBINED NIVOLUMAB	2	DRUG TODAY	DRUGS TODAY	ENGLISH	130			398 PROVENCA, 08025 BARCELONA, SPAIN	FEB	20	BARCELONA	29637937		J	PROUS SCIENCE, SAU-THOMSON REUTERS	2018		DAVIS, SL; JIMENO, A (通讯作者)，UNIV COLORADO, SCH MED, 12801 EAST 17TH AVE,RC1S L18-8106,MAIL STOP 8117, AURORA, CO 80045 USA.	PHARMACOLOGY & PHARMACY
BELLIERE J;MAZIERES J;MEYER N;CHEBANE L;DESPAS F	BELLIERE, JULIE;MAZIERES, JULIEN;MEYER, NICOLAS;CHEBANE, LEILA;DESPAS, FABIEN	BALAKRISHNA P, 2017, CASE REP ONCOL MED, V2017, DOI 10.1155/2017/5063405;BOTTLAENDER L, 2017, J IMMUNOTHER CANCER, V5, DOI 10.1186/S40425-017-0261-2;BRAHMER JR, 2018, J CLIN ONCOL, V36, P1714, DOI 10.1200/JCO.2017.77.6385;BRAHMER JR, 2010, J CLIN ONCOL, V28, P3167, DOI 10.1200/JCO.2009.26.7609;BRENNAN DC, 2013, REV MED VIROL, V23, P97, DOI 10.1002/RMV.1733;BRUIN MAC, 2021, EUR J CLIN PHARMACOL, V…	IMMUNE CHECKPOINT INHIBITORS (ICI) TARGETING CTLA-4 AND THE PD-1/PD-L1 AXIS HAVE UNPRECEDENTEDLY IMPROVED GLOBAL PROGNOSIS IN SEVERAL TYPES OF CANCERS. HOWEVER, THEY ARE ASSOCIATED WITH THE OCCURRENCE OF IMMUNE-RELATED ADVERSE EVENTS. DESPITE THEIR LOW INCIDENCE, RENAL COMPLICATIONS CAN INTERFERE WITH THE ONCOLOGIC STRATEGY. THE BREAKING OF PERIPHERAL TOLERANCE AND THE EMERGENCE OF AUTO- OR DRUG-…	1187				UNIV HOSP TOULOUSE, DEPT NEPHROL & ORGAN TRANSPLANTAT, F-31400 TOULOUSE, FRANCE.; INST METAB & CARDIOVASC DIS, INSERM, U1048, F-31400 TOULOUSE, FRANCE.; PAUL SABATIER UNIV, DEPT BIOL SCI, F-31400 TOULOUSE, FRANCE.; INST UNIV CANC TOULOUSE ONCOPOLE, F-31400 TOULOUSE, FRANCE.; UNIV HOSP TOULOUSE, DEPT PNEUMOL, F-31400 TOULOUSE, FRANCE.; UNIV HOSP TOULOUSE, DEPT DERMATOL, F-31400 TOULOUSE, FRANCE.; …						2022-09-13	RENAL COMPLICATIONS; ACUTE KIDNEY INJURY; IMMUNE CHECK POINT INHIBITORS; IMMUNE-RELATED ADVERSE EVENTS	10.3390/diagnostics11071187	REVIEW			2075-4418	BELLIERE.J@CHU-TOULOUSE.FR; MAZIERES.J@CHU-TOULOUSE.FR; MEYER.N@CHU-TOULOUSE.FR; LEILA.CHEBANE@UNIV-TLSE3.FR; FABIEN.DESPAS@UNIV-TLSE3.FR					TN3UI				ACUTE KIDNEY INJURY; PHASE-I; PEMBROLIZUMAB; COMBINATION; NIVOLUMAB; TOXICITIES; MANAGEMENT; PATIENT; MK-1308; SAFETY	7	DIAGNOSTICS	DIAGNOSTICS	ENGLISH	65	GREEN PUBLISHED, GOLD		ST ALBAN-ANLAGE 66, CH-4052 BASEL, SWITZERLAND	JUL	15	BASEL	34208848		J	MDPI	2021	MAZIERES, JULIEN/M-3986-2014	BELLIERE, J (通讯作者)，UNIV HOSP TOULOUSE, DEPT NEPHROL & ORGAN TRANSPLANTAT, F-31400 TOULOUSE, FRANCE.; BELLIERE, J (通讯作者)，INST METAB & CARDIOVASC DIS, INSERM, U1048, F-31400 TOULOUSE, FRANCE.; BELLIERE, J (通讯作者)，PAUL SABATIER UNIV, DEPT BIOL SCI, F-31400 TOULOUSE, FRANCE.	GENERAL & INTERNAL MEDICINE
KIM SH;SINGH R;HAN C;CHO E;KIM YI;LEE DG;KIM YH;KIM SS;SHIN DH;YOU HJ;LEE HW;KWON BS;CHOI BK	KIM, SEON-HEE;SINGH, ROHIT;HAN, CHUNGYONG;CHO, EUNJUNG;KIM, YU I.;LEE, DON G.;KIM, YOUNG H.;KIM, SANG SOO;SHIN, DONG HOON;YOU, HYE JIN;LEE, HYEON-WOO;KWON, BYOUNG S.;CHOI, BEOM K.	AHN E, 2018, P NATL ACAD SCI USA, V115, P4749, DOI 10.1073/PNAS.1718217115;ARENS R, 2001, IMMUNITY, V15, P801, DOI 10.1016/S1074-7613(01)00236-9;BAXI S, 2018, BMJ-BRIT MED J, V360, DOI 10.1136/BMJ.K793;BIRNBAUM MATHEW R, 2017, JAAD CASE REP, V3, P208, DOI 10.1016/J.JDCR.2017.02.015;BUCHAN SL, 2018, IMMUNITY, V49, P958, DOI 10.1016/J.IMMUNI.2018.09.014;CELADA LJ, 2017, AM J RESP CELL MOL, V56, P74…	THE ANTITUMOR CAPABILITIES OF AGONISTIC ANTI-4-1BB MABS HAVE MADE THEM AN ATTRACTIVE TARGET FOR TUMOR IMMUNOTHERAPY. HOWEVER, THE ADVERSE SIDE EFFECTS ASSOCIATED WITH AGONIST ANTIBODIES HAVE HINDERED THEIR CLINICAL DEVELOPMENT. HERE, WE AIMED TO STUDY THE IMMUNE-RELATED ADVERSE EVENTS OF REPEATED DOSES AND LONG-TERM USE OF AGONISTIC ANTI-4-1BB MABS. WE SHOW THAT CHRONIC ACTIVATION OF 4-1BB SIGNAL…				1956	NATL CANC CTR, DIV TUMOR IMMUNOL, GOYANG 10408, SOUTH KOREA.; NATL CANC CTR, GRAD SCH CANC SCI & POLICY, GOYANG 10408, SOUTH KOREA.; PROGRAM IMMUNOTHERAPY RES, BIOMED PROD BRANCH, GOYANG 10408, SOUTH KOREA.; EUTILEX CO LTD, EUTILEX INST BIOMED RES, SEOUL 08594, SOUTH KOREA.; NATL CANC CTR, DIV CONVERGENCE TECHNOL, GOYANG 10408, SOUTH KOREA.; NATL CANC CTR, DIV TRANSLAT SCI, GOYANG 10408, SOUTH KO…						2022-09-13	4-1BB; COSTIMULATION; GRANULOMA; CD8 LYMPHOCYTE; MACROPHAGE	10.1038/s41423-020-00533-3	ARTICLE	AUG 2020		2042-0226	11380@NCC.RE.KR	1968		NATIONAL RESEARCH FOUNDATION OF KOREA (NRF) - KOREAN GOVERNMENT (MOE) [2018R1A6A3A01011692]; NATIONAL RESEARCH FOUNDATION OF KOREA (NRF) -KOREAN GOVERNMENT (MSIT) [2019R1C1C1008999]; NATIONAL CANCER CENTER OF KOREA [NCC1810102/191050/1911261, NCC-2010190]	THIS STUDY WAS SUPPORTED BY THE NATIONAL RESEARCH FOUNDATION OF KOREA (NRF) GRANT FUNDED BY THE KOREAN GOVERNMENT (2018R1A6A3A01011692 [SHK] FROM MOE AND 2019R1C1C1008999 [CH] FROM MSIT) AND THE NATIONAL CANCER CENTER OF KOREA (NCC1810102/191050/1911261 [BKC] AND NCC-2010190 [CH]). WE THANK THE FLOW CYTOMETRY CORE FACILITY AND ANIMAL SCIENCES BRANCH AT THE NATIONAL CANCER CENTER RESEARCH INSTITUT…	TS2JE				T-CELLS; PD-1; LYMPHOCYTES; EXPRESSION; SURVIVAL; THERAPY; CANCER; IMMUNOTHERAPY; COMBINATION; PROGRESSION	8	CELL MOL IMMUNOL	CELL. MOL. IMMUNOL.	ENGLISH	43	HYBRID, GREEN PUBLISHED	SINGH, ROHIT/0000-0003-3923-144X	5 DONGDAN SANTIAO, DONGCHEN DISTRICT, BEING, 100005, PEOPLES R CHINA	AUG	13	BEING	32868911		J	CHIN SOCIETY IMMUNOLOGY	2021	LEE, HYEON WOO/ABF-4059-2020	CHOI, BK (通讯作者)，PROGRAM IMMUNOTHERAPY RES, BIOMED PROD BRANCH, GOYANG 10408, SOUTH KOREA.	IMMUNOLOGY
SUN S;WANG F	SUN, SHAN;WANG, FENG	BLOOM SM, 2011, CELL HOST MICROBE, V9, P390, DOI 10.1016/J.CHOM.2011.04.009;BORODY TJ, 2012, NAT REV GASTRO HEPAT, V9, P88, DOI 10.1038/NRGASTRO.2011.244;BULLIARD Y, 2013, J EXP MED, V210, P1685, DOI 10.1084/JEM.20130573;CHAPUT N, 2017, ANN ONCOL, V28, P1368, DOI 10.1093/ANNONC/MDX108;COLLISON LW, 2007, NATURE, V450, P566, DOI 10.1038/NATURE06306;CONG YZ, 2009, P NATL ACAD SCI USA, V106, P19256, …	IMMUNE CHECKPOINT BLOCKADE (ICB) THERAPY HAS BECOME A PROMISING WAY OF OVERCOMING CANCERS, WHEREAS THE THERAPY CAN INDUCE IMMUNOPATHOLOGY DUE TO THE DISRUPTION OF THE IMMUNE HOMEOSTASIS. THESE ADVERSE EVENTS CAUSED BY ICB ARE NAMED AS IMMUNE-RELATED ADVERSE EVENTS (IRAES), WHICH CAN BE SEVERE AND LIFE-THREATEN. UNDERSTANDING THE MECHANISMS AND MANAGEMENTS OF IRAES IS CRITICAL FOR IMPROVING THE EF…		XU, J	978-981-15-3266-5; 978-981-15-3265-8	119	SHANGHAI JIAO TONG UNIV, SCH MED, SHANGHAI INST IMMUNOL, DEPT IMMUNOL & MICROBIOL, SHANGHAI 200025, PEOPLES R CHINA.; SHANGHAI JIAO TONG UNIV, SCH MED, SHANGHAI CHILDRENS HOSP, RES CTR TRANSLAT MED, SHANGHAI 200025, PEOPLES R CHINA.;					10.1007/978-981-15-3266-5	2022-09-13	IRAES; MICROBIOTA; INTESTINAL T CELLS; T CELL METABOLISM; T CELL HOMING	10.1007/978-981-15-3266-5_6	ARTICLE; BOOK CHAPTER			2214-8019	WANGFENG16@SJTU.EDU.CN	141				BP4YC				REGULATORY T-CELLS; IMMUNE CHECKPOINT INHIBITOR; GUT MICROBIOTA; SMALL-INTESTINE; DOUBLE-BLIND; IPILIMUMAB; CANCER; MELANOMA; BLOCKADE; INNATE		ADV EXP MED BIOL	ADV.EXP.MED.BIOL.	ENGLISH	89			GEWERBESTRASSE 11, CHAM, CH-6330, SWITZERLAND		23	CHAM	32185709		S	SPRINGER INTERNATIONAL PUBLISHING AG	2020		WANG, F (通讯作者)，SHANGHAI JIAO TONG UNIV, SCH MED, SHANGHAI INST IMMUNOL, DEPT IMMUNOL & MICROBIOL, SHANGHAI 200025, PEOPLES R CHINA.; WANG, F (通讯作者)，SHANGHAI JIAO TONG UNIV, SCH MED, SHANGHAI CHILDRENS HOSP, RES CTR TRANSLAT MED, SHANGHAI 200025, PEOPLES R CHINA.	ONCOLOGY; IMMUNOLOGY; RESEARCH & EXPERIMENTAL MEDICINE
SURESH K;PSOTER KJ;VOONG KR;SHANKAR B;FORDE PM;ETTINGER DS;MARRONE KA;KELLY RJ;HANN CL;LEVY B;FELICIANO JL;BRAHMER JR;FELLER-KOPMAN D;LERNER AD;LEE H;YARMUS L;HALES RK;D'ALESSIO F;DANOFF SK;NAIDOO J	SURESH, KARTHIK;PSOTER, KEVIN J.;VOONG, KHINH RANH;SHANKAR, BAIRAVI;FORDE, PATRICK M.;ETTINGER, DAVID S.;MARRONE, KRISTEN A.;KELLY, RONAN J.;HANN, CHRISTINE L.;LEVY, BENJAMIN;FELICIANO, JOSEPHINE L.;BRAHMER, JULIE R.;FELLER-KOPMAN, DAVID;LERNER, ANDREW D.;LEE, HANS;YARMUS, LONNY;HALES, RUSSELL K.;D'ALESSIO, FRANCO;DANOFF, SONYE K.;NAIDOO, JARUSHKA	ABDEL-WAHAB N, 2016, PLOS ONE, V11, DOI 10.1371/JOURNAL.PONE.0160221;ANTONIA SJ, 2017, NEW ENGL J MED, V377, P1919, DOI 10.1056/NEJMOA1709937;BALAJI A, 2017, ONCOLOGY-NY, V31, P739;BORGHAEI H, 2015, NEW ENGL J MED, V373, P1627, DOI 10.1056/NEJMOA1507643;BRAHMER J, 2015, NEW ENGL J MED, V373, P123, DOI 10.1056/NEJMOA1504627;BRAHMER JR, 2018, J CLIN ONCOL, V36, P1714, DOI 10.1200/JCO.2017.77.6385;F…	WITH INCREASING USE OF IMMUNE CHECKPOINT INHIBITORS (ICIS) FOR ADVANCED NSCLC, THERE IS INCREASING RECOGNITION OF IMMUNE-RELATED ADVERSE EVENTS ASSOCIATED WITH ICI USE. WE RECENTLY REPORTED INCREASED INCIDENCE OF CHECKPOINT INHIBITOR PNEUMONITIS (CIP) IN ICI-TREATED NSCLC PATIENTS. SINCE DEVELOPMENT OF IMMUNE-RELATED ADVERSE EVENTS IN OTHER ORGAN SYSTEMS HAS BEEN ASSOCIATED WITH EITHER NO CHANGE …				494	JOHNS HOPKINS UNIV, SCH MED, DIV PULM CRIT CARE MED, BALTIMORE, MD USA.; JOHNS HOPKINS UNIV, SCH MED, DEPT PEDIAT, BALTIMORE, MD 21205 USA.; JOHNS HOPKINS UNIV, SCH MED, DEPT RADIAT ONCOL, BALTIMORE, MD USA.; JOHNS HOPKINS UNIV, SCH MED, DEPT ONCOL, BALTIMORE, MD 21205 USA.; JOHNS HOPKINS UNIV, BLOOMBERG KIMMEL INST CANC IMMUNOTHERAPY, BALTIMORE, MD USA.;						2022-09-13		10.1016/j.jtho.2018.11.016	ARTICLE			1556-1380	KSURESH2@JHMI.EDU	502		NATIONAL HEART LUNG AND BLOOD INSTITUTE [K08HL132055]; BLOOMBERGSIMILAR TOKIMMEL INSTITUTE FOR CANCER IMMUNOTHERAPY	THE AUTHORS THANK DR. NARESH PUNJABI FOR HIS THOUGHTFUL COMMENTS AND STATISTICAL EXPERTISE REGARDING THE MODELING TECHNIQUES USED IN THE ARTICLE. SUPPORT FOR THIS STUDY WAS PROVIDED BY THE NATIONAL HEART LUNG AND BLOOD INSTITUTE GRANT K08HL132055 (KS) AND THE BLOOMBERG SIMILAR TO KIMMEL INSTITUTE FOR CANCER IMMUNOTHERAPY.	HM0WA				NIVOLUMAB; DOCETAXEL	3	J THORAC ONCOL	J. THORAC. ONCOL.	ENGLISH	26	BRONZE	FELLER-KOPMAN, DAVID/0000-0002-9008-3617; DANOFF, SONYE K./0000-0001-9172-8977; NAIDOO, JARUSHKA/0000-0002-3470-8686	STE 800, 230 PARK AVE, NEW YORK, NY 10169 USA	MAR	9	NEW YORK	30503891		J	ELSEVIER SCIENCE INC	2019	SURESH, KARTHIK/P-6307-2019; FORDE, PATRICK/AAX-2936-2021	SURESH, K (通讯作者)，JOHNS HOPKINS ASTHMA & ALLERGY BLDG, BALTIMORE, MD 21224 USA.	ONCOLOGY; RESPIRATORY SYSTEM
CHEEMA PK;IAFOLLA MAJ;NEMATOLLAHI M;BERCO F;KAUSHIK D;MATTHEWS P;RASKIN WR;PERDRIZET KA;DUDANI S;HUSAIN J;BALCEWICZ M;KURUVILLA PG;REINGOLD SM;CONTER HJ	CHEEMA, PARNEET K.;IAFOLLA, MARCO A. J.;NEMATOLLAHI, MASSEY;BERCO, FEREVELYN;KAUSHIK, DEEPANJALI;MATTHEWS, PRISCILLA;RASKIN, WILLIAM R.;PERDRIZET, KIRSTIN A.;DUDANI, SHAAN;HUSAIN, JUHI;BALCEWICZ, MARGARET;KURUVILLA, PHILIP G.;REINGOLD, STEPHEN M.;CONTER, HENRY J.	BERTRAND A, 2015, BMC MED, V13, DOI 10.1186/S12916-015-0455-8;BRAHMER JR, 2018, J CLIN ONCOL, V36, P1714, DOI 10.1200/JCO.2017.77.6385;BRAHMER JR, 2018, J ONCOL PRACT, V14, P247, DOI 10.1200/JOP.18.00005;BUCHBINDER EI, 2016, AM J CLIN ONCOL-CANC, V39, P98, DOI 10.1097/COC.0000000000000239;CANCER CARE, ONT IMM CHECKP INH S;CHEEMA PK, 2020, J CLIN ONCOL, V38;COLE SUZANNE, 2019, AM SOC CLIN ONCOL ED…	THE INCREASED USE OF IMMUNE CHECKPOINT INHIBITORS ACROSS CANCER PROGRAMS HAS CREATED THE NEED FOR STANDARDIZED PATIENT ASSESSMENT, EDUCATION, MONITORING, AND MANAGEMENT OF IMMUNE-RELATED ADVERSE EVENTS (IRAES). AT WILLIAM OSLER HEALTH SYSTEM IN BRAMPTON, ONTARIO, A PRACTICAL STEP-WISE APPROACH DETAILING THE IMPLEMENTATION OF CANCER IMMUNOTHERAPY IN ROUTINE PRACTICE WAS DEVELOPED. THE APPROACH FOC…				869	WILLIAM OSLER HLTH SYST, MED ONCOL HEMATOL, BRAMPTON, ON L6R 3J7, CANADA.; UNIV TORONTO, DEPT MED, TORONTO, ON M5S 1A8, CANADA.; WESTERN UNIV, DEPT ONCOL, LONDON, ON N6A 5W9, CANADA.;						2022-09-13	IMMUNE CHECKPOINT INHIBITORS; IMMUNE-RELATED ADVERSE EVENTS; CANCER IMMUNOTHERAPY; PATIENT EDUCATION; MULTIDISCIPLINARY TEAMS	10.3390/curroncol29020074	ARTICLE			1718-7729	PARNEET.CHEEMA@WILLIAMOSLERHS.CA; MARCO.IAFOLLA@WILLIAMOSLERHS.CA; MASSEY.CNS@GMAIL.COM; FEREVELYN.BERCO@WILLIAMOSLERHS.CA; DEEPANJALI.KAUSHIK@WILLIAMOSLERHS.CA; PRISCILLA.MATTHEWS@WILLIAMOSLERHS.CA; WILLIAM.RASKIN@WILLIAMOSLERHS.CA; KIRSTIN.PERDRIZET@WILLIAMOSLERHS.CA; SHAAN.DUDANI@WILLIAMOSLERHS.CA; JUHI.HUSAIN@WILLIAMOSLERHS.CA; MARGARET.BALCEWICZ@WILLIAMOSLERHS.CA; PHILIP.KURUVILLA@WILLIAMOSL…	880				ZR1PR				COMBINED NIVOLUMAB; IPILIMUMAB; MANAGEMENT	2	CURR ONCOL	CURR. ONCOL.	ENGLISH	22	GREEN PUBLISHED, GOLD	PERDRIZET, KIRSTIN/0000-0002-8746-665X; DUDANI, SHAAN/0000-0003-4958-381X	ST ALBAN-ANLAGE 66, CH-4052 BASEL, SWITZERLAND	FEB	12	BASEL	35200573		J	MDPI	2022		CHEEMA, PK (通讯作者)，WILLIAM OSLER HLTH SYST, MED ONCOL HEMATOL, BRAMPTON, ON L6R 3J7, CANADA.	ONCOLOGY
POMA JM;GARCIA LO;SANCHEZ JV;D'ERRICO G	MIRANDA POMA, JESUS;OSTIOS GARCIA, LORENA;VILLAMAYOR SANCHEZ, JULIA;D'ERRICO, GABRIELE	BECK KE, 2006, J CLIN ONCOL, V24, P2283, DOI 10.1200/JCO.2005.04.5716;CHAMPIAT S, 2016, ANN ONCOL, V27, P559, DOI 10.1093/ANNONC/MDV623;EGGERMONT AMM, 2015, LANCET ONCOL, V16, P522, DOI 10.1016/S1470-2045(15)70122-1;HODI FS, 2010, NEW ENGL J MED, V363, P711, DOI 10.1056/NEJMOA1003466;HORVAT TZ, 2015, IMMUNE RELATED ADVER, V33;KUMAR V, 2017, FRONT PHARMACOL, V8, DOI 10.3389/FPHAR.2017.00049;LANGER…	IMMUNOTHERAPY DELIVERED A NEW THERAPEUTIC OPTION TO THE ONCOLOGIST: IPILIMUMAB (ANTI-CTLA-4), NIVOLUMAB AND PEMBROLIZUMAB (ANTI-PD1), AND ATEZOLIZUMAB (ANTI-PD-L1) INCREASE OVERALL SURVIVAL AND SHOW A BETTER SAFETY PROFILE COMPARED TO CHEMOTHERAPY IN PATIENTS WITH METASTATIC MELANOMA, LUNG, RENAL CANCER AMONG OTHERS. BUT ALL THAT GLITTERS IS NOT GOLD AND THERE IS AN INCREASING NUMBER OF REPORTS O…				303	HOSP UNIV LA PAZ, MADRID, SPAIN.; HOSP UNIV QUIRONSALUD, MADRID, SPAIN.;						2022-09-13	IMMUNOTHERAPY; ADVERSE EVENTS; MANAGEMENT; RESPONSE RATES	10.1016/j.aller.2018.04.005	REVIEW			1578-1267	JECHURZ@GMAIL.COM	308				HW9GK				CHECKPOINT BLOCKADE; POOLED ANALYSIS; IPILIMUMAB; NIVOLUMAB; MANAGEMENT; TOXICITIES; MELANOMA; SAFETY	3	ALLERGOL IMMUNOPATH	ALLERGOL. IMMUNOPATH.	ENGLISH	17		MIRANDA POMA, JESUS/0000-0002-2350-299X	AV JOSEP TARRADELLAS, 20-30, 1ERA PLANTA, BARCELONA, CP-08029, SPAIN	MAY-JUN	6	BARCELONA	29983240		J	ELSEVIER ESPANA SLU	2019		POMA, JM (通讯作者)，HOSP UNIV LA PAZ, MADRID, SPAIN.	ALLERGY; IMMUNOLOGY
SHAFQAT H;GOURDIN T;SION A	SHAFQAT, HAMMAD;GOURDIN, THEODORE;SION, AMY	ANONYMOUS, 2017, J IMMUNOTHER CANC, V5, P87;ARBOUR KC, 2018, J CLIN ONCOL S, V36;BRAHMER JR, 2018, J CLIN ONCOL, V36, P1714, DOI 10.1200/JCO.2017.77.6385;CHAMPIAT S, 2016, ANN ONCOL, V27, P559, DOI 10.1093/ANNONC/MDV623;DOWNEY SG, 2007, CLIN CANCER RES, V13, P6681, DOI 10.1158/1078-0432.CCR-07-0187;EL OSTA B, 2017, CRIT REV ONCOL HEMAT, V119, P1, DOI 10.1016/J.CRITREVONC.2017.09.002;FREEMAN-KELLE…	BACKGROUND: IMMUNE-RELATED ADVERSE EVENTS (IRAES) ARE COMMONLY ENCOUNTERED, WHEN USING PROGRAMMED DEATH-1/PROGRAMMED DEATH-LIGAND-1 (ANTI-PD-1/PD-L1) THERAPY AND ARE OFTEN MANAGED WITH CORTICOSTEROIDS. THE EFFECT OF IRAES, PARTICULARLY WHEN STEROIDS ARE REQUIRED, ON PATIENT SURVIVAL IS NOT WELL ESTABLISHED. METHODS: IN THIS RETROSPECTIVE ANALYSIS, DATA FOR 157 PATIENTS WITH VARIOUS TUMOR TYPES TR…				156	MED UNIV SOUTH CAROLINA, DIV HEMATOL & ONCOL, 39 SABIN ST,MSC 635, CHARLESTON, SC 29425 USA.; MED UNIV SOUTH CAROLINA, DEPT PHARM, 150 ASHLEY AVE, CHARLESTON, SC 29425 USA.;						2022-09-13	IMMUNE-MEDIATED ADVERSE EVENTS; CORTICOSTEROIDS; CHECKPOINT INHIBITORS; IMMUNOTHERAPY	10.1053/j.seminoncol.2018.07.003	REVIEW			1532-8708	SHAFQAT@MUSC.EDU; GOURDITH@MUSC.EDU; SIONA@MUSC.EDU	163		NATIONAL INSTITUTES OF HEALTH (NIFI) CLINICAL AND TRANSLATIONAL SCIENCE AWARD (CTSA) PROGRAM [UL1TR001450]; NATIONAL CENTER FOR ADVANCING TRANSLATIONAL SCIENCES [UL1TR001450] FUNDING SOURCE: NIH REPORTER	THIS PROJECT WAS SUPPORTED IN PART BY THE NATIONAL INSTITUTES OF HEALTH (NIFI) CLINICAL AND TRANSLATIONAL SCIENCE AWARD (CTSA) PROGRAM, GRANT (UL1TR001450).	HE0DN				MELANOMA; IPILIMUMAB; NIVOLUMAB; ASSOCIATION; VITILIGO; BLOCKADE; PEMBROLIZUMAB; MANAGEMENT; TOXICITIES	3	SEMIN ONCOL	SEMIN. ONCOL.	ENGLISH	34			1600 JOHN F KENNEDY BOULEVARD, STE 1800, PHILADELPHIA, PA 19103-2899 USA	JUN	8	PHILADELPHIA	30348532		J	W B SAUNDERS CO-ELSEVIER INC	2018		SHAFQAT, H (通讯作者)，MED UNIV SOUTH CAROLINA, DIV HEMATOL & ONCOL, 39 SABIN ST,MSC 635, CHARLESTON, SC 29425 USA.	ONCOLOGY
ZHOU X;CHEN X;HAN L;LIU H	ZHOU, XIAO;CHEN, XIANG;HAN, LENG;LIU, HONG	ABU-SBEIH H, 2018, J IMMUNOTHER CANCER, V6, DOI 10.1186/S40425-018-0411-1;AGATA Y, 1996, INT IMMUNOL, V8, P765, DOI 10.1093/INTIMM/8.5.765;ALSAADI D, 2019, J IMMUNOTHER CANCER, V7, DOI 10.1186/S40425-019-0694-X;ALSPACH E, 2019, CSH PERSPECT BIOL, V11, DOI 10.1101/CSHPERSPECT.A028480;ALVARO T, 2005, CLIN CANCER RES, V11, P1467, DOI 10.1158/1078-0432.CCR-04-1869;BAXI S, 2018, BMJ-BRIT MED J, V360, …	IMMUNE CHECKPOINT (IC) PROTEINS ARE SOME OF THE MOST IMPORTANT FACTORS THAT TUMOR CELLS HIJACK TO ESCAPE IMMUNE SURVEILLANCE, AND INHIBITING ICS TO ENHANCE OR RELIEVE ANTITUMOR IMMUNITY HAS BEEN PROVEN EFFICIENT IN TUMOR TREATMENT. IMMUNE CHECKPOINT BLOCKADE (ICB) AGENTS SUCH AS ANTIBODIES BLOCKING PROGRAMMED DEATH (PD) 1, PD-1 LIGAND (PD-L) 1, AND CYTOTOXIC T LYMPHOCYTE-ASSOCIATED ANTIGEN (CTLA)…				771	CENT SOUTH UNIV, XIANGYA HOSP 3, DEPT CLIN LAB MED, CHANGSHA 410013, HUNAN, PEOPLES R CHINA.; CENT SOUTH UNIV, XIANGYA MED SCH, DEPT CLIN LAB MED, CHANGSHA 410013, HUNAN, PEOPLES R CHINA.; CENT SOUTH UNIV, XIANGYA HOSP, DEPT DERMATOL, CHANGSHA 410008, HUNAN, PEOPLES R CHINA.; TEXAS A&M UNIV, INST BIOSCI & TECHNOL, CTR EPIGENET & DIS PREVENT, HOUSTON, TX 77030 USA.; TEXAS A&M UNIV, COLL MED, DEPT …						2022-09-13		10.1042/CS20210042	REVIEW			1470-8736	CHENXIANGCK@126.COM; LENG.HAN@TAMU.EDU; HONGLIU1014@CSU.EDU.CN	785		NATIONAL KEY RESEARCH AND DEVELOPMENT PROGRAM OF CHINA [2019YFE0120800, 2019YFA0111600]; NATIONAL NATURAL SCIENCE FOUNDATION OF CHINA [31800979, 82102472]; NATURAL SCIENCE FOUNDATION OF CHINA FOR OUTSTANDING YOUNG SCHOLARS [82022060]; NATURAL SCIENCE FOUNDATION FOR YOUTHS OF HUNAN PROVINCE [2020JJ5875]; NATURAL SCIENCE FOUNDATION OF HUNAN PROVINCE FOR OUTSTANDING YOUNG SCHOLARS [2019JJ30040]; NAT…	NATIONAL KEY RESEARCH AND DEVELOPMENT PROGRAM OF CHINA [GRANT NUMBERS 2019YFE0120800 (TO H.L.) AND 2019YFA0111600]; NATIONAL NATURAL SCIENCE FOUNDATION OF CHINA [GRANT NUMBERS 31800979 (TO H.L.) AND 82102472 (TO X.Z.)]; NATURAL SCIENCE FOUNDATION OF CHINA FOR OUTSTANDING YOUNG SCHOLARS [GRANT NUMBER 82022060 (TO H.L.)]; NATURAL SCIENCE FOUNDATION FOR YOUTHS OF HUNAN PROVINCE [GRANT NUMBER 2020JJ5…	1S5PR				REGULATORY T-CELLS; PROGRAMMED DEATH 1; CTLA-4 BLOCKADE; PD-1; ANTI-CTLA-4; EXPRESSION; ANTI-PD-1; RECEPTOR; AUTOIMMUNITY; PATHWAYS	10	CLIN SCI	CLIN. SCI.	ENGLISH	128			1ST FLR, 10 QUEEN STREET PLACE, LONDON, ENGLAND	MAY	15	LONDON	35621125		J	PORTLAND PRESS LTD	2022		CHEN, X; LIU, H (通讯作者)，CENT SOUTH UNIV, XIANGYA HOSP, DEPT DERMATOL, CHANGSHA 410008, HUNAN, PEOPLES R CHINA.; HAN, L (通讯作者)，TEXAS A&M UNIV, INST BIOSCI & TECHNOL, CTR EPIGENET & DIS PREVENT, HOUSTON, TX 77030 USA.; HAN, L (通讯作者)，TEXAS A&M UNIV, COLL MED, DEPT TRANSLAT MED SCI, HOUSTON, TX 77030 USA.	RESEARCH & EXPERIMENTAL MEDICINE
LIPE DN;RAJHA E;WECHSLER AH;GAETA S;PALASKAS NL;ALHAJJI Z;VIETS-UPCHURCH J;CHAFTARI P	LIPE, DEMIS N.;RAJHA, EVA;WECHSLER, ADRIANA H.;GAETA, SUSAN;PALASKAS, NICOLAS L.;ALHAJJI, ZAHRA;VIETS-UPCHURCH, JAYNE;CHAFTARI, PATRICK	AL-KINDI SG, 2018, LANCET, V392, P382, DOI 10.1016/S0140-6736(18)31542-3;ALDRICH J, 2021, ARTHRITIS RHEUMATOL, V73, P885, DOI 10.1002/ART.41604;ALHUMAID W, 2020, CAN J CARDIOL, V36, P455, DOI 10.1016/J.CJCA.2020.02.001;ALTAN M, 2019, J THORAC ONCOL, V14, P1102, DOI 10.1016/J.JTHO.2019.02.026;ALVI RM, 2019, J AM COLL CARDIOL, V74, P3099, DOI 10.1016/J.JACC.2019.10.038;ANONYMOUS, 2018, CANCER DISCO…	INTRODUCTION: THE EXPANDING USE OF IMMUNOTHERAPY AND THE GROWING POPULATION OF PATIENTS WITH CANCER HAS LED TO AN INCREASE IN THE REPORTING OF IMMUNE RELATED ADVERSE EVENTS (IRAES). THE EMERGENCY CLINICIAN SHOULD BE AWARE OF THESE EMERGING TOXICITIES, SOME OF WHICH CAN BE FATAL. IN THIS REVIEW WE DISCUSS THE CARDIOTOXIC SIDE EFFECTS OF IMMUNE CHECKPOINT INHIBITORS (ICIS) AND CHIMERIC ANTIGEN REMP…				51	UNIV TEXAS MD ANDERSON CANC CTR, DEPT EMERGENCY MED, UNIT 1468, 1400 PRESSLER ST, HOUSTON, TX 77030 USA.; BAYLOR COLL MED, DEPT EMERGENCY MED, ONE BAYLOR PLAZA, HOUSTON, TX 77030 USA.; UNIV TEXAS MD ANDERSON CANC CTR, DEPT CARDIOL, UNIT 1451, 1515 HOLCOMBE BLVD, HOUSTON, TX 77030 USA.;						2022-09-13	CARDIOTOXICITY; IMMUNE CHECKPOINT INHIBITORS; CAR-T; IRAES, IMMUNE RELATED ADVERSE EVENTS; EMERGENCY DEPARNNENT	10.1016/j.ajem.2021.07.014	ARTICLE	JUL 2021		1532-8171	DNLIPE@MDANDERSON.ORG	58				WE1SM				ACUTE CORONARY SYNDROME; HEART-FAILURE; CANCER; MYOCARDITIS; MANAGEMENT; TOXICITY; ONCOLOGY		AM J EMERG MED	AM. J. EMERG. MED.	ENGLISH	87		PALASKAS, NICOLAS/0000-0001-7565-1797; LIPE, DEMIS/0000-0003-2037-3085	1600 JOHN F KENNEDY BOULEVARD, STE 1800, PHILADELPHIA, PA 19103-2899 USA	DEC	8	PHILADELPHIA	34274878		J	W B SAUNDERS CO-ELSEVIER INC	2021	RAJHA, EVA/FLS-7789-2022	LIPE, DN (通讯作者)，UNIV TEXAS MD ANDERSON CANC CTR, DEPT EMERGENCY MED, UNIT 1468, 1400 PRESSLER ST, HOUSTON, TX 77030 USA.	EMERGENCY MEDICINE
OBARA K;MASUZAWA M;AMOH Y	OBARA, KOYA;MASUZAWA, MAMIKO;AMOH, YASUYUKI	ANDREASEN JO, 1968, ORAL SURG ORAL MED O, V25, P31, DOI 10.1016/0030-4220(68)90194-1;BRAHMER JR, 2012, NEW ENGL J MED, V366, P2455, DOI 10.1056/NEJMOA1200694;GOLDINGER SM, 2016, CLIN CANCER RES, V22, P4023, DOI 10.1158/1078-0432.CCR-15-2872;HOFMANN L, 2016, EUR J CANCER, V60, P190, DOI 10.1016/J.EJCA.2016.02.025;HWANG SJE, 2016, J AM ACAD DERMATOL, V74, P455, DOI 10.1016/J.JAAD.2015.10.029;ISMAIL…	ANTI-PROGRAMMED CELL DEATH RECEPTOR-1 (PD-1) ANTIBODIES REPRESENT AN EFFECTIVE TREATMENT OPINION FOR ADVANCED MELANOMA AND NON-SMALL-CELL LUNG CANCER, AS WELL AS OTHER CANCEROUS ENTITIES. IMMUNE CHECKPOINT INHIBITORS SUCH AS ANTI-PD-1 ANTIBODY RESULT IN A UNIQUE SIDE-EFFECT PROFILE, COMMONLY DESCRIBED AS IMMUNE-RELATED ADVERSE EVENTS (IRAE). THESE IRAE AFFECT THE SKIN, GASTROINTESTINAL TRACT, LIV…				587	KITASATO UNIV, DEPT DERMATOL, SCH MED, 1-15-1 KITASATO, SAGAMIHARA, KANAGAWA 2520374, JAPAN.;						2022-09-13	ANTI-PROGRAMMED DEATH CELL RECEPTOR-1; IMMUNE CHECKPOINT INHIBITOR; IMMUNE-RELATED ADVERSE EVENTS; NIVOLUMAB; ORAL LICHENOID REACTION	10.1111/1346-8138.14205	REVIEW			1346-8138	OBARAKOYA@YAHOO.CO.JP	591				GE0RJ				ANTI-PD-1 THERAPY; CANCER; SAFETY; PLANUS	5	J DERMATOL	J. DERMATOL.	ENGLISH	12			111 RIVER ST, HOBOKEN 07030-5774, NJ USA	MAY	5	HOBOKEN	29352490		J	WILEY	2018		OBARA, K (通讯作者)，KITASATO UNIV, DEPT DERMATOL, SCH MED, 1-15-1 KITASATO, SAGAMIHARA, KANAGAWA 2520374, JAPAN.	DERMATOLOGY
VILARINO N;BRUNA J;KALOFONOU F;ANASTOPOULOU GG;ARGYRIOU AA	VILARINO, NOELIA;BRUNA, JORDI;KALOFONOU, FOTEINI;ANASTOPOULOU, GARIFALLIA G.;ARGYRIOU, ANDREAS A.	ALISSAFI T, 2019, J AUTOIMMUN, V104, DOI 10.1016/J.JAUT.2019.102310;BLUESTONE JA, 2011, IMMUNOL REV, V241, P5, DOI 10.1111/J.1600-065X.2011.01019.X;BOUTROS C, 2016, NAT REV CLIN ONCOL, V13, P473, DOI 10.1038/NRCLINONC.2016.58;BRUNA J, 2020, J PERIPHER NERV SYST, V25, P171, DOI 10.1111/JNS.12371;CATUREGLI P, 2016, AM J PATHOL, V186, P3225, DOI 10.1016/J.AJPATH.2016.08.020;CONGDON KL, 2019, PHARMAC…	OVER THE LAST DECADE, IMMUNE CHECKPOINT INHIBITORS (ICIS) HAVE REVOLUTIONIZED THE TREATMENT OF SEVERAL CANCER TYPES. ICIS WORK THROUGH THE BLOCKAGE OF IMMUNE INHIBITORY SIGNALS, WHILE INCREASING THE T-CELL SPECIFIC IMMUNE ANTITUMORAL RESPONSE. HOWEVER, DUE TO THE FACT THAT ICIS' MECHANISM OF ACTION IS NOT TISSUE ANTIGEN-SPECIFIC AND NOT LIMITED TO THE TUMOR MICROENVIRONMENT, THE USE OF CANCER IMM…	5774				HOSP UNIV BELLVITGE ICO LHOSPITALET, NEUROONCOL UNIT, IDIBELL, BARCELONA 08908, SPAIN.; IMPERIAL NHS HEALTHCARE TRUST, GARRY WESTON CTR, DEPT ONCOL, HAMMERSMITH HOSP, LONDON W12 0HS, ENGLAND.; ST ANDREWS GEN HOSP PATRAS, DEPT MED, ONCOL UNIT, PATRAS 26335, GREECE.; ST ANDREWS GEN HOSP PATRAS, NEUROL DEPT, PATRAS 26335, GREECE.;						2022-09-13	CANCER; IMMUNOTHERAPY; IMMUNE CHECKPOINT INHIBITORS; PATHOGENESIS; IMMUNOPATHOLOGY	10.3390/ijms21165774	REVIEW			1422-0067	NVILARINO@ICONCOLOGIA.NET; 35078JBE@COMB.CAT; KALFOTINI@GMAIL.COM; LIAANASTOPOULOU@YAHOO.GR; ANDARGYRIOU@YAHOO.GR					NI0OK				REDUCED CLINICAL BENEFIT; MYASTHENIA-GRAVIS; CTLA-4 BLOCKADE; CELL RESPONSES; PD-1; ANTI-CTLA-4; DISEASE; IMMUNOTHERAPY; EXACERBATION; MECHANISMS	16	INT J MOL SCI	INT. J. MOL. SCI.	ENGLISH	65	GOLD, GREEN PUBLISHED		ST ALBAN-ANLAGE 66, CH-4052 BASEL, SWITZERLAND	AUG	12	BASEL	32796758		J	MDPI	2020	KALOFONOU, FOTEINI/ABB-7966-2021	ARGYRIOU, AA (通讯作者)，ST ANDREWS GEN HOSP PATRAS, NEUROL DEPT, PATRAS 26335, GREECE.	BIOCHEMISTRY & MOLECULAR BIOLOGY; CHEMISTRY
FATTIZZO B;RAMPI N;BARCELLINI W	FATTIZZO, BRUNO;RAMPI, NICOLO;BARCELLINI, WILMA	ABU-SBEIH H, 2019, J IMMUNOTHER CANCER, V7, DOI 10.1186/S40425-019-0577-1;ABU-SBEIH H, 2018, J IMMUNOTHER CANCER, V6, DOI 10.1186/S40425-018-0411-1;AWADALLA M, 2020, J AM COLL CARDIOL, V75, P467, DOI 10.1016/J.JACC.2019.11.049;BARCELLINI W, 2021, CANCERS, V13, DOI 10.3390/CANCERS13071532;BARCELLINI W, 2020, FRONT IMMUNOL, V11, DOI 10.3389/FIMMU.2020.00946;BARROSO-SOUSA R, 2018, JAMA ONCOL, V4, P1…	CHECKPOINT INHIBITORS (CPI) REPRESENT A NOVEL THERAPEUTICAL STRATEGY WITH A HIGH EFFICACY BOTH IN SOLID AND HEMATOLOGICAL CANCERS. THEY ACT BY REACTIVATING THE IMMUNE SYSTEM AGAINST NEOPLASTIC CELLS BUT MAY, IN TURN, CAUSE IMMUNE-RELATED ADVERSE EVENTS (IRAES) INVOLVING SEVERAL ORGANS WITH VARIABLE FREQUENCY AND SEVERITY. UP TO 10% OF CPI-TREATED PATIENTS EXPERIENCE HEMATOLOGICAL IRAES, MAINLY CY…	557				FDN IRCCS CA GRANDA OSPED MAGGIORE POLICLIN, I-20122 MILAN, ITALY.; UNIV MILAN, DEPT ONCOL & HEMATOONCOL, I-20122 MILAN, ITALY.;						2022-09-13	CHECKPOINT INHIBITORS; IMMUNE-RELATED ADVERSE EVENTS; AUTOIMMUNE HEMOLYTIC ANEMIA	10.3390/ph15050557	REVIEW			1424-8247	BRUNO.FATTIZZO@UNIMI.IT; NICOLO.RAMPI@UNIMI.IT; WILMA.BARCELLINI@POLICLINICO.MI.IT					1O7OS				ADVERSE EVENTS; NIVOLUMAB; IPILIMUMAB; THERAPY; CANCER; PD-1	5	PHARMACEUTICALS-BASE	PHARMACEUTICALS	ENGLISH	62	GREEN PUBLISHED, GOLD	FATTIZZO, BRUNO/0000-0003-0857-8379	ST ALBAN-ANLAGE 66, CH-4052 BASEL, SWITZERLAND	MAY	17	BASEL	35631383		J	MDPI	2022		FATTIZZO, B (通讯作者)，FDN IRCCS CA GRANDA OSPED MAGGIORE POLICLIN, I-20122 MILAN, ITALY.; FATTIZZO, B (通讯作者)，UNIV MILAN, DEPT ONCOL & HEMATOONCOL, I-20122 MILAN, ITALY.	PHARMACOLOGY & PHARMACY
LOZANO AX;CHAUDHURI AA;NENE A;BACCHIOCCHI A;EARLAND N;VESELY MD;USMANI A;TURNER BE;STEEN CB;LUCA BA;BADRI T;GULATI GS;VAHID MR;KHAMENEH F;HARRIS PK;CHEN DY;DHODAPKAR K;SZNOL M;HALABAN R;NEWMAN AM	LOZANO, ALEXANDER X.;CHAUDHURI, AADEL A.;NENE, AISHWARYA;BACCHIOCCHI, ANTONIETTA;EARLAND, NOAH;VESELY, MATTHEW D.;USMANI, ABUL;TURNER, BRANDON E.;STEEN, CHLOE B.;LUCA, BOGDAN A.;BADRI, TI;GULATI, GUNSAGAR S.;VAHID, MILAD R.;KHAMENEH, FARNAZ;HARRIS, PETER K.;CHEN, DAVID Y.;DHODAPKAR, KAVITA;SZNOL, MARIO;HALABAN, RUTH;NEWMAN, AARON M.	AMIR ED, 2019, FRONT IMMUNOL, V10, DOI 10.3389/FIMMU.2019.01315;AMIR ED, 2013, NAT BIOTECHNOL, V31, P545, DOI 10.1038/NBT.2594;ANDREWS MC, 2021, NAT MED, V27, P1432, DOI 10.1038/S41591-021-01406-6;AUSLANDER N, 2018, NAT MED, V24, P1545, DOI 10.1038/S41591-018-0157-9;BIEBER AK, 2020, JAMA-J AM MED ASSOC, V324, P1453, DOI 10.1001/JAMA.2020.10159;BOLOTIN DA, 2015, NAT METHODS, V12, P380, DOI 10.1038…	SEVERE IMMUNE-RELATED ADVERSE EVENTS (IRAES) OCCUR IN UP TO 60% OF PATIENTS WITH MELANOMA TREATED WITH IMMUNE CHECKPOINT INHIBITORS (ICIS). HOWEVER, IT IS UNKNOWN WHETHER A COMMON BASELINE IMMUNOLOGICAL STATE PRECEDES IRAE DEVELOPMENT. HERE WE APPLIED MASS CYTOMETRY BY TIME OF FLIGHT, SINGLE-CELL RNA SEQUENCING, SINGLE-CELL V(D)J SEQUENCING, BULK RNA SEQUENCING AND BULK T CELL RECEPTOR (TCR) SEQU…				353	STANFORD UNIV, DEPT MAT SCI & ENGN, STANFORD, CA 94305 USA.; UNIV TORONTO, FAC MED, TORONTO, ON, CANADA.; WASHINGTON UNIV, SCH MED, DEPT RADIAT ONCOL, ST LOUIS, MO 63110 USA.; WASHINGTON UNIV, SCH MED, DEPT GENET, ST LOUIS, MO 63110 USA.; WASHINGTON UNIV, DEPT COMP SCI & ENGN, ST LOUIS, MO 63110 USA.; WASHINGTON UNIV, SCH MED, SITEMAN CANC CTR, ST LOUIS, MO 63110 USA.; YALE UNIV, YALE SCH MED, NE…						2022-09-13		10.1038/s41591-021-01623-z	ARTICLE	JAN 2022		1546-170X	AADEL@WUSTL.EDU; AMNEWMAN@STANFORD.EDU	+		NATIONAL CANCER INSTITUTE [K08CA238711, K08CA237727, R01CA238471, R21CA218950, R00CA187192]; NATIONAL HEART, LUNG, AND BLOOD INSTITUTE [T35HL007649]; NATIONAL INSTITUTE OF ARTHRITIS AND MUSCULOSKELETAL AND SKIN DISEASES [R01AR077926]; NATURAL SCIENCES AND ENGINEERING RESEARCH COUNCIL OF CANADA; CANCER RESEARCH FOUNDATION YOUNG INVESTIGATOR AWARD; V FOUNDATION FOR CANCER RESEARCH V SCHOLAR AWARD; …	WE THANK THE PATIENTS AND FAMILIES INVOLVED IN THIS STUDY. WE THANK A. NASSAR AND L. CHEN FOR TECHNICAL ASSISTANCE WITH THE CYTOF EXPERIMENTS, INCLUDING PROVISION OF RESOURCES, STAINING AND PROCESSING OF SAMPLES. WE THANK G. ANSSTAS AND C. KAUFMAN FOR CLINICAL SAMPLES. WE ALSO THANK T. LEY, S. DEVARAKONDA AND M. TAL FOR PROVIDING CRITICAL FEEDBACK ON THE MANUSCRIPT. THIS WORK WAS SUPPORTED BY GRA…	ZF7EE		Y	N	IPILIMUMAB; PEMBROLIZUMAB; EXPRESSION; DIVERSITY; SURVIVAL; THERAPY; VISUALIZATION; ANTIBODIES; LANDSCAPE; PROFILES	2	NAT MED	NAT. MED.	ENGLISH	86	GREEN ACCEPTED	NEWMAN, AARON M/0000-0002-1857-8172; VESELY, MATTHEW/0000-0001-9363-945X; USMANI, ABUL/0000-0001-5485-7323; TURNER, BRANDON/0000-0002-8653-7524; LUCA, BOGDAN-ALEXANDRU/0000-0003-1977-6311; STEEN, CHLOE/0000-0001-7290-7128; LOZANO, ALEXANDER X/0000-0001-8424-291X; NENE, AISHWARYA/0000-0002-5160-5080	HEIDELBERGER PLATZ 3, BERLIN, 14197, GERMANY	FEB	34	BERLIN	35027754		J	NATURE PORTFOLIO	2022	NEWMAN, AARON M/ABE-1620-2021; LUCA, BOGDAN/ABD-2955-2022; VESELY, MATTHEW/AFM-2324-2022	CHAUDHURI, AA (通讯作者)，WASHINGTON UNIV, SCH MED, DEPT RADIAT ONCOL, ST LOUIS, MO 63110 USA.; CHAUDHURI, AA (通讯作者)，WASHINGTON UNIV, SCH MED, DEPT GENET, ST LOUIS, MO 63110 USA.; CHAUDHURI, AA (通讯作者)，WASHINGTON UNIV, DEPT COMP SCI & ENGN, ST LOUIS, MO 63110 USA.; CHAUDHURI, AA (通讯作者)，WASHINGTON UNIV, SCH MED, SITEMAN CANC CTR, ST LOUIS, MO 63110 USA.; NEWMAN, AM (通讯作者)，STANFORD UNIV, INST STEM CELL B…	BIOCHEMISTRY & MOLECULAR BIOLOGY; CELL BIOLOGY; RESEARCH & EXPERIMENTAL MEDICINE
BAO ZY;SUN XW;CHEN W;TANG W;GAO BL;XIANG Y	BAO, ZHIYAO;SUN, XIANWEN;CHEN, WEI;TANG, WEI;GAO, BEILI;XIANG, YI	EIGENTLER TK, 2016, CANCER TREAT REV, V45, P7, DOI 10.1016/J.CTRV.2016.02.003;KOTTSCHADE LA, 2018, CURR ONCOL REP, V20, DOI 10.1007/S11912-018-0671-4;NAIDOO J, 2015, ANN ONCOL, V26, P2375, DOI 10.1093/ANNONC/MDV383;NAIDOO J, 2017, J CLIN ONCOL, V35, P709, DOI 10.1200/JCO.2016.68.2005;NICOLETTI P, 2017, GASTROENTEROLOGY, V152, P1078, DOI 10.1053/J.GASTRO.2016.12.016;NISHINO M, 2016, CANCER IMMUNOL…	ANTI-PROGRAMMED DEATH 1 (PD-1) IMMUNE CHECKPOINT INHIBITORS HAVE PRODUCED ROBUST TUMOR RESPONSES IN SEVERAL SOLID TUMORS INCLUDING LUNG CANCER BY ENHANCING THE ANTITUMOR ACTIVITY OF THE IMMUNE SYSTEM. IN GENERAL, THE ADVERSE EVENTS TRIGGERED BY ANTI-PD-1/PD-L1 MABS APPEAR TO BE LESS SEVERE WHEN COMPARED WITH TRADITIONAL CHEMOTHERAPY. HOWEVER, A SUBGROUP OF PATIENTS WILL EXPERIENCE VARIOUS AUTOIMM…	1358				SHANGHAI JIAO TONG UNIV, RUIJIN HOSP, DEPT RESP & CRIT CARE MED, SCH MED, SHANGHAI, PEOPLES R CHINA.; SHANGHAI JIAO TONG UNIV, INST RESP MED, SCH MED, SHANGHAI 200025, PEOPLES R CHINA.;						2022-09-13	IMMUNE-RELATED ADVERSE EVENTS&NBSP; (IRAES); ADVANCED LUNG CANCER&NBSP; CASE&NBSP; REPORT	10.21037/atm-21-4167	REVIEW			2305-5847	XIANGYIHT@163.COM					UJ8FW				ADVERSE EVENTS; MANAGEMENT; ANTI-PD-1; PNEUMONITIS	16	ANN TRANSL MED	ANN. TRANSL. MED.	ENGLISH	9	GREEN PUBLISHED, GOLD		FLAT-RM C 16F, KINGS WING PLAZA 1, NO 3 KWAN ST, SHATIN, HONG KONG 00000, PEOPLES R CHINA	AUG	7	SHATIN	34532495		J	AME PUBL CO	2021		XIANG, Y (通讯作者)，SHANGHAI JIAO TONG UNIV, INST RESP MED, SCH MED, SHANGHAI 200025, PEOPLES R CHINA.	ONCOLOGY; RESEARCH & EXPERIMENTAL MEDICINE
ZHENG Y;KIM R;YU T;GAYLE JA;WASSEL CL;DREYFUS J;PHATAK H;GEORGE S	ZHENG, YING;KIM, RUTH;YU, TING;GAYLE, JULIE A.;WASSEL, CHRISTINA L.;DREYFUS, JILL;PHATAK, HEMANT;GEORGE, SABY	ABDEL-WAHAB N, 2018, ANN INTERN MED, V169, P133, DOI 10.7326/L18-0209;ABOU ALAIWI S, 2020, J IMMUNOTHER CANCER, V8, DOI 10.1136/JITC-2019-000144;AGUIAR PN, 2017, ESMO OPEN, V2, DOI 10.1136/ESMOOPEN-2017-000200;AKAMATSU H, 2020, ONCOLOGIST, V25, PE679, DOI 10.1634/THEONCOLOGIST.2019-0299;ATKINS MB, 2017, ANN ONCOL, V28, P1484, DOI 10.1093/ANNONC/MDX151;BABEY H, 2018, EXPERT REV ANTICANC, V18, P981…	BACKGROUND WITH INCREASED USE OF IMMUNE CHECKPOINT INHIBITORS (ICIS) AMONG PATIENTS WITH CANCER, THERE IS SUBSTANTIAL INTEREST IN UNDERSTANDING CLINICAL AND ECONOMIC OUTCOMES AND MANAGEMENT OF IMMUNE-RELATED ADVERSE EVENTS (IRAES). PATIENTS, MATERIALS, AND METHODS A RETROSPECTIVE STUDY WAS CONDUCTED USING PREMIER HEALTHCARE DATABASE, A U.S. NATIONAL HOSPITAL DISCHARGE DATABASE, FROM MARCH 1, 2015…				E2002	EMD SERONO, ROCKLAND, MA USA.; PFIZER INC, 235 EAST 42ND ST, NEW YORK, NY 10017 USA.; PREMIER INC, PREMIER APPL SCI, CHARLOTTE, NC USA.; ROSWELL PARK COMPREHENS CANC CTR, BUFFALO, NY USA.;						2022-09-13	IMMUNE CHECKPOINT INHIBITORS; IMMUNE-RELATED ADVERSE EVENTS; REAL-WORLD STUDY; CLINICAL OUTCOMES; ECONOMIC OUTCOMES	10.1002/onco.13918	ARTICLE	AUG 2021		1549-490X	RUTH.KIM@PFIZER.COM	E2012		EMD SERONO	THE AUTHORS THANK FRANK LIU AND STAN KRULEWICZ FOR THEIR FEEDBACK TO THE STUDY AND THE MANUSCRIPT. THE AUTHORS WOULD ALSO LIKE TO ACKNOWLEDGE DR. NING ROSENTHAL AT PREMIER INC. FOR PROVIDING EXPERT INPUT ON REVISING THE MANUSCRIPT. THIS STUDY WAS FUNDED BY EMD SERONO (CROSSREF FUNDER ID: 10.13039/100004755), AS PART OF AN ALLIANCE BETWEEN THE HEALTHCARE BUSINESSES OF MERCK KGAA, DARMSTADT, GERMAN…	WS3HH				CELL LUNG-CANCER; PEMBROLIZUMAB; IMMUNOTHERAPY; CHEMOTHERAPY; CARCINOMA; PROFILE; PD-1	11	ONCOLOGIST	ONCOLOGIST	ENGLISH	36	HYBRID, GREEN PUBLISHED		111 RIVER ST, HOBOKEN 07030-5774, NJ USA	NOV	11	HOBOKEN	34327774		J	WILEY	2021		KIM, R (通讯作者)，PFIZER INC, 235 EAST 42ND ST, NEW YORK, NY 10017 USA.	ONCOLOGY
VILLAGRAN-GARCIA M;VELASCO R	VILLAGRAN-GARCIA, M.;VELASCO, R.	ABU-RUMEILEH S, 2021, J NEUROL, V268, P1133, DOI 10.1007/S00415-020-10124-X;ALDEA M, 2020, EUR J CANCER, V141, P239, DOI 10.1016/J.EJCA.2020.09.032;ALDRICH J, 2021, ARTHRITIS RHEUMATOL, V73, P885, DOI 10.1002/ART.41604;ALHAMMAD REEM M, 2017, MAYO CLIN PROC INNOV QUAL OUTCOMES, V1, P192, DOI 10.1016/J.MAYOCPIQO.2017.07.004;ALLOUCHERY M, 2020, J IMMUNOTHER CANCER, V8, DOI 10.1136/JITC-2020-001622;A…	NEUROLOGICAL, IMMUNE-RELATED ADVERSE EVENTS (N-IRAE) DUE TO IMMUNE CHECKPOINT INHIBITORS (ICI) REPRESENT A GROWING CLINICAL PROBLEM IN NEURO-ONCOLOGY PRACTICE. ALTHOUGH RARE, THE FREQUENCY OF N-IRAES WILL INCREASE AS ICI USE BECOMES MORE COMMON. CENTRAL AND PERIPHERAL NERVOUS SYSTEMS MAY BE INVOLVED, AND MULTIPLE N-IRAES LIKE MYOSITIS, MYASTHENIA GRAVIS, AND MYOCARDITIS CAN ARISE IN THE SAME PATI…				2339	HOSP UNIV BELLVITGE, NEUROONCOL UNIT, INST INVEST BIOMED BELLVITGE IDIBELL, INST CATALA ONCOL HOSP,NEUROL DEPT, C FEIXA LLARGA S-N, BARCELONA 08907, SPAIN.; UNIV AUTONOMA BARCELONA, CTR INVEST BIOMED RED ENFERMEDADES NEURODEGENERAT, INST NEUROSCI, BELLATERRA, SPAIN.; UNIV AUTONOMA BARCELONA, DEPT CELL BIOL PHYSIOL & IMMUNOL, BELLATERRA, SPAIN.;						2022-09-13	IMMUNE CHECKPOINT INHIBITORS; NEUROLOGICAL IMMUNE-RELATED ADVERSE EVENTS; NEUROTOXICITY; NEUROLOGICAL COMPLICATIONS; NEUROLOGICAL TOXICITIES; NEURO-ONCOLOGY; RECHALLENGE; MULTIDISCIPLINARY	10.1007/s10072-022-05920-4	REVIEW	FEB 2022		1590-3478	RVELASCOF@BELLVITGEHOSPITAL.CAT	2361		INSTITUTO DE SALUD CARLOS III - EUROPEAN REGIONAL DEVELOPMENT FUND (ERDF) [PI20/00283]	THIS WORK WAS PARTIALLY SUPPORTED BY A GRANT FROM INSTITUTO DE SALUD CARLOS III THROUGH THE PROJECT PI20/00283 (CO-FUNDED BY EUROPEAN REGIONAL DEVELOPMENT FUND (ERDF)). WE ALSO THANK CERCA PROGRAMME/GENERALITAT DE CATALUNYA FOR INSTITUTIONAL SUPPORT.	0J6GA				REVERSIBLE ENCEPHALOPATHY SYNDROME; MYASTHENIA-GRAVIS; ADVERSE EVENTS; ADVANCED MELANOMA; AUTOIMMUNE ENCEPHALITIS; METASTATIC MELANOMA; NIVOLUMAB; IMMUNOTHERAPY; PATIENT; IPILIMUMAB	4	NEUROL SCI	NEUROL. SCI.	ENGLISH	147		VILLAGRAN GARCIA, MACARENA/0000-0001-9236-2428	VIA DECEMBRIO, 28, MILAN, 20137, ITALY	APR	23	MILAN	35175441		J	SPRINGER-VERLAG ITALIA SRL	2022		VELASCO, R (通讯作者)，UNIV AUTONOMA BARCELONA, CTR INVEST BIOMED RED ENFERMEDADES NEURODEGENERAT, INST NEUROSCI, BELLATERRA, SPAIN.; VELASCO, R (通讯作者)，UNIV AUTONOMA BARCELONA, DEPT CELL BIOL PHYSIOL & IMMUNOL, BELLATERRA, SPAIN.	NEUROSCIENCES & NEUROLOGY
SHI Y;SHEN M;ZHENG XQ;YANG T	SHI, YUN;SHEN, MIN;ZHENG, XUQIN;YANG, TAO	AGRAWAL K, 2019, CASE REP NEUROL MED, V2019, DOI 10.1155/2019/5353202;AKARCA FK, 2017, TURK J EMERG MED, V17, P157, DOI 10.1016/J.TJEM.2017.05.007;AZIZ K, 2018, EXCLI J, V17, P526, DOI 10.17179/EXCLI2018-1357;BACANOVIC S, 2015, CLIN NUCL MED, V40, PE518, DOI 10.1097/RLU.0000000000000887;BARROSO-SOUSA R, 2018, JAMA ONCOL, V4, P173, DOI 10.1001/JAMAONCOL.2017.3064;BYUN DJ, 2017, NAT REV ENDOCRINOL,…	OBJECTIVE: IMMUNE CHECKPOINT INHIBITORS (ICIS) TARGETING CYTOTOXIC T-LYMPHOCYTE ANTIGEN 4 OR PROGRAMMED DEATH 1 AND ITS LIGAND (PROGRAMMED DEATH LIGAND 1) HAVE BEEN APPROVED FOR THE TREATMENT OF A VARIETY OF CANCERS. HOWEVER, ICI THERAPY IS ASSOCIATED WITH A RISK OF IMMUNE-RELATED ADVERSE EVENTS. IN THIS STUDY, WE REVIEWED REPORTED CASES OF ADRENALITIS AND PRIMARY ADRENAL INSUFFICIENCY (PAI)-RARE…				165	NANJING MED UNIV, DEPT ENDOCRINOL & METAB, AFFILIATED HOSP 1, 300 GUANGZHOU RD, NANJING 210029, PEOPLES R CHINA.;						2022-09-13	ADRENAL INSUFFICIENCY; DIAGNOSIS; IMMUNOLOGY	10.1016/j.eprac.2020.09.016	REVIEW	FEB 2021		1934-2403	YANGT@NJMU.EDU.CN	169		NATIONAL NATURAL SCIENCE FOUNDATION OF CHINA	THIS WORK WAS FUNDED BY GRANTS FROM THE NATIONAL NATURAL SCIENCE FOUNDATION OF CHINA.	RA1CN				BLOCKADE; PEMBROLIZUMAB	2	ENDOCR PRACT	ENDOCR. PRACT.	ENGLISH	21		SHI, YUN/0000-0003-4114-1072	525 B STREET, STE 1900, SAN DIEGO, CA 92101-4495 USA	FEB	5	SAN DIEGO	33554872		J	ELSEVIER INC	2021		YANG, T (通讯作者)，NANJING MED UNIV, DEPT ENDOCRINOL & METAB, AFFILIATED HOSP 1, 300 GUANGZHOU RD, NANJING 210029, PEOPLES R CHINA.	ENDOCRINOLOGY & METABOLISM
MARSCHNER D;FALK M;JAVORNICZKY NR;HANKE-MULLER K;RAWLUK J;SCHMITT-GRAEFF A;SIMONETTA F;HARING E;DICKS S;KU MC;DUQUESNE S;AUMANN K;RAFEI-SHAMSABADI D;MEISS F;MARSCHNER P;BOERRIES M;NEGRIN RS;DUYSTER J;ZEISER R;KOHLER N	MARSCHNER, DOMINIK;FALK, MARTINA;JAVORNICZKY, NORA REBEKA;HANKE-MUELLER, KATHRIN;RAWLUK, JUSTYNA;SCHMITT-GRAEFF, ANNETTE;SIMONETTA, FEDERICO;HARING, EILEEN;DICKS, SEVERIN;KU, MANCHING;DUQUESNE, SANDRA;AUMANN, KONRAD;RAFEI-SHAMSABADI, DAVID;MEISS, FRANK;MARSCHNER, PATRICK;BOERRIES, MELANIE;NEGRIN, ROBERT S.;DUYSTER, JUSTUS;ZEISER, ROBERT;KOEHLER, NATALIE	ANDERSON R, 2018, FRONT ONCOL, V8, DOI 10.3389/FONC.2018.00080;ARBOUR KC, 2018, J CLIN ONCOL, V36, P2872, DOI 10.1200/JCO.2018.79.0006;ATTIA P, 2005, J CLIN ONCOL, V23, P6043, DOI 10.1200/JCO.2005.06.205;BECK KE, 2006, J CLIN ONCOL, V24, P2283, DOI 10.1200/JCO.2005.04.5716;BOLDIN MP, 2011, J EXP MED, V208, P1189, DOI 10.1084/JEM.20101823;BONNEAU E, 2019, EJIFCC, V30, P114;BRAHMER JR, 2018, J CLIN…	IMMUNE CHECKPOINT INHIBITOR (ICI) THERAPY HAS SHOWN A SIGNIFICANT BENEFIT IN THE TREATMENT OF A VARIETY OF CANCER ENTITIES. HOWEVER, IMMUNE-RELATED ADVERSE EVENTS (IRAES) OCCUR FREQUENTLY AND CAN LEAD TO ICI TREATMENT TERMINATION. MICRORNA-146A (MIR-146A) HAS REGULATORY FUNCTIONS IN IMMUNE CELLS. WE OBSERVED THAT MICE LACKING MIR-146A DEVELOPED MARKEDLY MORE SEVERE IRAES COMPARED WITH WT MICE IN …	E132334				ALBERT LUDWIGS UNIV, MED CTR UNIV FREIBURG, FAC MED, DEPT MED 1, FREIBURG, GERMANY.; ALU, FAC BIOL, FREIBURG, GERMANY.; ALU, FREIBURG, GERMANY.; STANFORD UNIV, MED CTR, DEPT MED, DIV BLOOD & MARROW TRANSPLANTAT, STANFORD, CA 94305 USA.; ALU, FAC MED, INST MED BIOINFORMAT & SYST MED, MED CTR UNIV FREIBURG, FREIBURG, GERMANY.; MED CTR UNIV FREIBURG, FAC MED, DEPT PEDIAT & ADOLESCENT MED, DIV PEDIAT…						2022-09-13		10.1172/jci.insight.132334	ARTICLE			2379-3708	NATALIE.KOEHLER@UNIKLINIK-FREIBURG.DE			ELSE KRONER-FRESENIUS-STIFTUNG [2019_A74]; DKMS FOUNDATION FOR GIVING LIFE (MECHTILD HARF RESEARCH GRANT 2019); DEUTSCHE FORSCHUNGSGEMEINSCHAFT, GERMANY [SFB850, TRR167, SFB1160 TP B09]; EUROPEAN RESEARCH COUNCIL [ERC-2015-COG 681012]; GERMAN FEDERAL MINISTRY OF EDUCATION AND RESEARCH [FKZ 01ZX1708F]	PD-1 BLOCKING ANTIBODY WAS PROVIDED BY BRUCE BLAZAR (DEPARTMENT OF PEDIATRICS, DIVISION OF BLOOD AND MARROW TRANSPLANTATION, UNIVERSITY OF MINNESOTA, MINNEAPOLIS, MINNESOTA, USA). THIS STUDY WAS SUPPORTED BY THE ELSE KRONER-FRESENIUS-STIFTUNG (2019_A74 TO NK); THE DKMS FOUNDATION FOR GIVING LIFE (MECHTILD HARF RESEARCH GRANT 2019 TO NK); THE DEUTSCHE FORSCHUNGSGEMEINSCHAFT, GERMANY, SFB850 (C6 AN…	KY0YC				SYSTEMIC-LUPUS-ERYTHEMATOSUS; VERSUS-HOST-DISEASE; DECREASED EXPRESSION; MIR-146A; CANCER; AUTOIMMUNITY; ASSOCIATION; IPILIMUMAB; DELIVERY; ANTIBODY	6	JCI INSIGHT	JCI INSIGHT	ENGLISH	49	GREEN PUBLISHED, GOLD	K HLER, NATALIE/0000-0002-7502-0431; ZEISER, ROBERT/0000-0001-6565-3393; DICKS, SEVERIN/0000-0002-0370-1983; SIMONETTA, FEDERICO/0000-0002-0399-689X	2015 MANCHESTER RD, ANN ARBOR, MI 48104 USA	MAR 26	14	ANN ARBOR	32125286		J	AMER SOC CLINICAL INVESTIGATION INC	2020	K HLER, NATALIE/AAG-1712-2019; SIMONETTA, FEDERICO/CAH-2436-2022; BOERRIES, MELANIE/AAM-2602-2021	KOHLER, N (通讯作者)，ALBERT LUDWIGS UNIV, FREIBURG UNIV MED CTR, DEPT HEMATOL ONCOL & STEM CELL TRANSPLANTAT, BREISACHER ST 115, D-79106 FREIBURG, GERMANY.	RESEARCH & EXPERIMENTAL MEDICINE
KIKUCHI H;SAKURABA H;AKEMOTO Y;MURAI Y;FUKUTOKU Y;ASARI T;TATSUTA T;HASUI K;HIRAGA H;SAWAYA M;CHINDA D;MIKAMI T;TANAKA M;FUKUDA S	KIKUCHI, HIDEZUMI;SAKURABA, HIROTAKE;AKEMOTO, YUI;MURAI, YASUHISA;FUKUTOKU, YUKARI;ASARI, TAKA;TATSUTA, TETSUYA;HASUI, KEISUKE;HIRAGA, HIROTO;SAWAYA, MANABU;CHINDA, DAISUKE;MIKAMI, TATSUYA;TANAKA, MASANORI;FUKUDA, SHINSAKU	CHEN JH, 2017, AM J SURG PATHOL, V41, P643, DOI 10.1097/PAS.0000000000000829;DRAKE CG, 2014, NAT REV CLIN ONCOL, V11, P24, DOI 10.1038/NRCLINONC.2013.208;FUJII Y, 2018, INTERNAL MED, V57, P1173, DOI 10.2169/INTERNALMEDICINE.8910-17;GETTINGER S, 2018, J CLIN ONCOL, V36, P1675, DOI 10.1200/JCO.2017.77.0412;GONZALEZ RS, 2017, HISTOPATHOLOGY, V70, P558, DOI 10.1111/HIS.13118;ISHIDA Y, 1992, EMBO J, V…	CURRENTLY, THE NUMBER OF PATIENTS TREATED WITH IMMUNE-CHECKPOINT INHIBITOR INVOLVING NIVOLUMAB IS INCREASING. NEVERTHELESS, IT CAUSES VARIOUS IMMUNE-RELATED ADVERSE EVENTS (IRAES). HERE, WE REPORT THE CASE OF A PATIENT WHO UNDERWENT LONG-TERM FOLLOW-UP AFTER SUFFERING FROM NIVOLUMAB-ASSOCIATED COLITIS. THE PATIENT WAS A 57-YEAR-OLD MAN WHO UNDERWENT RESECTION OF A BLADDER TUMOR. FOLLOWING SURGERY…				39	HIROSAKI UNIV, SCH MED, DEPT GASTROENTEROL & HEMATOL, HIROSAKI, AOMORI, JAPAN.; HIROSAKI UNIV HOSP, DEPT ANAT PATHOL, HIROSAKI, AOMORI, JAPAN.; HIROSAKI UNIV HOSP, DIV ENDOSCOPY, HIROSAKI, AOMORI, JAPAN.; HIROSAKI MUNICIPAL HOSP, DEPT CLIN LAB, HIROSAKI, AOMORI, JAPAN.;						2022-09-13	IMMUNE-RELATED ADVERSE EVENTS; RELAPSE; FECAL IMMUNOCHEMICAL TEST; FECAL CALPROTECTIN; MESALAZINE	10.1080/25785826.2019.1580477	ARTICLE			2578-5826	HIDEZUMI@HIROSAKI-U.AC.JP	44				VK3DN					1	IMMUNOL MED	IMMUNOL. MED.	ENGLISH	17	GOLD	CHINDA, DAISUKE/0000-0003-1690-5923; MURAI, YASUHISA/0000-0002-3305-1248	2-4 PARK SQUARE, MILTON PARK, ABINGDON OR14 4RN, OXON, ENGLAND	JAN 2	6	ABINGDON	30917094		J	TAYLOR & FRANCIS LTD	2019	CHINDA, DAISUKE/X-1288-2019; MURAI, YASUHISA/AGY-1955-2022	KIKUCHI, H (通讯作者)，HIROSAKI UNIV, SCH MED, DEPT GASTROENTEROL & HEMATOL, HIROSAKI, AOMORI, JAPAN.	IMMUNOLOGY; RHEUMATOLOGY
PAOLINI L;POLI C;BLANCHARD S;URBAN T;CROUE A;ROUSSELET MC;LE ROUX S;LABARRIERE N;JEANNIN P;HUREAUX J	PAOLINI, LEA;POLI, CAROLINE;BLANCHARD, SIMON;URBAN, THIERRY;CROUE, ANNE;ROUSSELET, MARIE-CHRISTINE;LE ROUX, SARAH;LABARRIERE, NATHALIE;JEANNIN, PASCALE;HUREAUX, JOSE	BIRNBAUM MATHEW R, 2017, JAAD CASE REP, V3, P208, DOI 10.1016/J.JDCR.2017.02.015;BRAHMER J, 2015, NEW ENGL J MED, V373, P123, DOI 10.1056/NEJMOA1504627;BRAUN NA, 2014, AM J RESP CRIT CARE, V190, P560, DOI 10.1164/RCCM.201401-0188OC;COTLIAR JONATHAN, 2016, JAAD CASE REP, V2, P290, DOI 10.1016/J.JDCR.2016.06.004;COUSIN S, 2016, ANN ONCOL, V27, P1178, DOI 10.1093/ANNONC/MDW125;DANLOS FX, 2016, CHEST…	BACKGROUND: IMMUNE CHECKPOINT INHIBITORS (ICI) TARGET T CELL INHIBITORY PATHWAYS THAT ARE RESPONSIBLE FOR CANCER TOLERANCE BY DOWN-MODULATING IMMUNE FUNCTIONS. ICI HAVE REVOLUTIONIZED PATIENTS CARE WITH LUNG CANCER. NEVERTHELESS, RESTORING ENDOGENOUS ANTITUMOR T-CELL RESPONSES CAN INDUCE IMMUNE RELATED ADVERSE EVENTS, SUCH AS SARCOIDOSIS. CASE PRESENTATION: WE REPORT HERE THE FIRST CASE OF A THOR…	52				UNIV ANGERS, UNIV NANTES, INSERM, CRCINA, ANGERS, FRANCE.; LABEX IMMUNOGRAFTONCO, ANGERS, FRANCE.; CHU ANGERS, LAB IMMUNOL & ALLERGOL, ANGERS, FRANCE.; CHU ANGERS, SERV PNEUMOL, 4 RUE LARREY, F-49000 ANGERS, FRANCE.; UNIV ANGERS, MINT, CNRS 6021, INSERM,UMR 1066, ANGERS, FRANCE.; CHU ANGERS, DEPT PATHOL CELLULAIRE & TISSULAIRE, LAB HISTOPATHOL CYTOPATHOL, ANGERS, FRANCE.; UNIV NANTES, UNIV ANGERS…						2022-09-13	LUNG CANCER; SARCOID-LIKE REACTION; NIVOLUMAB	10.1186/s40425-018-0372-4	ARTICLE				JOSE.HUREAUX@CHU-ANGERS.FR			INSERM; UNIVERSITY OF ANGERS	THIS WORK WAS SUPPORTED BY INSTITUTIONAL GRANTS FROM INSERM AND UNIVERSITY OF ANGERS.	GJ2JM				NIVOLUMAB		J IMMUNOTHER CANCER	J. IMMUNOTHER. CANCER	ENGLISH	12	GREEN PUBLISHED, GOLD	LABARRIERE, NATHALIE/0000-0002-1407-6546; POLI, CAROLINE/0000-0002-4145-5373; JEANNIN, PASCALE/0000-0002-3666-3856	236 GRAYS INN RD, FLOOR 6, LONDON WC1X 8HL, ENGLAND	JUN 13	5	LONDON	29898781		J	BIOMED CENTRAL LTD	2018	LABARRIERE, NATHALIE/H-8876-2015; JEANNIN, PASCALE/K-8656-2015	HUREAUX, J (通讯作者)，CHU ANGERS, SERV PNEUMOL, 4 RUE LARREY, F-49000 ANGERS, FRANCE.; HUREAUX, J (通讯作者)，UNIV ANGERS, MINT, CNRS 6021, INSERM,UMR 1066, ANGERS, FRANCE.	ONCOLOGY; IMMUNOLOGY
SANTOMASSO BD;NASTOUPIL LJ;ADKINS S;LACCHETTI C;SCHNEIDER BJ;ANADKAT M;ATKINS MB;BRASSIL KJ;CATERINO JM;CHAU I;DAVIES MJ;ERNSTOFF MS;FECHER L;FUNCHAIN P;JAIYESIMI I;MAMMEN JS;NAIDOO J;NAING A;PHILLIPS T;PORTER LD;REICHNER CA;SEIGEL C;SONG JM;SPIRA A;SUAREZ-ALMAZOR M;SWAMI U;THOMPSON JA;VIKAS P;WANG YH;WEBER JS;BOLLIN K;GHOSH M	SANTOMASSO, BIANCA D.;NASTOUPIL, LORETTA J.;ADKINS, SHERRY;LACCHETTI, CHRISTINA;SCHNEIDER, BRYAN J.;ANADKAT, MILAN;ATKINS, MICHAEL B.;BRASSIL, KELLY J.;CATERINO, JEFFREY M.;CHAU, IAN;DAVIES, MARIANNE J.;ERNSTOFF, MARC S.;FECHER, LESLIE;FUNCHAIN, PAULINE;JAIYESIMI, ISHMAEL;MAMMEN, JENNIFER S.;NAIDOO, JARUSHKA;NAING, AUNG;PHILLIPS, TANYANIKA;PORTER, LAURA D.;REICHNER, CRISTINA A.;SEIGEL, CAROLE;SON…	AMERICAN CANCER SOCIETY, 2016, CANC FACTS FIG AFR A;BAYER V, 2017, CLIN J ONCOL NURS, V21, P13, DOI 10.1188/17.CJON.S2.13-21;BORREGA JG, 2019, HEMASPHERE, V3, DOI 10.1097/HS9.0000000000000191;BUECHNER J, 2021, BLOOD ADV, V5, P593, DOI 10.1182/BLOODADVANCES.2020002757;BUITRAGO J, 2019, CLIN J ONCOL NURS, V23, P42, DOI 10.1188/19.CJON.S1.42-48;CAPPELLI LC, 2017, ARTHRIT CARE RES, V69, P1751, DOI 10…	PURPOSE TO INCREASE AWARENESS, OUTLINE STRATEGIES, AND OFFER GUIDANCE ON THE RECOMMENDED MANAGEMENT OF IMMUNE-RELATED ADVERSE EVENTS (IRAES) IN PATIENTS TREATED WITH CHIMERIC ANTIGEN RECEPTOR (CAR) T-CELL THERAPY. METHODS A MULTIDISCIPLINARY PANEL OF MEDICAL ONCOLOGY, NEUROLOGY, HEMATOLOGY, EMERGENCY MEDICINE, NURSING, TRIALISTS, AND ADVOCACY EXPERTS WAS CONVENED TO DEVELOP THE GUIDELINE. GUIDELI…				3978	MEM SLOAN KETTERING CANC CTR, 1275 YORK AVE, NEW YORK, NY 10021 USA.; MD ANDERSON CANC CTR, HOUSTON, TX USA.; AMER SOC CLIN ONCOL, 2318 MILL RD,SUITE 800, ALEXANDRIA, VA 22314 USA.; UNIV MICHIGAN HLTH SYST, ANN ARBOR, MI USA.; WASHINGTON UNIV, ST LOUIS, MO 63110 USA.; GEORGETOWN LOMBARDI COMPREHENS CANC CTR, WASHINGTON, DC USA.; OHIO STATE UNIV, WEXNER MED CTR, COLUMBUS, OH 43210 USA.; ROYAL MARS…						2022-09-13		10.1200/JCO.21.01992	ARTICLE			1527-7755	GUIDELINES@ASCO.ORG	+				XP2DZ				CHECKPOINT INHIBITORS; CORNELL ASSESSMENT; AMERICAN SOCIETY; TOXICITY; DELIRIUM	35	J CLIN ONCOL	J. CLIN. ONCOL.	ENGLISH	61	BRONZE	CHAU, IAN/0000-0003-0286-8703; BRASSIL, KELLY/0000-0003-0554-1394; ATKINS, MICHAEL/0000-0003-3901-9924; VIKAS, PRAVEEN/0000-0001-9193-9889; SANTOMASSO, BIANCA/0000-0001-9423-4059	TWO COMMERCE SQ, 2001 MARKET ST, PHILADELPHIA, PA 19103 USA	DEC 10	18	PHILADELPHIA	34724386		J	LIPPINCOTT WILLIAMS & WILKINS	2021	CHAU, IAN/ABC-2023-2020; WANG, YING/GQY-5077-2022	SANTOMASSO, BD (通讯作者)，AMER SOC CLIN ONCOL, 2318 MILL RD,SUITE 800, ALEXANDRIA, VA 22314 USA.	ONCOLOGY
LINARDOU H;GOGAS H	LINARDOU, HELENA;GOGAS, HELEN	ABDEL-RAHMAN O, 2016, THER ADV RESPIR DIS, V10, P183, DOI 10.1177/1753465816636557;ABDEL-RAHMAN O, 2016, IMMUNOTHERAPY-UK, V8, P665, DOI 10.2217/IMT-2015-0020;ANONYMOUS, 2015, OPD PACK INS;ANONYMOUS, 2011, YERVOY IP US PRESCR;ANONYMOUS, 2015, KEYTR PACK INS;ATKINS MB, 1999, J CLIN ONCOL, V17, P2105, DOI 10.1200/JCO.1999.17.7.2105;BAROUDJIAN B, 2016, MELANOMA RES, V26, P308, DOI 10.1097/CMR.000000…	CHECKPOINT INHIBITORS HAVE REVOLUTIONIZED THE TREATMENT OF PATIENTS WITH METASTATIC MELANOMA OFFERING IMPROVED RESPONSES AND SIGNIFICANT SURVIVAL BENEFIT. THESE AGENTS ARE NOW APPROVED FOR THE TREATMENT OF METASTATIC MELANOMA, SQUAMOUS AND NON-SQUAMOUS NON-SMALL CELL LUNG CANCER (NSCLC) AND KIDNEY CANCER, WHILE THEY ARE NOW BEING INVESTIGATED IN A RANGE OF OTHER MALIGNANCIES. IN ADDITION, ANOTHER…	272				METROPOLITAN HOSP, DEPT MED ONCOL 1, ATHENS, GREECE.; NATL & KAPODISTRIAN UNIV ATHENS, LAIKO GEN HOSP, SCH MED, DEPT MED 1, ATHENS, GREECE.;						2022-09-13	IMMUNOTHERAPY; TOXICITY; IMMUNE-RELATED ADVERSE EVENTS (IRAES); METASTATIC MELANOMA; CHECKPOINT INHIBITORS	10.21037/atm.2016.07.10	REVIEW			2305-5847	ELINARDOU@OTENET.GR					DY0NJ				IMMUNE CHECKPOINT INHIBITORS; ADVERSE EVENTS; IPILIMUMAB; PEMBROLIZUMAB; NIVOLUMAB; CHEMOTHERAPY; PNEUMONITIS; ENDOCRINE; ANTIBODY; THERAPY	14	ANN TRANSL MED	ANN. TRANSL. MED.	ENGLISH	51	GREEN PUBLISHED	LINARDOU, HELENA/0000-0002-2906-6607	FLAT-RM C 16F, KINGS WING PLAZA 1, NO 3 KWAN ST, SHATIN, HONG KONG 00000, PEOPLES R CHINA	JUL	11	SHATIN	27563659		J	AME PUBL CO	2016		LINARDOU, H (通讯作者)，METROPOLITAN HOSP, DEPT MED ONCOL 1, ATHENS, GREECE.	ONCOLOGY; RESEARCH & EXPERIMENTAL MEDICINE
DENG C;YANG M;JIANG H;WANG RB;YANG ZJ;SUN HL;CUI HJ	DENG, CHAO;YANG, MENG;JIANG, HONG;WANG, RENBIN;YANG, ZHAOJUN;SUN, HONGLIANG;CUI, HUIJUAN	ABDEL-ATY H, 2005, J AM COLL CARDIOL, V45, P1815, DOI 10.1016/J.JACC.2004.11.069;AKBEROVA D, 2017, J IMMUNOL RES, V2017, DOI 10.1155/2017/9829436;AL-KINDI SG, 2018, LANCET, V392, P382, DOI 10.1016/S0140-6736(18)31542-3;ANDRIOLI MASSIMILIANO, 2006, PITUITARY, V9, P289, DOI 10.1007/S11102-006-0408-5;BARROSO-SOUSA R, 2018, JAMA ONCOL, V4, P173, DOI 10.1001/JAMAONCOL.2017.3064;BOUHLEL L, 2020, B CANC…	IMMUNE-RELATED ADVERSE EVENTS (IRAES) FOLLOWING TREATMENT WITH IMMUNE CHECKPOINT INHIBITORS (ICIS) CAN AFFECT ALMOST ANY ORGAN SYSTEMS. MULTIPLE-ORGANS IRAES ARE A RARE OCCURRENCE WHICH MAKES ITS MANAGEMENT AND TREATMENT VERY CHALLENGING. THIS IS A CASE REPORT OF A 71-YEAR-OLD MAN WITH ADVANCED NON-SMALL CELL LUNG CANCER (NSCLC) WHO DEVELOPED MULTIPLE-ORGANS IRAES (LUNG, MUSCLE, MYOCARDIUM, LIVER…	664809				CHINA JAPAN FRIENDSHIP HOSP, DEPT MED ONCOL, INTEGRATED TRADIT CHINESE & WESTERN MED, BEIJING, PEOPLES R CHINA.; CHINA JAPAN FRIENDSHIP HOSP, DEPT RESP & CRIT CARE MED, BEIJING, PEOPLES R CHINA.; CHINA JAPAN FRIENDSHIP HOSP, DEPT CARDIOL, INTEGRATED TRADIT CHINESE & WESTERN MED, BEIJING, PEOPLES R CHINA.; CHINA JAPAN FRIENDSHIP HOSP, DEPT NEUROL, BEIJING, PEOPLES R CHINA.; CHINA JAPAN FRIENDSHIP …						2022-09-13	IMMUNE CHECKPOINT INHIBITORS (ICIS); TISLELIZUMAB; IMMUNE-RELATED ADVERSE EVENTS (IRAES); NON-SMALL CELL LUNG CANCER (NSCLC); PROGRAMMED CELL DEATH-1(PD-1)	10.3389/fonc.2021.664809	ARTICLE				CUIHJ1963@SINA.COM					UR1OL				ADVERSE EVENTS; NIVOLUMAB; EFFICACY; IMMUNOTHERAPY; MYOCARDITIS		FRONT ONCOL	FRONT. ONCOL.	ENGLISH	41	GREEN PUBLISHED, GOLD		AVENUE DU TRIBUNAL FEDERAL 34, LAUSANNE, CH-1015, SWITZERLAND	SEP 2	8	LAUSANNE	34540659		J	FRONTIERS MEDIA SA	2021		CUI, HJ (通讯作者)，CHINA JAPAN FRIENDSHIP HOSP, DEPT MED ONCOL, INTEGRATED TRADIT CHINESE & WESTERN MED, BEIJING, PEOPLES R CHINA.	ONCOLOGY
WRIGHT JJ;POWERS AC;JOHNSON DB	WRIGHT, JORDAN J.;POWERS, ALVIN C.;JOHNSON, DOUGLAS B.	AMER DIABET ASSOC, 2021, DIABETES CARE, V44, PS211, DOI 10.2337/DC21-S015;ANGELL TE, 2018, GENES DIS, V5, P46, DOI 10.1016/J.GENDIS.2017.11.002;ANSARI MJI, 2003, J EXP MED, V198, P63, DOI 10.1084/JEM.20022125;ANTONIA SJ, 2018, NEW ENGL J MED, V379, P2342, DOI 10.1056/NEJMOA1809697;ASCIERTO PA, 2020, LANCET ONCOL, V21, P1465, DOI 10.1016/S1470-2045(20)30494-0;AZMAT U, 2016, CASE REP ENDOCRINOL, V2…	IMMUNE CHECKPOINT INHIBITORS (ICIS) ARE NOW AN ESTABLISHED CORNERSTONE OF CANCER THERAPEUTICS; HOWEVER, ICIS ARE ASSOCIATED WITH TOXICITIES IN VARIOUS ORGANS, TERMED IMMUNE-RELATED ADVERSE EVENTS. THIS REVIEW HIGHLIGHTS CURRENT UNDERSTANDING IN ICI-INDUCED ENDOCRINOPATHIES, INCLUDING EPIDEMIOLOGY, AETIOLOGY, CLINICAL MANIFESTATIONS AND APPROACHES TO TREATMENT. IMMUNE CHECKPOINT INHIBITORS (ICIS) …				389	VANDERBILT UNIV, MED CTR, DEPT MED, NASHVILLE, TN 37235 USA.; VANDERBILT INGRAM CANC CTR, NASHVILLE, TN 37232 USA.; VANDERBILT UNIV, SCH MED, DEPT MOL PHYSIOL & BIOPHYS, NASHVILLE, TN 37212 USA.; VA TENNESSEE VALLEY HEALTHCARE SYST, NASHVILLE, TN USA.;						2022-09-13		10.1038/s41574-021-00484-3	REVIEW	APR 2021		1759-5037	DOUGLAS.B.JOHNSON@VUMC.ORG	399		NIH/NCI [K23 CA204726]; NIH [R01CA227481, DK20593]; NIDDK [T32DK007061]; DORIS DUKE CHARITABLE FOUNDATION; JAMES C. BRADFORD JR. MELANOMA FUND; MELANOMA RESEARCH FOUNDATION	THE AUTHORS ACKNOWLEDGE THE SUPPORT OF NIH/NCI K23 CA204726 (D.B.J.), NIH R01CA227481 (D.B.J.), DK20593 (A.C.P.), NIDDK T32DK007061 (J.J.W.), THE DORIS DUKE CHARITABLE FOUNDATION, THE JAMES C. BRADFORD JR. MELANOMA FUND (D.B.J.), AND THE MELANOMA RESEARCH FOUNDATION (D.B.J.).	SS6XJ		Y	N		7	NAT REV ENDOCRINOL	NAT. REV. ENDOCRINOL.	ENGLISH	115	GREEN ACCEPTED	WRIGHT, JORDAN/0000-0002-2043-0150	HEIDELBERGER PLATZ 3, BERLIN, 14197, GERMANY	JUL	11	BERLIN	33875857		J	NATURE PORTFOLIO	2021	WRIGHT, JORDAN/AAO-4376-2021	JOHNSON, DB (通讯作者)，VANDERBILT UNIV, MED CTR, DEPT MED, NASHVILLE, TN 37235 USA.; JOHNSON, DB (通讯作者)，VANDERBILT INGRAM CANC CTR, NASHVILLE, TN 37232 USA.	ENDOCRINOLOGY & METABOLISM
GANNICHIDA A;NAKAZAWA Y;KAGEYAMA A;UTSUMI H;KUWANO K;KAWAKUBO T	GANNICHIDA, AKO;NAKAZAWA, YUSUKE;KAGEYAMA, AKIRA;UTSUMI, HIROFUMI;KUWANO, KAZUYOSHI;KAWAKUBO, TAKASHI	AMERATUNGA M, 2018, EUR J CANCER, V89, P56, DOI 10.1016/J.EJCA.2017.11.012;BAAS P, 2021, LANCET, V397, P375, DOI 10.1016/S0140-6736(20)32714-8;BAGLEY SJ, 2017, LUNG CANCER, V106, P1, DOI 10.1016/J.LUNGCAN.2017.01.013;DIEM S, 2017, LUNG CANCER, V111, P176, DOI 10.1016/J.LUNGCAN.2017.07.024;DUSSELIER M, 2019, PLOS ONE, V14, DOI 10.1371/JOURNAL.PONE.0219060;FERRIS RL, 2016, NEW ENGL J MED, V375, P18…	BACKGROUND LOW NEUTROPHIL-TO-LYMPHOCYTE RATIO (NLR) HAS BEEN SHOWN TO BE ASSOCIATED WITH A FAVORABLE THERAPEUTIC RESPONSE TO NIVOLUMAB. THE ACTIVATION OF IMMUNOCOMPETENT CELLS SUCH AS LYMPHOCYTES EXHIBITS AN ANTITUMOR EFFECT; HOWEVER, THE DEVELOPMENT OF EXCESSIVE IMMUNE RESPONSES IN AUTOLOGOUS ORGANS ALONG WITH THE BREAKDOWN OF SELF-TOLERANCE CAUSES IMMUNE-RELATED ADVERSE EVENTS, INCLUDING HYPOTH…				641	JIKEI UNIV HOSP, DEPT PHARM, TOKYO 1058471, JAPAN.; JIKEI UNIV, DEPT INTERNAL MED, DIV RESP DIS, SCH MED, TOKYO 1058461, JAPAN.; JIKEI UNIV HOSP, DEPT PHARM, 3-19-18 NISHI SHIMBASHI,MINATO KU, TOKYO 1058471, JAPAN.;						2022-09-13	NIVOLUMAB; HYPOTHYROIDISM; IMMUNE CHECKPOINT INHIBITORS; IMMUNE-RELATED ADVERSE EVENT; NEUTROPHIL-TO-LYMPHOCYTE RATIO	10.5306/wjco.v13.i7.641	ARTICLE				Y_NAKAZAWA@JIKEI.AC.JP	651		ONO PHARMACEUTICAL CO., LTD; ASTELLAS PHARMA INC; KYORIN PHARMACEUTICAL CO., LTD; NIPPON BOEHRINGER INGELHEIM CO., LTD	KAZUYOSHI KUWANO RECEIVED STUDY SUPPORT FROM ONO PHARMACEUTICAL CO., LTD., ASTELLAS PHARMA INC., KYORIN PHARMACEUTICAL CO., LTD. AND NIPPON BOEHRINGER INGELHEIM CO., LTD. THESE COMPANIES DID NOT HAVE A ROLE IN CONDUCTING THIS STUDY. ALL AUTHORS HAVE NO FINANCIAL RELATIONSHIPS TO DISCLOSE.	3P0ZJ				ADVERSE EVENTS; OPEN-LABEL; TREATED PATIENTS; CELL; OUTCOMES; CHEMOTHERAPY; ASSOCIATION; MULTICENTER; TRIALS	7	WORLD J CLIN ONCOL	WORLD J. CLIN. ONCOL.	ENGLISH	26	GOLD		7041 KOLL CENTER PARKWAY, SUITE 160, PLEASANTON, CA, UNITED STATES	JUL 24	11	PLEASANTON			J	BAISHIDENG PUBLISHING GROUP INC	2022		NAKAZAWA, Y (通讯作者)，JIKEI UNIV HOSP, DEPT PHARM, 3-19-18 NISHI SHIMBASHI,MINATO KU, TOKYO 1058471, JAPAN.	ONCOLOGY
YANG J;ZENG R;ZHOU JP;LUO LF;LYU MC;LIU F;SUN XW;ZHOU L;WANG XF;BAO ZY;CHEN W;DUMOULIN DW;GAO BL;XIANG Y	YANG, JIN;ZENG, RAN;ZHOU, JIANPING;LUO, LIFENG;LYU, MENGCHEN;LIU, FANG;SUN, XIANWEN;ZHOU, LING;WANG, XIAOFEI;BAO, ZHIYAO;CHEN, WEI;DUMOULIN, DAPHNE W.;GAO, BEILI;XIANG, YI	ABOU ALAIWI S, 2020, J IMMUNOTHER CANCER, V8, DOI 10.1136/JITC-2019-000144;ABU-SBEIH H, 2019, J CLIN ONCOL, V37, P2738, DOI 10.1200/JCO.19.00320;ALBANDAR HJ, 2021, CANCERS, V13, DOI 10.3390/CANCERS13050989;AMODE R, 2017, MELANOMA RES, V27, P110, DOI 10.1097/CMR.0000000000000313;DA SILVA IP, 2021, LANCET ONCOL, V22, P836, DOI 10.1016/S1470-2045(21)00097-8;DENG C, FRONT ONCOL, V11;EISENHAUER EA, 20…	BACKGROUND: THE RECHALLENGE OF IMMUNE CHECKPOINT INHIBITORS (ICI) IS NOW AN OPTIONAL STRATEGY FOR PATIENTS WHO DISCONTINUED ICI DUE TO IMMUNE-RELATED ADVERSE EVENTS (IRAES) OR DISEASE PROGRESSION. HOWEVER, LITTLE DATA IS AVAILABLE FOR THE PROGNOSIS AND PROGNOSTIC FACTORS OF PATIENTS RECEIVING ICI RECHALLENGE TREATMENT IN ADVANCED LUNG CANCER PATIENTS. OUR STUDY AIMED TO EXPLORE THE EFFICACY, PROG…				1038	SHANGHAI JIAO TONG UNIV, RUIJIN HOSP, DEPT RESP & CRIT CARE MED, SCH MED, 197,RUI JIN 2ND RD, SHANGHAI 200025, PEOPLES R CHINA.; SHANGHAI JIAO TONG UNIV, INST RESP DIS, SCH MED, SHANGHAI, PEOPLES R CHINA.; SHANGHAI KEY LAB EMERGENCY PREVENT DIAG & TREATME, SHANGHAI, PEOPLES R CHINA.; KASHGAR PREFECTURE SECOND PEOPLES HOSP, DEPT RESP DIS, KASHI, PEOPLES R CHINA.; SHANGHAI HUANGPU DIST CANC PREVENT…						2022-09-13	IMMUNE CHECKPOINT INHIBITOR (ICI); IMMUNE-RELATED ADVERSE EVENT (IRAE); IMMUNE CHECKPOINT INHIBITOR RECHALLENGE (ICI RECHALLENGE); DISEASE PROGRESSION	10.21037/tlcr-22-360	ARTICLE	JUN 2022		2226-4477	GBL10361@RJH.COM.CN; XIANGYIHT@163.COM	+		AME LUNG CANCER COLLABORATIVE GROUP; NATIONAL KEY R&D PROGRAM OF CHINA [2018YFC1311902]; SHANGHAI KEY DISCIPLINE FOR RESPIRATORY DISEASES [2017ZZ02014]; NATIONAL NATURAL SCIENCE FOUNDATION OF CHINA [81672271]	THE AUTHORS APPRECIATE THE ACADEMIC SUPPORT FROM THE AME LUNG CANCER COLLABORATIVE GROUP. FUNDING: THIS WORK WAS SUPPORTED BY THE NATIONAL KEY R&D PROGRAM OF CHINA (GRANT NUMBER 2018YFC1311902) , THE SHANGHAI KEY DISCIPLINE FOR RESPIRATORY DISEASES (2017ZZ02014) AND THE NATIONAL NATURAL SCIENCE FOUNDATION OF CHINA (81672271) .	2T4DX				ADVANCED MELANOMA; IPILIMUMAB	6	TRANSL LUNG CANCER R	TRANSL. LUNG CANCER RES.	ENGLISH	32	GREEN PUBLISHED, GOLD		FLAT-RM C 16F, KINGS WING PLAZA 1, NO 3 KWAN ST, SHATIN, HONG KONG 00000, PEOPLES R CHINA	JUN	14	SHATIN	35832441		J	AME PUBL CO	2022		GAO, BL; XIANG, Y (通讯作者)，SHANGHAI JIAO TONG UNIV, RUIJIN HOSP, DEPT RESP & CRIT CARE MED, SCH MED, 197,RUI JIN 2ND RD, SHANGHAI 200025, PEOPLES R CHINA.	ONCOLOGY; RESPIRATORY SYSTEM
SEHGAL K;BULUMULLE A;BRODY H;GILL RR;MACHERLA S;QILLERI A;MCDONALD DC;CHERRY CR;SHEA M;HUBERMAN MS;VANDERLAAN PA;WEISS GJ;WALKER PR;COSTA DB;RANGACHARI D	SEHGAL, KARTIK;BULUMULLE, ANUSHI;BRODY, HEATHER;GILL, RITU R.;MACHERLA, SHRAVANTI;QILLERI, ALEKSANDRA;MCDONALD, DANIELLE C.;CHERRY, CYNTHIA R.;SHEA, MEGHAN;HUBERMAN, MARK S.;VANDERLAAN, PAUL A.;WEISS, GLEN J.;WALKER, PAUL R.;COSTA, DANIEL B.;RANGACHARI, DEEPA	CHATTERJEE M, 2016, ANN ONCOL, V27, P1291, DOI 10.1093/ANNONC/MDW174;DEN BROEDER AA, 2010, RHEUMATOLOGY, V49, P1801, DOI 10.1093/RHEUMATOLOGY/KEQ060;ELIASSON E, 2013, EUR J CLIN PHARMACOL, V69, PS25, DOI 10.1007/S00228-013-1504-X;GAMALO-SIEBERS M, 2016, J BIOPHARM STAT, V26, P823, DOI 10.1080/10543406.2015.1074920;GARON EB, 2019, J CLIN ONCOL, V37, DOI 10.1200/JCO.2019.37.8_SUPPL.100;GARON EB, 20…	THE MOST COST-EFFECTIVE ADMINISTRATION FREQUENCY OF PEMBROLIZUMAB IN ADVANCED NON-SMALL-CELL LUNG CANCER IS UNKNOWN. WE FOUND THAT A SIGNIFICANT PROPORTION OF THESE PATIENTS RECEIVE PEMBROLIZUMAB-BASED REGIMENS WITH EXTENDED INTERVALS OR DELAYS IN ROUTINE PRACTICE, WITH SIMILAR OUTCOMES TO THOSE ON LABEL-SPECIFIED 3-WEEK INTERVAL TREATMENTS. PROSPECTIVE EVALUATION OF ALTERNATIVE DOSING STRATEGIES…				E379	UNUM THERAPEUT INC, CAMBRIDGE, MA USA.; HARVARD MED SCH, DIV MED ONCOL, DEPT MED, BETH ISRAEL DEACONESS MED CTR, BOSTON, MA 02115 USA.; EAST CAROLINA UNIV, DIV HEMATOL & ONCOL, DEPT INTERNAL MED, BRODY SCH MED, GREENVILLE, NC 27858 USA.; VIDANT MED CTR, GREENVILLE, NC USA.; HARVARD MED SCH, DEPT RADIOL, BETH ISRAEL DEACONESS MED CTR, BOSTON, MA 02115 USA.; HARVARD MED SCH, DEPT PATHOL, BETH ISRAE…						2022-09-13	EXTENDED-INTERVAL DOSING; IMMUNE-RELATED ADVERSE EVENT; PATIENT-PHYSICIAN PREFERENCE; REAL-WORLD OUTCOMES; TREATMENT DELAYS	10.1016/j.cllc.2020.05.028	ARTICLE	JUN 2021		1938-0690	KSEHGAL@BIDMC.HARVARD.EDU; DRANGACH@BIDMC.HARVARD.EDU	E389				SQ6YO				TUMOR	3	CLIN LUNG CANCER	CLIN. LUNG CANCER	ENGLISH	25	GREEN ACCEPTED, GREEN SUBMITTED, BRONZE	SEHGAL, KARTIK/0000-0003-4391-6943; VANDERLAAN, PAUL ANDREW/0000-0002-7234-5652	3500 MAPLE AVENUE, STE 750, DALLAS, TX 75219-3931 USA	MAY	11	DALLAS			J	CIG MEDIA GROUP, LP	2021	SEHGAL, KARTIK/B-5837-2019; VANDERLAAN, PAUL ANDREW/AAX-8124-2020	SEHGAL, K; RANGACHARI, D (通讯作者)，BETH ISRAEL DEACONESS MED CTR, 330 BROOKLINE AVE SHAPIRO 9, BOSTON, MA 02215 USA.	ONCOLOGY
KLEE G;KISCH T;KUMPERS C;PERNER S;SCHINKE S;ZILLIKENS D;LANGAN EA;TERHEYDEN P	KLEE, GINA;KISCH, TOBIAS;KUEMPERS, CHRISTIANE;PERNER, SVEN;SCHINKE, SUSANNE;ZILLIKENS, DETLEF;LANGAN, EWAN A.;TERHEYDEN, PATRICK	CLARKE CA, 2015, JNCI-J NATL CANCER I, V107, DOI 10.1093/JNCI/DJU382;EFUNI E, 2021, JCR-J CLIN RHEUMATOL, V27, P267, DOI 10.1097/RHU.0000000000001314;HAANEN JBAG, 2017, ANN ONCOL, V28, P119, DOI 10.1093/ANNONC/MDX225;KAUFMAN HL, 2016, LANCET ONCOL, V17, P1374, DOI 10.1016/S1470-2045(16)30364-3;KOLJONEN V, 2009, BRIT J CANCER, V101, P1444, DOI 10.1038/SJ.BJC.6605306;KOSTINE M, 2021, ANN RHEUM DIS,…	OBJECTIVES. MERKEL CELL CARCINOMA (MCC) IS A RARE, HIGHLY AGGRESSIVE NEUROENDOCRINE SKIN CANCER, WHICH TYPICALLY AFFECTS ELDERLY AND IMMUNOCOMPROMISED AND/OR IMMUNOSUPPRESSED PATIENTS. THE CHECKPOINT INHIBITOR AVELUMAB, A MAB TARGETING THE ANTI-PROGRAMMED CELL DEATH LIGAND 1 (ANTI-PD-L1), HAS REVOLUTIONIZED THE TREATMENT OF METASTATIC MCC, ACHIEVING DRAMATIC IMPROVEMENTS IN DISEASE CONTROL AND OV…					UNIV LUBECK, DEPT DERMATOL, RATZEBURGER ALLEE 160, D-23560 LUBECK, GERMANY.; UNIV LUBECK, DEPT PLAST SURG, LUBECK, GERMANY.; UNIV HOSP SCHLESWIG HOLSTEIN, INST PATHOL, LUBECK, GERMANY.; LEIBNIZ LUNG CTR, RES CTR BORSTEL, PATHOL, BORSTEL, GERMANY.; UNIV LUBECK, DEPT RHEUMATOL, LUBECK, GERMANY.; UNIV MANCHESTER, DERMATOL SCI, MANCHESTER, LANCS, ENGLAND.;						2022-09-13	MERKEL CELL CARCINOMA; IMMUNE CHECKPOINT INHIBITION; PD-L1; PD-1; IMMUNOSUPPRESSION	10.1093/rap/rkab037	ARTICLE			2514-1775	PATRICK.TERHEYDEN@UKSH.DE					1X8ZX				CANCER; RISK	3	RHEUMATOL ADV PRACT	RHEUMATOL. ADV. PRACT.	ENGLISH	18	GREEN PUBLISHED, GOLD		GREAT CLARENDON ST, OXFORD OX2 6DP, ENGLAND		5	OXFORD	34622124		J	OXFORD UNIV PRESS	2021		TERHEYDEN, P (通讯作者)，UNIV LUBECK, DEPT DERMATOL, RATZEBURGER ALLEE 160, D-23560 LUBECK, GERMANY.	RHEUMATOLOGY
LIM S;PARK J;SHIM MK;UM W;YOON HY;RYU JH;LIM DK;KIM K	LIM, SEUNGHO;PARK, JOOHO;SHIM, MAN KYU;UM, WOORAM;YOON, HONG YEOL;RYU, JU HEE;LIM, DONG-KWON;KIM, KWANGMEYUNG	AMINI MA, 2019, JNCI-J NATL CANCER I, V111, P399, DOI 10.1093/JNCI/DJY131;AMOS SM, 2011, BLOOD, V118, P499, DOI 10.1182/BLOOD-2011-01-325266;BANDYOPADHYAY A, 2011, BIOMATERIALS, V32, P3094, DOI 10.1016/J.BIOMATERIALS.2010.12.054;BAZAK R, 2015, J CANCER RES CLIN, V141, P769, DOI 10.1007/S00432-014-1767-3;BODE C, 2011, EXPERT REV VACCINES, V10, P499, DOI 10.1586/ERV.10.174, 10.1586/ERV.10.174;BRACC…	CANCER IMMUNOTHERAPY IS AN ATTRACTIVE TREATMENT OPTION UNDER CLINICAL SETTINGS. HOWEVER, THE MAJOR CHALLENGES OF IMMUNOTHERAPY INCLUDE LIMITED PATIENT RESPONSE, LIMITED TUMOR SPECIFICITY, IMMUNE-RELATED ADVERSE EVENTS, AND IMMUNOSUPPRESSIVE TUMOR MICROENVIRONMENT. THEREFORE, NANOPARTICLE (NP)-BASED DRUG DELIVERY HAS BEEN USED TO NOT ONLY INCREASE THE EFFICACY OF IMMUNOTHERAPEUTIC AGENTS, BUT IT A…				7906	KIST, BIOMED RES INST, CTR THERAGNOSIS, 5,HWARANGNO 14 GIL, SEOUL 02792, SOUTH KOREA.; KOREA UNIV, KU KIST GRAD SCH CONVERGING SCI & TECHNOL, 145 ANAM RO, SEOUL 02841, SOUTH KOREA.;						2022-09-13	NANOPARTICLES; DRUG DELIVERY SYSTEM; IMMUNOGENIC CELL DEATH; ADJUVANTS; CYTOKINES AND CANCER IMMUNOTHERAPY	10.7150/thno.38425	REVIEW				KIM@KIST.RE.KR	7923		NATIONAL RESEARCH FOUNDATION (NRF) OF KOREA - MINISTRY OF SCIENCE [NRF-2019R1A2C3006283]; KU-KIST GRADUATE SCHOOL OF CONVERGING SCIENCE AND TECHNOLOGY (KOREA UNIVERSITY); INTRAMURAL RESEARCH PROGRAM OF KIST	THIS WORK WAS SUPPORTED BY GRANTS FROM THE NATIONAL RESEARCH FOUNDATION (NRF) OF KOREA, FUNDED BY THE MINISTRY OF SCIENCE (NRF-2019R1A2C3006283), KU-KIST GRADUATE SCHOOL OF CONVERGING SCIENCE AND TECHNOLOGY (KOREA UNIVERSITY) AND THE INTRAMURAL RESEARCH PROGRAM OF KIST.	JE7VC				ALUMINUM-CONTAINING ADJUVANTS; IMMUNOGENIC CELL-DEATH; ENGINEERING NANOPARTICLES; TUMOR MICROENVIRONMENT; ALBUMIN NANOPARTICLES; JANUS NANOPARTICLES; TARGETED DELIVERY; IN-VITRO; SIZE; CYTOKINES	25	THERANOSTICS	THERANOSTICS	ENGLISH	134	GOLD, GREEN PUBLISHED	YOON, HONG YEOL/0000-0003-3242-3633	PO BOX 4546, LAKE HAVEN, NSW 2263, AUSTRALIA		18	LAKE HAVEN	31695807		J	IVYSPRING INT PUBL	2019	KIM, KWANGMEYUNG/ABB-2882-2021; YOON, HONG YEOL/D-4005-2017	KIM, K (通讯作者)，KIST, BIOMED RES INST, CTR THERAGNOSIS, 5,HWARANGNO 14 GIL, SEOUL 02792, SOUTH KOREA.; KIM, K (通讯作者)，KOREA UNIV, KU KIST GRAD SCH CONVERGING SCI & TECHNOL, 145 ANAM RO, SEOUL 02841, SOUTH KOREA.	RESEARCH & EXPERIMENTAL MEDICINE
ZHENG ZK;WANG JL;LI WX;WU TQ;CHEN MS;ZHOU ZG	ZHENG, ZHI-KAI;WANG, JIONG-LIANG;LI, WEN-XUAN;WU, TIAN-QING;CHEN, MIN-SHAN;ZHOU, ZHONG-GUO	ABDULLAH HMA, 2019, BMJ CASE REP, V12, DOI 10.1136/BCR-2019-229568;AGRAWAL L, 2020, POSTGRAD MED, V132, P206, DOI 10.1080/00325481.2019.1709344;AKTURK HK, 2019, DIABETIC MED, V36, P1075, DOI 10.1111/DME.14050;ALEKSOVA JASNA, 2016, BMJ CASE REP, V2016, DOI 10.1136/BCR-2016-217454;BARROSO-SOUSA R, 2018, JAMA ONCOL, V4, P173, DOI 10.1001/JAMAONCOL.2017.3064;BYUN DJ, 2020, DIABETES CARE, V43, P3106, …	IMMUNE CHECKPOINT INHIBITORS, WIDELY USED IN THE TREATMENT OF MALIGNANCIES, CAN IMPROVE THE PROGNOSIS OF PATIENTS, WHILE IT ALSO CAN INDUCE VARIOUS IMMUNE-RELATED ADVERSE EVENTS, AND TYPE 1 DIABETES INDUCED BY ANTI-PROGRAMMED CELL DEATH PROTEIN-1 IS A RARE BUT SEVERE COMPLICATION. HERE WE REPORTED A CASE OF TYPE 1 DIABETES INDUCED BY ANTI-PD-1 WHICH WAS TO TREAT INTRAHEPATIC CHOLANGIOCARCINOMA. T…	917679				SUN YAT SEN UNIV CANC CTR, DEPT LIVER SURG, GUANGZHOU, PEOPLES R CHINA.; COLLABORAT INNOVAT CTR CANC MED, STATE KEY LAB ONCOL SOUTH CHINA, GUANGZHOU, PEOPLES R CHINA.;						2022-09-13	IMMUNE CHECKPOINT INHIBITORS; ANTI-PROGRAMMED CELL DEATH PROTEIN-1; IMMUNE-RELATED ADVERSE EVENTS; TYPE 1 DIABETES; INTRAHEPATIC CHOLANGIOCARCINOMA	10.3389/fpubh.2022.917679	REVIEW			2296-2565	ZHOUZHG@SYSUCC.ORG.CN			WU JIEPING FOUNDATION [320.6750.2021-02-76]; SUN YATSEN UNIVERSITY CANCER CENTER [16ZXQK04]	THIS STUDY WAS FUNDED BY SPECIAL FUND FOR CLINICAL RESEARCH OF WU JIEPING FOUNDATION (320.6750.2021-02-76) AND SUN YATSEN UNIVERSITY CANCER CENTER PHYSICIAN SCIENTIST FUNDING (NO. 16ZXQK04).	2O6MT				ADVERSE EVENTS; BLOOD-GLUCOSE; IMMUNE; ENDOCRINE; NIVOLUMAB; REGIMENS		FRONT PUBLIC HEALTH	FRONT. PUBLIC HEALTH	ENGLISH	41	GREEN PUBLISHED, GOLD		AVENUE DU TRIBUNAL FEDERAL 34, LAUSANNE, CH-1015, SWITZERLAND	JUN 16	6	LAUSANNE	35784237		J	FRONTIERS MEDIA SA	2022		ZHOU, ZG (通讯作者)，SUN YAT SEN UNIV CANC CTR, DEPT LIVER SURG, GUANGZHOU, PEOPLES R CHINA.; ZHOU, ZG (通讯作者)，COLLABORAT INNOVAT CTR CANC MED, STATE KEY LAB ONCOL SOUTH CHINA, GUANGZHOU, PEOPLES R CHINA.	PUBLIC, ENVIRONMENTAL & OCCUPATIONAL HEALTH
BAUMJOHANN D;BROSSART P	BAUMJOHANN, DIRK;BROSSART, PETER	BAUMJOHANN D, 2013, IMMUNITY, V38, P596, DOI 10.1016/J.IMMUNI.2012.11.020;BROSSART P, 2020, CLIN CANCER RES, V26, P4442, DOI 10.1158/1078-0432.CCR-20-0305;CROTTY S, 2019, IMMUNITY, V50, P1132, DOI 10.1016/J.IMMUNI.2019.04.011;CUI C., 2020, BIORXIV;GU-TRANTIEN C, 2013, J CLIN INVEST, V123, P2873, DOI 10.1172/JCI67428;JUNE CH, 2017, NAT MED, V23, P540, DOI 10.1038/NM.4321;RAO DA, 2017, NATURE, V542…	CANCER IMMUNOTHERAPY UTILIZING IMMUNE CHECKPOINT INHIBITORS (ICIS) HAS REVOLUTIONIZED THE TREATMENT OF NUMEROUS CANCER TYPES. AS THE UNDERLYING MECHANISM OF THESE TREATMENTS LIES IN THE INTERFERENCE WITH INHIBITORY SIGNALS THAT USUALLY IMPAIR POTENT ANTITUMOR IMMUNITY, FOR EXAMPLE, CYTOTOXIC T-LYMPHOCYTE-ASSOCIATED PROTEIN 4 (CTLA-4) AND THE PROGRAMMED CELL DEATH PROTEIN 1 (PD-1):PROGRAMMED DEATH…	E002588				UNIV BONN, UNIV HOSP BONN, MED CLIN ONCOL HEMATOL IMMUNOONCOL & RHEUMATO, BONN, GERMANY.;						2022-09-13	ADAPTIVE IMMUNITY; ANTIBODY FORMATION; AUTOIMMUNITY; CD4-POSITIVE T-LYMPHOCYTES; COSTIMULATORY AND INHIBITORY T-CELL RECEPTORS	10.1136/jitc-2021-002588	ARTICLE			2051-1426	DIRK.BAUMJOHANN@UNI-BONN.DE			DEUTSCHE FORSCHUNGSGEMEINSCHAFT (DFG, GERMAN RESEARCH FOUNDATION) [BA 5132/1-2 (252623821)]; GERMANY'S EXCELLENCE STRATEGY EXC2151 [390873048]	THIS WORK WAS SUPPORTED BY DEUTSCHE FORSCHUNGSGEMEINSCHAFT (DFG, GERMAN RESEARCH FOUNDATION) UNDER EMMY NOETHER PROGRAMME BA 5132/1-2 (252623821) (DB) AND GERMANY'S EXCELLENCE STRATEGY EXC2151 (390873048) (DB AND PB).	UK2YC				B-CELLS	6	J IMMUNOTHER CANCER	J. IMMUNOTHER. CANCER	ENGLISH	10	GREEN PUBLISHED, GOLD	BAUMJOHANN, DIRK/0000-0001-8385-8288	BRITISH MED ASSOC HOUSE, TAVISTOCK SQUARE, LONDON WC1H 9JR, ENGLAND		4	LONDON	34112740		J	BMJ PUBLISHING GROUP	2021	BAUMJOHANN, DIRK/C-9047-2009	BAUMJOHANN, D (通讯作者)，UNIV BONN, UNIV HOSP BONN, MED CLIN ONCOL HEMATOL IMMUNOONCOL & RHEUMATO, BONN, GERMANY.	ONCOLOGY; IMMUNOLOGY
WANG J;XIAO XY;DONG XR;WU G;WANG XH;ZHANG RG	WANG, JIAN;XIAO, XIAOYUE;DONG, XIAORONG;WU, GANG;WANG, XINGHUA;ZHANG, RUIGUANG	BASTACKY ML, 2021, FRONT ONCOL, V11, DOI 10.3389/FONC.2021.749064;BORGHAEI H, 2021, J CLIN ONCOL, V39, P723, DOI 10.1200/JCO.20.01605;BRAHMER J, 2015, NEW ENGL J MED, V373, P123, DOI 10.1056/NEJMOA1504627;BRAHMER JR, 2018, J CLIN ONCOL, V36, P1714, DOI 10.1200/JCO.2017.77.6385;BURKE M, 2021, FRONT ONCOL, V11, DOI 10.3389/FONC.2021.720759;CORTELLINI A, 2019, CLIN LUNG CANCER, V20, P237, DOI 10.101…	ANTI-PD-1/PD-L1 IMMUNOTHERAPY REACTIVATES T-CELL ACTIVITY TO BOOST THE ANTITUMOR EFFECT AND MAY TRIGGER AUTOIMMUNE TOXICITY IN VARIOUS ORGAN SYSTEMS INVOLVING EYEBALL AND PERIOCULAR STRUCTURES AT THE SAME TIME. THE RARITY OF OCULAR IMMUNE-RELATED ADVERSE EVENTS SHOULD NOT PREVENT US FROM PAYING ATTENTION TO THIS ISSUE BECAUSE OF THE BAD CONSEQUENCES OF VISUAL IMPAIRMENT. THIS IS THE FIRST CASE RE…	931074				HUAZHONG UNIV SCI & TECHNOL, UNION HOSP, TONGJI MED COLL, CANC CTR, WUHAN, PEOPLES R CHINA.; HUAZHONG UNIV SCI & TECHNOL, UNION HOSP, INST RADIAT ONCOL, TONGJI MED COLL, WUHAN, PEOPLES R CHINA.; HUAZHONG UNIV SCI & TECHNOL, UNION HOSP, TONGJI MED COLL, DEPT CARDIOVASC SURG, WUHAN, PEOPLES R CHINA.; HUAZHONG UNIV SCI & TECHNOL, UNION HOSP, TONGJI MED COLL, DEPT OPHTHALMOL, WUHAN, PEOPLES R CHINA.;						2022-09-13	NON-SMALL CELL LUNG CANCER; IMMUNE-RELATED ADVERSE EVENTS; OPTIC NEUROPATHY PD-1; SINTILIMAB	10.3389/fonc.2022.931074	REVIEW				XINGHUA_WANG@HUST.EDU.CN; ZRG27@163.COM					3Y5ZN				IMMUNOTHERAPY-RELATED TOXICITIES; NIVOLUMAB; MANAGEMENT; DOCETAXEL		FRONT ONCOL	FRONT. ONCOL.	ENGLISH	39	GOLD, GREEN PUBLISHED		AVENUE DU TRIBUNAL FEDERAL 34, LAUSANNE, CH-1015, SWITZERLAND	AUG 9	9	LAUSANNE	36016624		J	FRONTIERS MEDIA SA	2022		ZHANG, RG (通讯作者)，HUAZHONG UNIV SCI & TECHNOL, UNION HOSP, TONGJI MED COLL, CANC CTR, WUHAN, PEOPLES R CHINA.; ZHANG, RG (通讯作者)，HUAZHONG UNIV SCI & TECHNOL, UNION HOSP, INST RADIAT ONCOL, TONGJI MED COLL, WUHAN, PEOPLES R CHINA.; WANG, XH (通讯作者)，HUAZHONG UNIV SCI & TECHNOL, UNION HOSP, TONGJI MED COLL, DEPT OPHTHALMOL, WUHAN, PEOPLES R CHINA.	ONCOLOGY
LIU YX;WU W	LIU, YINGXIAN;WU, WEI	ADLER Y, 2015, EUR HEART J, V36, P2921, DOI 10.1093/EURHEARTJ/EHV318;AGRAWAL N, 2019, CASE REP ONCOL, V12, P260, DOI 10.1159/000498985;AMMIRATI E, 2017, CIRCULATION, V136, P529, DOI 10.1161/CIRCULATIONAHA.117.026386;AMMIRATI E, 2017, INT J CARDIOL, V231, P216, DOI 10.1016/J.IJCARD.2016.11.282;ANDERSON RD, 2016, INT J CARDIOL, V222, P760, DOI 10.1016/J.IJCARD.2016.07.291;ANSELL SM, 2015, NEW ENGL …	CARDIOTOXICITIES ARE ASSOCIATED WITH IMMUNE CHECKPOINT INHIBITOR (ICI) THERAPY. RECENT CASE SERIES AND RETROSPECTIVE STUDIES HAVE SHOWN THAT CARDIAC IMMUNE-RELATED ADVERSE EVENTS (IRAES) ARE RARE BUT POTENTIALLY FATAL COMPLICATIONS OF IMMUNOTHERAPY, WITH VARIOUS UNDERLYING RISK FACTORS SUCH AS COMBINATIONS OF DIFFERENT ICIS. HIGH MORTALITY RATES AND OVERREACTIVE INFLAMMATION HAVE BEEN OBSERVED WI…				232	PEKING UNION MED COLL & CHINESE ACAD MED SCI, PEKING UNION MED COLL HOSP, DEPT CARDIOL, BEIJING 100730, PEOPLES R CHINA.;						2022-09-13	CARDIOTOXICITY; IMMUNE CHECKPOINT INHIBITOR; MYOCARDITIS	10.1111/ajco.13326	REVIEW			1743-7563	CAMSWW@HOTMAIL.COM	240				MM3JV				CARDIAC MAGNETIC-RESONANCE; CHECKPOINT INHIBITORS; FULMINANT MYOCARDITIS; PERICARDIAL-EFFUSION; COMBINED NIVOLUMAB; OPEN-LABEL; ANTI-PD-1; ANTI-CTLA-4; MULTICENTER; MONOTHERAPY	4	ASIA-PAC J CLIN ONCO	ASIA-PAC. J. CLIN. ONCOL.	ENGLISH	73	GREEN PUBLISHED, HYBRID	WU, WEI/0000-0002-9044-0901	111 RIVER ST, HOBOKEN 07030-5774, NJ USA	AUG	9	HOBOKEN	32129935		J	WILEY	2020		WU, W (通讯作者)，PEKING UNION MED COLL & CHINESE ACAD MED SCI, PEKING UNION MED COLL HOSP, DEPT CARDIOL, BEIJING 100730, PEOPLES R CHINA.	ONCOLOGY
SZNOL M;POSTOW MA;DAVIES MJ;PAVLICK AC;PLIMACK ER;SHAHEEN M;VELOSKI C;ROBERT C	SZNOL, MARIO;POSTOW, MICHAEL A.;DAVIES, MARIANNE J.;PAVLICK, ANNA C.;PLIMACK, ELIZABETH R.;SHAHEEN, MONTASER;VELOSKI, COLLEEN;ROBERT, CAROLINE	ANONYMOUS, INITIAL REMS APPROVA;ANONYMOUS, PRESCRIBING INFORM;BELLASTELLA A, 2003, EUR J ENDOCRINOL, V149, P363, DOI 10.1530/EJE.0.1490363;BORGHAEI H, 2015, NEW ENGL J MED, V373, P1627, DOI 10.1056/NEJMOA1507643;BOUTROS C, 2016, NAT REV CLIN ONCOL, V13, P473, DOI 10.1038/NRCLINONC.2016.58;BRAHMER J, 2015, NEW ENGL J MED, V373, P123, DOI 10.1056/NEJMOA1504627;CALLAHAN MK, 2013, J LEUKOCYTE BIOL, V…	AGENTS THAT MODULATE IMMUNE CHECKPOINT PROTEINS, SUCH AS CYTOTOXIC T-LYMPHOCYTE ANTIGEN-4 (CTLA-4) AND PROGRAMMED DEATH RECEPTOR-1 (PD-1), HAVE BECOME A MAINSTAY IN CANCER TREATMENT. THE CLINICAL BENEFIT AFFORDED BY IMMUNE CHECKPOINT INHIBITORS CAN BE ACCOMPANIED BY IMMUNE-RELATED ADVERSE EVENTS (IRAE) THAT AFFECT THE SKIN, GASTROINTESTINAL TRACT, LIVER, AND ENDOCRINE SYSTEM. THE TYPES OF IRAES A…				70	YALE UNIV, SCH MED, NEW HAVEN, CT 06520 USA.; YALE CANC CTR, 333 CEDAR ST,FMP 126,POB 208032, NEW HAVEN, CT 06520 USA.; MEM SLOAN KETTERING CANC CTR, 1275 YORK AVE, NEW YORK, NY 10021 USA.; WEILL CORNELL MED COLL, NEW YORK, NY USA.; YALE SCH NURSING, WEST HAVEN, CT USA.; NYU, NEW YORK, NY USA.; TEMPLE HLTH, FOX CHASE CANC CTR, PHILADELPHIA, PA USA.; UNIV NEW MEXICO, ALBUQUERQUE, NM 87131 USA.; GU…						2022-09-13	IMMUNE-RELATED ADVERSE EVENTS; HYPOPHYSITIS; THYROIDITIS; IPILIMUMAB; NIVOLUMAB; MELANOMA	10.1016/j.ctrv.2017.06.002	REVIEW			1532-1967	MARIO.SZNOL@YALE.EDU	76		BRISTOL-MYERS SQUIBB	PROFESSIONAL MEDICAL WRITING AND EDITORIAL ASSISTANCE WERE PROVIDED BY JENNIFER DINIERI, PHD, AND CARA HUNSBERGER, MS, OF STEMSCIENTIFIC, AN ASHFIELD COMPANY, FUNDED BY BRISTOL-MYERS SQUIBB.	FD4XR		Y	N	ADVANCED MELANOMA; ANTI-CTLA-4 ANTIBODY; COMBINED NIVOLUMAB; IPILIMUMAB; HYPOPHYSITIS; THERAPY; IMMUNOTHERAPY; INHIBITORS; DOCETAXEL		CANCER TREAT REV	CANCER TREAT. REV.	ENGLISH	42	HYBRID	ROBERT, CAROLINE/0000-0002-9493-0238	THE BOULEVARD, LANGFORD LANE, KIDLINGTON, OXFORD OX5 1GB, OXON, ENGLAND	JUL	7	OXFORD	28689073		J	ELSEVIER SCI LTD	2017	ROBERT, CAROLINE/G-6157-2018	SZNOL, M (通讯作者)，YALE CANC CTR, 333 CEDAR ST,FMP 126,POB 208032, NEW HAVEN, CT 06520 USA.; SZNOL, M (通讯作者)，YALE UNIV, SCH MED, DEPT INTERNAL MED, 333 CEDAR ST,FMP 126,POB 208032, NEW HAVEN, CT 06520 USA.; SZNOL, M (通讯作者)，YALE UNIV, SCH MED, MELANOMA UNIT, 333 CEDAR ST,FMP 126,POB 208032, NEW HAVEN, CT 06520 USA.	ONCOLOGY
IRAVANI A;OSMAN MM;WEPPLER AM;WALLACE R;GALLIGAN A;LASOCKI A;HUNTER MO;AKHURST T;HOFMAN MS;LAU PKH;KEE D;AU-YEUNG G;SANDHU S;HICKS RJ	IRAVANI, AMIR;OSMAN, MEDHAT M.;WEPPLER, ALISON M.;WALLACE, ROSLYN;GALLIGAN, ANNA;LASOCKI, ARIAN;HUNTER, MORGAN O.;AKHURST, TIM;HOFMAN, MICHAEL S.;LAU, PETER K. H.;KEE, DAMIEN;AU-YEUNG, GEORGE;SANDHU, SHAHNEEN;HICKS, RODNEY J.	AIDE N, 2019, EUR J NUCL MED MOL I, V46, P238, DOI 10.1007/S00259-018-4171-4;ANWAR H, 2018, EUR J NUCL MED MOL I, V45, P376, DOI 10.1007/S00259-017-3870-6;BORCOMAN E, 2019, ANN ONCOL, V30, P385, DOI 10.1093/ANNONC/MDZ003;BOUTROS C, 2016, NAT REV CLIN ONCOL, V13, P473, DOI 10.1038/NRCLINONC.2016.58;CHO SY, 2017, J NUCL MED, V58, P1421, DOI 10.2967/JNUMED.116.188839;HODI FS, 2016, J CLIN ONCOL, V34…	PURPOSE WE AIMED TO INVESTIGATE THE ROLE OF FDG-PET/CT IN MONITORING OF RESPONSE AND IMMUNE-RELATED ADVERSE EVENTS (IRAES) FOLLOWING FIRST-LINE COMBINATION-IMMUNE CHECKPOINT INHIBITOR (COMBINATION-ICI) THERAPY FOR ADVANCED MELANOMA. METHODS WE RETROSPECTIVELY REVIEWED OUTCOMES IN PATIENTS WHO HAD (1) FIRST-LINE NIVOLUMAB PLUS IPILIMUMAB; (2) PRE- AND POST-TREATMENT FDG-PET/CT SCANS (PRE-FDG-PET/C…				2776	PETER MACCALLUM CANC CTR, CANC IMAGING, 305 GRATTAN ST, MELBOURNE, VIC 3000, AUSTRALIA.; UNIV MELBOURNE, SIR PETER MACCALLUM DEPT ONCOL, MELBOURNE, VIC, AUSTRALIA.; ST LOUIS UNIV HOSP, DEPT RADIOL, DIV NUCL MED, ST LOUIS, MO USA.; PETER MACCALLUM CANC CTR, DEPT MED ONCOL, MELBOURNE, VIC, AUSTRALIA.; PETER MACCALLUM CANC CTR, DEPT BIOSTAT & CLIN TRIALS, MELBOURNE, VIC, AUSTRALIA.;						2022-09-13	FDG-PET; CT; RESPONSE ASSESSMENT; COMBINATION IMMUNOTHERAPY; IPILIMUMAB AND NIVOLUMAB; IMMUNE-RELATED ADVERSE EVENT; MELANOMA	10.1007/s00259-020-04815-w	ARTICLE	APR 2020		1619-7089	AMIR.IRAVANI@WUSTL.EDU	2786		VICTORIAN CANCER AGENCY	THIS RESEARCH WAS PARTIALLY SUPPORTED BY THE VICTORIAN CANCER AGENCY.	OA9HX				F-18-FDG PET/CT; CRITERIA; RECIST	12	EUR J NUCL MED MOL I	EUR. J. NUCL. MED. MOL. IMAGING	ENGLISH	24		IRAVANI, AMIR/0000-0002-1273-5835; HOFMAN, MICHAEL/0000-0001-8622-159X; LAU, PETER KAR HAN/0000-0003-1071-7956; HUNTER, MORGAN/0000-0002-3344-6178; SANDHU, SHAHNEEN/0000-0002-8660-4475	ONE NEW YORK PLAZA, SUITE 4600, NEW YORK, NY, UNITED STATES	NOV	11	NEW YORK	32338306		J	SPRINGER	2020	IRAVANI, AMIR/AAH-5355-2019; HOFMAN, MICHAEL/H-3121-2019; LAU, PETER KAR HAN/AAH-1863-2022; LAU, PETER KAR HAN/AFL-9718-2022	IRAVANI, A (通讯作者)，PETER MACCALLUM CANC CTR, CANC IMAGING, 305 GRATTAN ST, MELBOURNE, VIC 3000, AUSTRALIA.; IRAVANI, A (通讯作者)，UNIV MELBOURNE, SIR PETER MACCALLUM DEPT ONCOL, MELBOURNE, VIC, AUSTRALIA.	RADIOLOGY, NUCLEAR MEDICINE & MEDICAL IMAGING
JAKOPOVIC M;BITAR L;SEIWERTH F;MARUSIC A;KRPINA K;SAMARZIJA M	JAKOPOVIC, MARKO;BITAR, LELA;SEIWERTH, FRAN;MARUSIC, ANTE;KRPINA, KRISTINA;SAMARZIJA, MIROSLAV	ARBOUR KC, 2017, PLOS ONE, V12, DOI 10.1371/JOURNAL.PONE.0182665;BERNARD C, 2016, AUTOIMMUN REV, V15, P82, DOI 10.1016/J.AUTREV.2015.09.005;CHEN FJ, 2019, J CLIN INVEST, V129, P2056, DOI 10.1172/JCI99538;CHEN YB, 2014, FRONT ONCOL, V4, DOI 10.3389/FONC.2014.00103;CHENG M, 2018, NAT IMMUNOL, V19, P659, DOI 10.1038/S41590-018-0128-9;CHO J, 2019, J CLIN ONCOL, V37, P2162, DOI 10.1200/JCO.2017.77.318…	THYMIC EPITHELIAL TUMORS (TETS) ARE RARE THYMIC NEOPLASMS. THERE ARE APPROXIMATELY 1.5 CASES PER MILLION TETS PER YEAR. THEY ARE THE MOST COMMON ANTERIOR MEDIASTINAL TUMORS IN ADULTS. DUE TO LIMITED ACTIVITY OF AVAILABLE TREATMENT OPTIONS NOVEL STRATEGIES AND TREATMENT OPTIONS ARE NEEDED AND TREATMENT WITH IMMUNE CHECKPOINT INHIBITORS IS AN ATTRACTIVE OPTION. THYMIC EPITHELIAL TUMORS HAVE ONE OF …				7635	UNIV ZAGREB, SCH MED, ZAGREB, CROATIA.; UNIV HOSP CTR ZAGREB, DEPT RESP DIS JORDANOVAC, ZAGREB, CROATIA.;						2022-09-13	THYMIC EPITHELIAL TUMOR (TET); THYRNOMA; THYMIC CANCER; IMMUNE CHECKPOINT INHIBITORS (ICIS); IMMUNE-RELATED ADVERSE EVENTS	10.21037/jtd-2019-thym-12	REVIEW			2077-6624	MARKO.JAKOPOVIC@KBC-ZAGREB.HR	7641				PO7JC				DEATH LIGAND 1; THYMIC CARCINOMA; EXPRESSION; PD-L1; PEMBROLIZUMAB; CHEMOTHERAPY; LANDSCAPE; TUMORS	12	J THORAC DIS	J. THORAC. DIS.	ENGLISH	35	GOLD, GREEN PUBLISHED		FLAT-RM C 16F, KINGS WING PLAZA 1, NO 3 KWAN ST, SHATIN, HONG KONG 00000, PEOPLES R CHINA	DEC	7	SHATIN	33447455		J	AME PUBL CO	2020		JAKOPOVIC, M (通讯作者)，UNIV HOSP CTR, DEPT RESP DIS JORDANOVAC, JORDANOVAC 104, ZAGREB 10000, CROATIA.	RESPIRATORY SYSTEM
XING Q;ZHANG ZW;LIN QH;SHEN LH;WANG PM;ZHANG S;FAN M;ZHU B	XING, QIAN;ZHANG, ZHONG-WEI;LIN, QIONG-HUA;SHEN, LI-HUA;WANG, PENG-MEI;ZHANG, SHAN;FAN, MING;ZHU, BIAO	ABRIL-RODRIGUEZ G, 2017, CANCER CELL, V31, DOI 10.1016/J.CCELL.2017.05.010;AKELLA P, 2019, RESPIR MED CASE REP, V26, P17, DOI 10.1016/J.RMCR.2018.11.005;ANQUETIL C, 2018, CIRCULATION, V138, P743, DOI 10.1161/CIRCULATIONAHA.118.035898;BENFAREMO D, 2018, CURR DRUG SAF, V13, P150, DOI 10.2174/1574886313666180508122332;BOMZE D., 2019, JAMA ONCOL;CANINO C, 2019, EXPERT REV ANTICANC, V19, P245, DOI 10.…	IMMUNE CHECKPOINT INHIBITORS (ICIS) HAVE IMPROVED CLINICAL OUTCOMES WITH A NUMBER OF ADVANCED MALIGNANCIES. HOWEVER, DIVERSE IMMUNE-RELATED ADVERSE EVENTS (IRAES) OCCURRED WITH THE WIDESPREAD USE OF ICIS, SOME OF WHICH ARE RARELY AND LIFE-THREATENING. HERE WE REPORT A 66-YEAR-OLD PATIENT WITH LUNG ADENOCARCINOMA WHO RECEIVED TWO DOSES OF SINTILIMAB, A HUMAN MONOCLONAL ANTIBODY AGAINST PROGRAMMED …	250				FUDAN UNIV, DEPT ANAESTHESIA CRIT CARE & PAIN MED, SHANGHAI CANC CTR, SHANGHAI 200032, PEOPLES R CHINA.; FUDAN UNIV, SHANGHAI MED COLL, DEPT ONCOL, SHANGHAI 200032, PEOPLES R CHINA.; FUDAN UNIV, DEPT RADIAT ONCOL, SHANGHAI CANC CTR, SHANGHAI 200032, PEOPLES R CHINA.;						2022-09-13	IMMUNE CHECKPOINT INHIBITORS (ICIS); PROGRAMMED CELL DEATH-1 (PD-1); IMMUNE-RELATED ADVERSE EVENTS (IRAES); IMMUNE INDUCED-MYOSITIS/MYOCARDITIS; MYASTHENIA GRAVIS (MG); MYASTHENIA CRISIS; PLASMA EXCHANGE (PLEX)	10.21037/atm.2020.01.79	ARTICLE			2305-5847	ZHUBIAOZS@SOHU.COM					KW0FX				NIVOLUMAB	5	ANN TRANSL MED	ANN. TRANSL. MED.	ENGLISH	28	GREEN PUBLISHED, GOLD		FLAT-RM C 16F, KINGS WING PLAZA 1, NO 3 KWAN ST, SHATIN, HONG KONG 00000, PEOPLES R CHINA	MAR	6	SHATIN	32309397		J	AME PUBL CO	2020		ZHU, B (通讯作者)，FUDAN UNIV, DEPT ICU, SHANGHAI CANC CTR, 270 DONGAN RD, SHANGHAI 200032, PEOPLES R CHINA.	ONCOLOGY; RESEARCH & EXPERIMENTAL MEDICINE
SHARMA R;DI DALMAZI G;CATUREGLI P	SHARMA, RAJNI;DI DALMAZI, GIULIA;CATUREGLI, PATRIZIO	BISCHOFF L, 2015, J IMMUNOL, V194, P3054, DOI 10.4049/JIMMUNOL.1400567;BOUR-JORDAN H, 2009, IMMUNOL REV, V229, P41, DOI 10.1111/J.1600-065X.2009.00775.X;BRALEY-MULLEN H, 1999, J AUTOIMMUN, V12, P157, DOI 10.1006/JAUT.1999.0272;BRALEY-MULLEN H, 2015, ADV IMMUNOL, V126, P1, DOI 10.1016/BS.AI.2014.11.001;CATUREGLI P, 2003, THYROID, V13, P419, DOI 10.1089/105072503322021070;CHEN CR, 2010, ENDOCRINOLO…	BACKGROUND: CYTOTOXIC T-LYMPHOCYTE ASSOCIATED PROTEIN 4 (CTLA-4) IS A NEGATIVE REGULATOR OF IMMUNE RESPONSES THAT SUPPRESSES THE ACTIVITY OF EFFECTOR T CELLS AND CONTRIBUTES TO THE MAINTENANCE OF SELF TOLERANCE. WHEN BLOCKED THERAPEUTICALLY, CTLA-4 LEADS TO AN OVERALL ACTIVATION OF T CELLS THAT HAS BEEN EXPLOITED FOR CANCER CONTROL, A CONTROL ASSOCIATED HOWEVER WITH A VARIETY OF IMMUNE-RELATED SI…				1117	JOHNS HOPKINS UNIV, SCH MED, DEPT PATHOL, 720 RUTLAND AVE, BALTIMORE, MD 21205 USA.; UNIV G DANNUNZIO, DEPT MED, CHETI, ITALY.; JOHNS HOPKINS UNIV, HARRY FEINSTONE DEPT MOL MICROBIOL & IMMUNOL, BLOOMBERG SCH PUBL HLTH, BALTIMORE, MD 21205 USA.;						2022-09-13		10.1089/thy.2016.0092	ARTICLE			1557-9077	PCAT@JHMI.EDU	1124		NATIONAL INSTITUTES OF HEALTH [R01 CA194042]; NATIONAL CANCER INSTITUTE [R01CA194042] FUNDING SOURCE: NIH REPORTER	THE WORK WAS SUPPORTED IN PART BY NATIONAL INSTITUTES OF HEALTH GRANT R01 CA194042 TO P.C. THE AUTHORS ARE GRATEFUL TO DRS. NOEL ROSE AND LYNNE BUREK FOR THEIR CONTRIBUTIONS AND GUIDANCE.	DS5DZ				REGULATORY T-CELLS; NOD.H-2H4 MICE; IODINE EXCESS; 2,3-DIOXYGENASE; EXPRESSION; THYROCYTES; MOLECULES; SEVERITY; MELANOMA; MODEL	8	THYROID	THYROID	ENGLISH	41	GREEN PUBLISHED	DI DALMAZI, GIULIA/0000-0001-9213-8039; SHARMA, RAJNI/0000-0003-0393-0943	140 HUGUENOT STREET, 3RD FL, NEW ROCHELLE, NY 10801 USA	AUG	8	NEW ROCHELLE	27296629		J	MARY ANN LIEBERT, INC	2016	DI DALMAZI, GIULIA/AAY-3199-2021	CATUREGLI, P (通讯作者)，JOHNS HOPKINS UNIV, SCH MED, DEPT PATHOL, 720 RUTLAND AVE, BALTIMORE, MD 21205 USA.	ENDOCRINOLOGY & METABOLISM
AMIN N;MAROUN CA;EL ASMAR M;ALKHATIB HH;GULLER M;HERBERG ME;ZHU GC;SEIWERT TY;PARDOLL D;EISELE DW;FAKHRY C;GOURIN CG;MANDAL R	AMIN, NEHA;MAROUN, CHRISTOPHER A.;EL ASMAR, MARGUERITTA;ALKHATIB, HOSAM H.;GULLER, MEYTAL;HERBERG, MATTHEW E.;ZHU, GANGCAI;SEIWERT, TANGUY Y.;PARDOLL, DREW;EISELE, DAVID W.;FAKHRY, CAROLE;GOURIN, CHRISTINE G.;MANDAL, RAJARSI	ASTRAZENECA, 2021, UPD KESTREL PHAS 3 T;BLANK CU, 2018, NAT MED, V24, P1655, DOI 10.1038/S41591-018-0198-0;BORCOMAN EDITH, 2018, AM SOC CLIN ONCOL EDUC BOOK, V38, P169, DOI 10.1200/EDBK_200643;COTTRELL TR, 2018, ANN ONCOL, V29, P1853, DOI 10.1093/ANNONC/MDY218;CRAMER JD, 2019, ORAL ONCOL, V99, DOI 10.1016/J.ORALONCOLOGY.2019.104460;DROMAIN C, 2020, EUR RADIOL EXP, V4, DOI 10.1186/S41747-019-0134-…	GIVEN THE RECENT SUCCESSES OF ANTI-PD-1 IMMUNOTHERAPY, MANY CLINICAL TRIALS HAVE SOUGHT TO ASSESS THE SAFETY AND EFFICACY OF THIS TREATMENT MODALITY IN THE NEOADJUVANT SETTING. THIS SYSTEMATIC REVIEW PROVIDES A COMPREHENSIVE SUMMARY OF FINDINGS FROM NEOADJUVANT HEAD AND NECK CANCER IMMUNOTHERAPY CLINICAL TRIALS WITH A FOCUS ON PD-1/PD-L1 AXIS BLOCKADE. PUBMED, EMBASE, COCHRANE LIBRARY, WEB OF SCI…				562	JOHNS HOPKINS UNIV, DEPT OTOLARYNGOL HEAD & NECK SURG, 601 NORTH CAROLINE ST,6TH FLOOR, BALTIMORE, MD 21287 USA.; BLOOMBERG KIMMEL INST CANC IMMUNOTHERAPY JOHNS HO, BALTIMORE, MD USA.; JOHNS HOPKINS UNIV, SCH MED, BALTIMORE, MD USA.; JOHNS HOPKINS UNIV, DEPT MED, BALTIMORE, MD USA.; JOHNS HOPKINS UNIV, DEPT ONCOL, BALTIMORE, MD USA.;						2022-09-13	HEAD AND NECK CANCER; IMMUNOTHERAPY; NEOADJUVANT; NIVOLUMAB; PEMBROLIZUMAB	10.1002/hed.26935	REVIEW	NOV 2021		1097-0347	RMANDAL6@JHMI.EDU	571				YH4JA				CANCER; TREMELIMUMAB; GUIDELINES; DURVALUMAB; NIVOLUMAB; RECURRENT; EFFICACY; CRITERIA	2	HEAD NECK-J SCI SPEC	HEAD NECK-J. SCI. SPEC. HEAD NECK	ENGLISH	27		GULLER, MEYTAL/0000-0002-5747-8211; AMIN, NEHA/0000-0001-7026-8887; ALKHATIB, HOSAM/0000-0003-0186-4532	111 RIVER ST, HOBOKEN 07030-5774, NJ USA	FEB	10	HOBOKEN	34825751		J	WILEY	2022		MANDAL, R (通讯作者)，JOHNS HOPKINS UNIV, DEPT OTOLARYNGOL HEAD & NECK SURG, 601 NORTH CAROLINE ST,6TH FLOOR, BALTIMORE, MD 21287 USA.	OTORHINOLARYNGOLOGY; SURGERY
MANGAN BL;MCALISTER RK;BALKO JM;JOHNSON DB;MOSLEHI JJ;GIBSON A;PHILLIPS EJ	MANGAN, BRENDAN L.;MCALISTER, RENEE K.;BALKO, JUSTIN M.;JOHNSON, DOUGLAS B.;MOSLEHI, JAVID J.;GIBSON, ANDREW;PHILLIPS, ELIZABETH J.	AKTURK HK, 2019, DIABETIC MED, V36, P1075, DOI 10.1111/DME.14050;AMY KAMIEN AK, 2019, REACTIVATION MYASTHE, V9, P24;ANDRE P, 2018, CELL, V175, P1731, DOI 10.1016/J.CELL.2018.10.014;ARBOUR KC, 2018, J CLIN ONCOL, V36, P2872, DOI 10.1200/JCO.2018.79.0006;ASCIERTO PA, 2017, LANCET ONCOL, V18, P611, DOI 10.1016/S1470-2045(17)30231-0;BAIDEN-AMISSAH REM, 2019, INT J MOL SCI, V20, DOI 10.3390/IJMS201435…	IMMUNE CHECKPOINT INHIBITORS HAVE EMERGED AS A REVOLUTIONARY TREATMENT OPTION FOR PATIENTS WITH VARIOUS TYPES OF MALIGNANCY. ALTHOUGH THESE AGENTS AFFORD A SIGNIFICANT IMPROVEMENT IN OUTCOMES FOR MELANOMA AND OTHER PREVIOUSLY UNTREATABLE MALIGNANCIES, THEIR NOVEL MECHANISM OF ACTION MAY PREDISPOSE PATIENTS TO IMMUNE-RELATED ADVERSE EFFECTS (IRAES). IN THE TUMOUR NEOANTIGEN ENVIRONMENT, THESE IRAE…				1778	VANDERBILT UNIV, MED CTR, DEPT PHARM, NASHVILLE, TN USA.; VANDERBILT UNIV, MED CTR, DEPT MED, NASHVILLE, TN USA.; VANDERBILT UNIV, MED CTR, DEPT PATHOL MICROBIOL & IMMUNOL, NASHVILLE, TN USA.; VANDERBILT UNIV, MED CTR, DEPT PHARMACOL, NASHVILLE, TN 37232 USA.; VANDERBILT UNIV, MED CTR, BREAST CANC RES PROGRAM, NASHVILLE, TN USA.; VANDERBILT UNIV, MED CTR, CANC BIOL PROGRAM, NASHVILLE, TN USA.; MU…						2022-09-13	CYTOTOXIC T-LYMPHOCYTE ANTIGEN-4; IMMUNE CHECKPOINT INHIBITORS; IMMUNE-RELATED ADVERSE EFFECTS; IMMUNOTHERAPY; PROGRAMMED CELL DEATH 1; PROGRAMMED CELL DEATH LIGAND 1	10.1111/bcp.14433	REVIEW	JUL 2020		1365-2125	ELIZABETH.J.PHILLIPS@VANDERBILT.EDU	1789		NATIONAL HEALTH AND MEDICAL RESEARCH COUNCIL OF AUSTRALIA [NCI 1R01CA227481]; NATIONAL INSTITUTES OF HEALTH [1P50GM115305-01, 1 R01 HG010863-01, R21AI139021]	NATIONAL HEALTH AND MEDICAL RESEARCH COUNCIL OF AUSTRALIA, GRANT/AWARD NUMBER: NCI 1R01CA227481; NATIONAL INSTITUTES OF HEALTH, GRANT/AWARD NUMBERS: 1P50GM115305-01, 1 R01 HG010863-01, R21AI139021, 1 R01 HG010863-01, R21AI139021, 1P50GM115305-01	ND5SU				CELL LUNG-CANCER; ADVERSE EVENTS; DILATED CARDIOMYOPATHY; METASTATIC MELANOMA; COMBINED NIVOLUMAB; CTLA-4 BLOCKADE; DOUBLE-BLIND; IPILIMUMAB; PD-1; PNEUMONITIS	9	BRIT J CLIN PHARMACO	BR. J. CLIN. PHARMACOL.	ENGLISH	115	GREEN PUBLISHED	MCALISTER, RENEE/0000-0001-9114-7937; MANGAN, BRENDAN/0000-0003-4892-7916; GIBSON, ANDREW/0000-0001-9653-3298	111 RIVER ST, HOBOKEN 07030-5774, NJ USA	SEP	12	HOBOKEN	32543711		J	WILEY	2020		PHILLIPS, EJ (通讯作者)，1161-21ST 26 AVE SOUTH,A-2200 MED CTR NORTH, NASHVILLE, TN 37232 USA.	PHARMACOLOGY & PHARMACY
HU YB;ZHANG Q;LI HJ;MICHOT JM;LIU HB;ZHAN P;LV TF;SONG Y	HU, YANG-BO;ZHANG, QUN;LI, HUI-JUAN;MICHOT, JEAN MAIRE;LIU, HONG-BING;ZHAN, PING;LV, TANG-FENG;SONG, YONG	BAUER TM, 2015, J CLIN ONCOL S, V33, P3013, DOI DOI 10.1200/JC0.2015.33.15_;BEHLING J, 2017, MELANOMA RES, V27, P155, DOI 10.1097/CMR.0000000000000314;BESSE B, 2015, EUR J CANCER, V51, PS717, DOI 10.1016/S0959-8049(16)31938-4;BORGHAEI H, 2015, NEW ENGL J MED, V373, P1627, DOI 10.1056/NEJMOA1507643;BRAHMER JR, 2012, J CLIN ONCOL, V30, PS7509;BRAHMER J, 2015, NEW ENGL J MED, V373, P123, DOI 10.1056…	BACKGROUND: PROGRAMMED DEATH-1 (PD-1) AND PROGRAMMED DEATH LIGAND-1 (PD-L1) INHIBITOR THERAPY IS SHOWING MARKED EFFICACY IN ADVANCED NON-SMALL CELL LUNG CANCER (NSCLC). MEAN WHILE, IT IS CONCOMITANT WITH DISTINCTIVE IMMUNE-RELATED ADVERSE EFFECTS. WE AIM TO DESCRIBE THE INCIDENCE OF PNEUMONITIS AND OTHER RARE BUT SEVERE IMMUNE-RELATED ADVERSE EFFECTS (IRAES), AS WELL AS TREATMENT RELATED DEATHS. …				S8	SOUTHEAST UNIV, MED SCH, JINLING HOSP, DEPT RESP MED, NANJING 210000, JIANGSU, PEOPLES R CHINA.; NANJING UNIV, SCH MED, JINLING HOSP, DEPT RESP MED, NANJING 210002, JIANGSU, PEOPLES R CHINA.; NANJING UNIV, INST RESP MED, NANJING 21000, JIANGSU, PEOPLES R CHINA.; NANJING MED UNIV, JINLING HOSP, DEPT RESP MED, NANJING 210000, JIANGSU, PEOPLES R CHINA.; GUSTAVE ROUSSY COMPREHENS CANC CTR, DRUG DEV D…	AME ACAD LUNG CANC COOPERATION GRP					2022-09-13	ADVERSE DRUG EVENTS; IMMUNOTHERAPIES; PNEUMONITIS; PROGRAMMED CELL DEATH 1 PROTEIN; PROGRAMMED CELL DEATH 1 LIGAND 1	10.21037/tlcr.2017.12.10	ARTICLE			2226-4477	ZHANPING207@163.COM; BAIROUSHUI@163.COM; YONG_SONG6310@YAHOO.COM	S20		NATIONAL NATURAL SCIENCE FOUNDATION OF CHINA [81401903, 81572937, 81572273]; NATURAL SCIENCE FOUNDATION OF JIANGSU PROVINCE [BL2013026, BK20140736, BK20161386]; PROGRAM OF NANJING SCIENCE AND TECHNOLOGY OF NANJING SCIENCE AND TECHNOLOGY COMMITTEE [201605059]; JIANGSU PROVINCIAL MEDICAL YOUTH TALENT [QNRC2016125]	THIS WORK WAS SUPPORTED BY GRANTS FROM THE NATIONAL NATURAL SCIENCE FOUNDATION OF CHINA (GRANT NUMBER: 81401903, 81572937 AND 81572273); THE NATURAL SCIENCE FOUNDATION OF JIANGSU PROVINCE (GRANT NUMBER: BL2013026, BK20140736 AND BK20161386); PROGRAM OF NANJING SCIENCE AND TECHNOLOGY OF NANJING SCIENCE AND TECHNOLOGY COMMITTEE (GRANT NUMBER: 201605059); AND JIANGSU PROVINCIAL MEDICAL YOUTH TALENT …	FW7ZT				PROGRAMMED DEATH 1; SINGLE-ARM TRIAL; CLINICAL ACTIVITY; OPEN-LABEL; METASTATIC MELANOMA; MPDL3280A ANTI-PDL1; PATIENTS PTS; PHASE-II; SAFETY; NIVOLUMAB		TRANSL LUNG CANCER R	TRANSL. LUNG CANCER RES.	ENGLISH	37	GREEN PUBLISHED	MICHOT, JEAN-MARIE/0000-0003-3482-3331	FLAT-RM C 16F, KINGS WING PLAZA 1, NO 3 KWAN ST, SHATIN, HONG KONG 00000, PEOPLES R CHINA	DEC	13	SHATIN	29299404		J	AME PUBL CO	2017	MICHOT, JEAN-MARIE/AAC-3028-2022	ZHAN, P (通讯作者)，SOUTHEAST UNIV, NANJING CHEST HOSP, DEPT RESP MED, MED SCH, NANJING 210000, JIANGSU, PEOPLES R CHINA.; LV, TF; SONG, Y (通讯作者)，NANJING UNIV, SCH MED, DEPT RESP MED, JINLING HOSP, 305 EAST ZHONGSHAN RD, NANJING 210000, JIANGSU, PEOPLES R CHINA.	ONCOLOGY; RESPIRATORY SYSTEM
HU JR;FLORIDO R;LIPSON EJ;NAIDOO J;ARDEHALI R;TOCCHETTI CG;LYON AR;PADERA RF;JOHNSON DB;MOSLEHI J	HU, JIUN-RUEY;FLORIDO, ROBERTA;LIPSON, EVAN J.;NAIDOO, JARUSHKA;ARDEHALI, REZA;TOCCHETTI, CARLO G.;LYON, ALEXANDER R.;PADERA, ROBERT F.;JOHNSON, DOUGLAS B.;MOSLEHI, JAVID	ADLER Y, 2015, EUR HEART J, V36, P2921, DOI 10.1093/EURHEARTJ/EHV318;ANDERSON RD, 2016, INT J CARDIOL, V222, P760, DOI 10.1016/J.IJCARD.2016.07.291;ARELLANO K, 2018, J PHARM PRACT, V31, P227, DOI 10.1177/0897190017699762;BABAN B, 2015, PLOS ONE, V10, DOI 10.1371/JOURNAL.PONE.0124059;BANDO S, 2017, PLOS ONE, V12, DOI 10.1371/JOURNAL.PONE.0178607;BEHLING J, 2017, MELANOMA RES, V27, P155, DOI 10.109…	CARDIOVASCULAR TOXICITIES ASSOCIATED WITH IMMUNE CHECKPOINT INHIBITORS (ICIS) HAVE BEEN REPORTED IN CASE SERIES BUT HAVE BEEN UNDERAPPRECIATED DUE TO THEIR RECENT EMERGENCE, DIFFICULTIES IN DIAGNOSIS AND NON-SPECIFIC CLINICAL MANIFESTATIONS. ICIS ARE ANTIBODIES THAT BLOCK NEGATIVE REGULATORS OF THE T CELL IMMUNE RESPONSE, INCLUDING CYTOTOXIC T LYMPHOCYTE-ASSOCIATED PROTEIN-4 (CTLA-4), PROGRAMMED …				854	VANDERBILT UNIV, MED CTR, CARDIOONCOL PROGRAM, DIV CARDIOL, 2220 PIERCE AVE, NASHVILLE, TN 37232 USA.; JOHNS HOPKINS UNIV, SCH MED, DIV CARDIOL, 600 N WOLFE ST, BALTIMORE, MD 21287 USA.; JOHNS HOPKINS UNIV, SCH MED, SIDNEY KIMMEL COMPREHENS CANC CTR, DEPT ONCOL, 1550 ORLEANS ST, BALTIMORE, MD 21287 USA.; JOHNS HOPKINS UNIV, SCH MED, BLOOMBERG KIMMEL INST CANC IMMUNOTHERAPY, 1550 ORLEANS ST, BALTI…						2022-09-13	CARDIO-ONCOLOGY; IMMUNE CHECKPOINT INHIBITORS; MYOCARDITIS; VASCULITIS; PERICARDITIS; CARDIOVASCULAR TOXICITY	10.1093/cvr/cvz026	REVIEW			1755-3245	JAVID.MOSLEHI@VANDERBILT.EDU	868		NIH [R56HL141466]; NATIONAL HEART, LUNG, AND BLOOD INSTITUTE [R56HL141466] FUNDING SOURCE: NIH REPORTER	;THIS WORK WAS SUPPORTED BY NIH R56HL141466 (TO J.M.).	HW7DB		Y	N	DILATED CARDIOMYOPATHY; FULMINANT MYOCARDITIS; PERICARDIAL-EFFUSION; EUROPEAN-SOCIETY; CELL ARTERITIS; MANAGEMENT; NIVOLUMAB; IPILIMUMAB; DISEASE; CTLA-4	5	CARDIOVASC RES	CARDIOVASC. RES.	ENGLISH	82	HYBRID, GREEN PUBLISHED	TOCCHETTI, CARLO GABRIELE/0000-0001-5983-688X; HU, JIUN-RUEY/0000-0003-1390-508X; HU, JIUN-RUEY/0000-0003-1390-508X; NAIDOO, JARUSHKA/0000-0002-3470-8686; FLORIDO, ROBERTA/0000-0002-5660-4888	GREAT CLARENDON ST, OXFORD OX2 6DP, ENGLAND	APR 15	15	OXFORD	30715219		J	OXFORD UNIV PRESS	2019	TOCCHETTI, CARLO GABRIELE/AAG-5944-2020; FLORIDO, ROBERTA/L-2792-2019; HU, JIUN-RUEY/O-3136-2019; HU, JIUN-RUEY/G-8510-2019	MOSLEHI, J (通讯作者)，VANDERBILT UNIV, MED CTR, CARDIOONCOL PROGRAM, DIV CARDIOL, 2220 PIERCE AVE, NASHVILLE, TN 37232 USA.	CARDIOVASCULAR SYSTEM & CARDIOLOGY
HUANG ZL;PANG XH;ZHONG TT;QU TL;CHEN N;MA S;HE XR;XIA DN;WANG MX;XIA MCL;LI BY	HUANG, ZHAOLIANG;PANG, XINGHUA;ZHONG, TINGTING;QU, TAILONG;CHEN, NA;MA, SHUN;HE, XINRONG;XIA, DENNIS;WANG, MAX;XIA, MICHELLE;LI, BAIYONG	ABIKO K, 2015, BRIT J CANCER, V112, P1501, DOI 10.1038/BJC.2015.101;ANSELL SM, 2015, NEW ENGL J MED, V372, P311, DOI 10.1056/NEJMOA1411087;ARLAUCKAS SP, 2017, SCI TRANSL MED, V9, DOI 10.1126/SCITRANSLMED.AAL3604;BIANCHINI R, 2020, INT J MOL SCI, V21, DOI 10.3390/IJMS21145017;BRADER ML, 2015, MOL PHARMACEUT, V12, P1005, DOI 10.1021/MP400666B;CHEN DQ, 2019, ISCIENCE, V14, P113, DOI 10.1016/J.ISCI.2…	BACKGROUNDIGG4 ANBIBODIES ARE DEFICIENT IN STABILITY AND MAY CONTRIBUTE TO TUMOR-ASSOCIATED ESCAPE FROM IMMUNE SURVEILLANCE. WE DEVELOPED AN IGG1 BACKBONE ANTI-PROGRAMMED CELL DEATH PROTEIN-1 (PD-1) ANTIBODY, PENPULIMAB, WHICH IS DESIGNED TO REMOVE CRYSTALLIZABLE FRAGMENT (FC) GAMMA RECEPTOR (FC GAMMA R) BINDING THAT MEDIATES ANTIBODY-DEPENDENT CELL-MEDIATED CYTOTOXICITY (ADCC), ANTIBODY-DEPENDEN…	924542				AKESO BIOPHARM CO LTD, RES & DEV DEPT, ZHONGSHAN, PEOPLES R CHINA.; AKESO BIOPHARM CO LTD, CHEM MFG & CONTROL DEPT, ZHONGSHAN, PEOPLES R CHINA.; AKESO BIOPHARM CO LTD, MFG & QUAL DEPT, ZHONGSHAN, PEOPLES R CHINA.; AKESO BIOPHARM CO LTD, PROCUREMENT & SOURCING DEPT, ZHONGSHAN, PEOPLES R CHINA.; AKESO BIOPHARM CO LTD, ZHONGSHAN, PEOPLES R CHINA.; AKESO BIOPHARM CO LTD, CLIN OPERAT DEPT, ZHONGSHAN, …						2022-09-13	IGG1 ANTI-PD-1 ANTIBODY; FC ENGINEERING; PENPULIMAB; BINDING KINETICS; IMMUNE-RELATED ADVERSE EVENTS	10.3389/fimmu.2022.924542	ARTICLE				ACADEMIC@AKESOBIO.COM					2U9DU				REDUCED CLINICAL BENEFIT; EXPRESSION; DETERMINANTS; FUCOSYLATION; AGGREGATION; DEGRADATION; ACTIVATION; NIVOLUMAB; BINDING; GAMMA		FRONT IMMUNOL	FRONT. IMMUNOL.	ENGLISH	48	GOLD, GREEN PUBLISHED		AVENUE DU TRIBUNAL FEDERAL 34, LAUSANNE, CH-1015, SWITZERLAND	JUN 27	12	LAUSANNE	35833116		J	FRONTIERS MEDIA SA	2022	WANG, WEILONG/GRF-0694-2022	LI, BY (通讯作者)，AKESO BIOPHARM CO LTD, RES & DEV DEPT, ZHONGSHAN, PEOPLES R CHINA.	IMMUNOLOGY
SONG P;ZHANG DD;CUI XX;ZHANG L	SONG, PENG;ZHANG, DINGDING;CUI, XIAOXIA;ZHANG, LI	ADAMS S, 2019, ANN ONCOL, V30, P405, DOI 10.1093/ANNONC/MDY518;ADRA N, 2018, ANN ONCOL, V29, P209, DOI 10.1093/ANNONC/MDX680;ALLEY EW, 2017, LANCET ONCOL, V18, P623, DOI 10.1016/S1470-2045(17)30169-9;ANSELL SM, 2015, NEW ENGL J MED, V372, P311, DOI 10.1056/NEJMOA1411087;ANTONIA SJ, 2017, NEW ENGL J MED, V377, P1919, DOI 10.1056/NEJMOA1709937;APOLO AB, 2017, J CLIN ONCOL, V35, P2117, DOI 10.1200/J…	BACKGROUND IMMUNE CHECKPOINT INHIBITORS (ICIS) HAVE SIGNIFICANT CLINICAL EFFICACY IN THE TREATMENT OF NON-SMALL CELL LUNG CANCER (NSCLC); HOWEVER, THE INCIDENCE OF IMMUNE-RELATED ADVERSE EVENTS (IRAES) OF UP TO 50% HAS PREVENTED THEIR WIDESPREAD USE. WITH THE INCREASE IN THE USE OF ICIS ALONE OR AS COMBINATION THERAPY, CLINICIANS ARE REQUIRED TO HAVE A BETTER UNDERSTANDING OF IRAES AND BE ABLE TO…				2406	CHINESE ACAD MED SCI & PEKING UNION MED COLL, PEKING UNION MED COLL HOSP, DEPT RESP MED, BEIJING, PEOPLES R CHINA.; CHINESE ACAD MED SCI & PEKING UNION MED COLL, PEKING UNION MED COLL HOSP, CENT RES LAB, BEIJING, PEOPLES R CHINA.;						2022-09-13	CANCER; IMMUNE CHECKPOINT INHIBITOR (ICI); IMMUNE-RELATED ADVERSE EVENTS (IRAES)	10.1111/1759-7714.13541	ARTICLE	JUL 2020		1759-7714	ZHANGLIPUMCH@ALIYUN.COM	2430		CAMS INNOVATION FUND FOR MEDICAL SCIENCES [2016-I2M-1-002] FUNDING SOURCE: MEDLINE		NI6XU				CELL LUNG-CANCER; JAVELIN SOLID TUMOR; PHASE-II TRIAL; METASTATIC UROTHELIAL CARCINOMA; ANTI-PD-1 MONOCLONAL-ANTIBODY; CISPLATIN-INELIGIBLE PATIENTS; UNRESECTABLE STAGE-III; LONG-TERM SAFETY; OPEN-LABEL; SINGLE-ARM	9	THORAC CANCER	THORAC. CANCER	ENGLISH	148	GREEN PUBLISHED, GOLD	ZHANG, DINGDING/0000-0002-5234-752X	111 RIVER ST, HOBOKEN 07030-5774, NJ USA	SEP	25	HOBOKEN	32643323		J	WILEY	2020	ZHANG, DINGDING/GQH-5071-2022	ZHANG, L (通讯作者)，PEKING UNION MED COLL HOSP, DEPT RESP MED, XINKAI RD, BEIJING, PEOPLES R CHINA.	ONCOLOGY; RESPIRATORY SYSTEM
KANJANAPAN Y;DAY D;BUTLER MO;WANG L;JOSHUA AM;HOGG D;LEIGHL NB;RAZAK ARA;HANSEN AR;BOUJOS S;CHAPPELL M;CHOW K;SHERWIN B;STAYNER LA;SOULTANI L;ZAMBRANA A;SIU LL;BEDARD PL;SPREAFICO A	KANJANAPAN, Y.;DAY, D.;BUTLER, M. O.;WANG, L.;JOSHUA, A. M.;HOGG, D.;LEIGHL, N. B.;RAZAK, A. R. ABDUL;HANSEN, A. R.;BOUJOS, S.;CHAPPELL, M.;CHOW, K.;SHERWIN, B.;STAYNER, L. -A.;SOULTANI, L.;ZAMBRANA, A.;SIU, L. L.;BEDARD, P. L.;SPREAFICO, A.	ANTONIA S, 2016, LANCET ONCOL, V17, P299, DOI 10.1016/S1470-2045(15)00544-6;ATKINS MB, 2018, CLIN CANCER RES, V24, P1805, DOI 10.1158/1078-0432.CCR-17-3436;ATTIA P, 2005, J CLIN ONCOL, V23, P6043, DOI 10.1200/JCO.2005.06.205;BECK KE, 2006, J CLIN ONCOL, V24, P2283, DOI 10.1200/JCO.2005.04.5716;CAMACHO LH, 2009, J CLIN ONCOL, V27, P1075, DOI 10.1200/JCO.2008.19.2435;DOWNEY SG, 2007, CLIN CANCER RE…	BACKGROUND: IMMUNOTHERAPY (IO) AGENTS CAN CAUSE LATE-ONSET IMMUNE-RELATED ADVERSE EVENTS (IRAES). IN PHASE I TRIALS, OBSERVATION FOR DOSE-LIMITING TOXICITIES (DLTS) IS TYPICALLY LIMITED TO THE FIRST CYCLE. THE INCIDENCE OF DELAYED-ONSET DLTS AND THEIR POTENTIAL IMPACT ON DOSE DETERMINATION HAVE NOT BEEN FULLY ELUCIDATED. PATIENTS AND METHODS: CONSECUTIVE PATIENTS ENROLLED IN EARLY PHASE IO TRIALS…				1	UNIV HLTH NETWORK, DIV MED ONCOL & HEMATOL, PRINCESS MARGARET CANC CTR, TORONTO, ON, CANADA.; UNIV TORONTO, DEPT MED, TORONTO, ON, CANADA.; UNIV HLTH NETWORK, DRUG DEV PROGRAM, PRINCESS MARGARET CANC CTR, TORONTO, ON, CANADA.; UNIV HLTH NETWORK, BIOSTAT DEPT, PRINCESS MARGARET CANC CTR, TORONTO, ON, CANADA.;						2022-09-13	IMMUNOTHERAPY; ADVERSE EVENTS; TOXICITIES; DLT; EARLY PHASE; IMMUNOTHERAPY; TOXICITY; DOSE LIMITING; IMMUNE-RELATED ADVERSE EVENTS	10.1016/j.ejca.2018.10.017	ARTICLE			1879-0852	ANNA.SPREAFICO@UHN.CA	7				HG3XQ				MONOCLONAL-ANTIBODY; COMBINED NIVOLUMAB; ANTITUMOR-ACTIVITY; STAGE-III; MELANOMA; IPILIMUMAB; SURVIVAL; SAFETY; CANCER; PEMBROLIZUMAB		EUR J CANCER	EUR. J. CANCER	ENGLISH	23		SPREAFICO, ANNA/0000-0002-3034-3042; KANJANAPAN, YADA/0000-0002-9807-8695; ABDUL RAZAK, ALBIRUNI RYAN/0000-0001-7657-9950; SPREAFICO, ANNA/0000-0002-3034-3042; BUTLER, MARCUS/0000-0002-9840-7057; BEDARD, PHILIPPE/0000-0002-6771-2999; JOSHUA, ANTHONY/0000-0001-5159-4580; HANSEN, AARON/0000-0002-2363-8707	THE BOULEVARD, LANGFORD LANE, KIDLINGTON, OXFORD OX5 1GB, OXON, ENGLAND	JAN	7	OXFORD	30529898		J	ELSEVIER SCI LTD	2019	SPREAFICO, ANNA/AFV-8984-2022; KANJANAPAN, YADA/AAB-4007-2021; ABDUL RAZAK, ALBIRUNI RYAN/C-4608-2015; SPREAFICO, ANNA/AHD-6430-2022	SPREAFICO, A (通讯作者)，PRINCESS MARGARET CANC CTR, DIV MED ONCOL & HEMATOL, 7-621,700 UNIV AVE, TORONTO, ON M5G 1Z5, CANADA.	ONCOLOGY
FURUBAYASHI N;MINATO A;NEGISHI T;SAKAMOTO N;SONG Y;HORI Y;TOMODA T;HARADA M;TAMURA S;MIURA A;KOMORI H;KUROIWA K;SEKI N;FUJIMOTO N;NAKAMURA M	FURUBAYASHI, NOBUKI;MINATO, AKINORI;NEGISHI, TAKAHITO;SAKAMOTO, NAOTAKA;SONG, YOOHYUN;HORI, YOSHIFUMI;TOMODA, TOSHIHISA;HARADA, MIRII;TAMURA, SHINGO;MIURA, AKIHIRO;KOMORI, HIROKI;KUROIWA, KENTARO;SEKI, NARIHITO;FUJIMOTO, NAOHIRO;NAKAMURA, MOTONOBU	ANTONIA SJ, 2017, NEW ENGL J MED, V377, P1919, DOI 10.1056/NEJMOA1709937;BELLMUNT J, 2017, NEW ENGL J MED, V376, P1015, DOI 10.1056/NEJMOA1613683;SACDALAN DB, 2018, ONCOTARGETS THER, V11, P955, DOI 10.2147/OTT.S153290;BISSCHOP C, 2019, J IMMUNOTHER, V42, P208, DOI 10.1097/CJI.0000000000000271;BORGHAEI H, 2015, NEW ENGL J MED, V373, P1627, DOI 10.1056/NEJMOA1507643;BOTTLAENDER L, 2020, J EUR ACAD …	BACKGROUND: TO EVALUATE THE ASSOCIATION BETWEEN IMMUNE-RELATED ADVERSE EVENTS (IRAES) AND THE CLINICAL OUTCOMES AND ALSO BETWEEN IRAES AND THE POST-TREATMENT CHANGES IN THE RELATIVE EOSINOPHIL COUNT (REC) IN ADVANCED UROTHELIAL CARCINOMA (UC) PATIENTS TREATED WITH PEMBROLIZUMAB. MATERIALS AND METHODS: THIS RETROSPECTIVE STUDY ANALYZED 105 ADVANCED UC PATIENTS TREATED WITH PEMBROLIZUMAB AFTER DISE…				1641	NATL HOSP ORG, DEPT UROL, KYUSHU CANC CTR, FUKUOKA, JAPAN.; UNIV OCCUPAT & ENVIRONM HLTH, SCH MED, DEPT UROL, KITAKYUSHU, FUKUOKA, JAPAN.; NATL HOSP ORG, DEPT UROL, KYUSHU MED CTR, FUKUOKA, JAPAN.; KYUSHU CENT HOSP, DEPT UROL, MUTUAL AID ASSOC, PUBL SCH TEACHERS, FUKUOKA, JAPAN.; MIYAZAKI PREFECTURAL MIYAZAKI HOSP, DEPT UROL, MIYAZAKI, JAPAN.; OITA PREFECTURAL HOSP, DEPT UROL, OITA, JAPAN.; NATL …						2022-09-13	UROTHELIAL CARCINOMA; PEMBROLIZUMAB; IMMUNE-RELATED ADVERSE EVENTS; RELATIVE EOSINOPHIL COUNT	10.2147/CMAR.S360473	ARTICLE				NOBUMDURO@GMAIL.COM	1651				1I9HT				CLINICAL-OUTCOMES; NIVOLUMAB; SURVIVAL; MULTICENTER; IPILIMUMAB; THERAPY; PREDICT; RATIO		CANCER MANAG RES	CANCER MANAG. RES.	ENGLISH	40	GREEN PUBLISHED, GOLD	FURUBAYASHI, NOBUKI/0000-0001-9159-493X	PO BOX 300-008, ALBANY, AUCKLAND 0752, NEW ZEALAND		11	ALBANY	35535266		J	DOVE MEDICAL PRESS LTD	2022		FURUBAYASHI, N (通讯作者)，NATL HOSP ORG, KYUSHU CANC CTR, DEPT UROL, MINAMI KU, NOTAME 3-1-1, FUKUOKA 8111395, JAPAN.	ONCOLOGY
ROSE LM;DEBERG HA;VISHNU P;FRANKEL JK;MANJUNATH AB;FLORES JPE;ABOULAFIA DM	ROSE, LYNN M.;DEBERG, HANNAH A.;VISHNU, PRAKASH;FRANKEL, JASON K.;MANJUNATH, ADARSH B.;FLORES, JOHN PAUL E.;ABOULAFIA, DAVID M.	ANONYMOUS, 2014, FDA KEYTRUDA PRESCRI;CADRANEL J, 2019, EUR RESPIR REV, V28, DOI 10.1183/16000617.0058-2019;CONFORTI F, 2018, LANCET ONCOL, V19, P737, DOI 10.1016/S1470-2045(18)30261-4;CORTELLINI A, 2019, CLIN LUNG CANCER, V20, P237, DOI 10.1016/J.CLLC.2019.02.006;DANLOS FX, 2018, EUR J CANCER, V91, P21, DOI 10.1016/J.EJCA.2017.12.008;FREEMAN-KELLER M, 2016, CLIN CANCER RES, V22, P886, DOI 10.115…	CHECKPOINT INHIBITORS (CPIS) INCREASE ANTITUMOR ACTIVITY BY UNBLOCKING REGULATORS OF THE IMMUNE RESPONSE. THIS ACTION CAN PROVOKE A WIDE RANGE OF IMMUNOLOGIC AND INFLAMMATORY SIDE EFFECTS, SOME OF WHICH CAN BE FATAL. RECENT STUDIES SUGGEST THAT CPI-INDUCED IMMUNE-RELATED ADVERSE EVENTS (IRAES) MAY PREDICT SURVIVAL AND RESPONSE. HOWEVER, LITTLE IS KNOWN ABOUT THE MECHANISMS OF THIS ASSOCIATION. TH…	570752				BENAROYA RES INST VIRGINIA MASON, SCI ADM, SEATTLE, WA 98101 USA.; BENAROYA RES INST VIRGINIA MASON, SYST IMMUNOL, SEATTLE, WA USA.; CHI FRANCISCAN MED GRP, DIV HEMATOL, SEATTLE, WA USA.; VIRGINIA MASON MED CTR, SECT UROL, SEATTLE, WA USA.; VIRGINIA MASON MED CTR, DEPT HEMATOL & ONCOL, SEATTLE, WA USA.; UNIV WASHINGTON, DIV HEMATOL, SEATTLE, WA USA.;						2022-09-13	CHECKPOINT INHIBITORS; IMMUNOTHERAPY; IMMUNE-RELATED ADVERSE EVENTS; BIOMARKERS; SURVIVAL BENEFITS; PREEXISTING CONDITIONS; AUTOIMMUNE DISEASE	10.3389/fonc.2020.570752	ARTICLE				LROSE@BENAROYARESEARCH.ORG			BENAROYA RESEARCH INSTITUTE	THIS WORK WAS FUNDED BY BENAROYA RESEARCH INSTITUTE, NOT BY A GRANT.	PZ3NR				PREEXISTING AUTOIMMUNE; ASSOCIATION; EFFICACY; CANCER; NIVOLUMAB; MELANOMA; THERAPY; ANTIBODIES		FRONT ONCOL	FRONT. ONCOL.	ENGLISH	26	GREEN PUBLISHED, GOLD		AVENUE DU TRIBUNAL FEDERAL 34, LAUSANNE, CH-1015, SWITZERLAND	JAN 15	9	LAUSANNE	33520695		J	FRONTIERS MEDIA SA	2021		ROSE, LM (通讯作者)，BENAROYA RES INST VIRGINIA MASON, SCI ADM, SEATTLE, WA 98101 USA.	ONCOLOGY
KSIENSKI D;WAI ES;CROTEAU N;FIORINO L;BROOKS E;POONJA Z;FENTON D;GELLER G;GLICK D;LESPERANCE M	KSIENSKI, DORAN;WAI, ELAINE S.;CROTEAU, NICOLE;FIORINO, LEATHIA;BROOKS, EDWARD;POONJA, ZIA;FENTON, DAVE;GELLER, GEORIGA;GLICK, DANIEL;LESPERANCE, MARY	BORGHAEI H, 2015, NEW ENGL J MED, V373, P1627, DOI 10.1056/NEJMOA1507643;BRAHMER J, 2015, NEW ENGL J MED, V373, P123, DOI 10.1056/NEJMOA1504627;BUTTNER R, 2017, J CLIN ONCOL, V35, P3867, DOI 10.1200/JCO.2017.74.7642;CHAMPIAT S, 2016, ANN ONCOL, V27, P559, DOI 10.1093/ANNONC/MDV623;CHARLSON ME, 1987, J CHRON DIS, V40, P373, DOI 10.1016/0021-9681(87)90171-8;CHEN DS, 2013, IMMUNITY, V39, P1, DOI 10.…	NIVOLUMAB AND PEMBROLIZUMAB CAN CAUSE IMMUNE-RELATED ADVERSE EVENTS (IRAE). IN THIS RETROSPECTIVE CHART REVIEW OF ADVANCED NON-SMALL-CELL LUNG CANCER PATIENTS RECEIVING PROGRAMMED DEATH 1 ANTIBODIES IN BRITISH COLUMBIA, CANADA, TREATMENT INTERRUPTION DUE TO IRAE WAS ASSOCIATED WITH A LOWER MEDIAN OVERALL SURVIVAL (OS) THAN THOSE TREATED CONTINUOUSLY. DEVELOPMENT OF COLITIS IN NIVOLUMAB-TREATED PA…				E97	BC CANC VICTORIA, 2410 LEE AVE, VICTORIA, BC V8W 6V5, CANADA.; GRAND RIVER REG CANC CTR, KITCHENER, ON, CANADA.; UNIV VICTORIA, VICTORIA, BC, CANADA.;						2022-09-13	IMMUNE RELATED ADVERSE EVENTS; IMMUNOTHERAPY; REAL WORLD DATA	10.1016/j.cllc.2018.09.005	ARTICLE			1938-0690	DKSIENSKI@BCCANCER.BC.CA	E106		ASTRAZENECA CANADA	SUPPORTED IN PART BY AN UNRESTRICTED EDUCATIONAL GRANT FROM ASTRAZENECA CANADA.	HF3MJ				ASSOCIATION; DOCETAXEL	1	CLIN LUNG CANCER	CLIN. LUNG CANCER	ENGLISH	23		CROTEAU, NICOLE/0000-0001-5017-1834; KSIENSKI, DORAN/0000-0001-6300-8294	3500 MAPLE AVENUE, STE 750, DALLAS, TX 75219-3931 USA	JAN	10	DALLAS	30337270		J	CIG MEDIA GROUP, LP	2019	CROTEAU, NICOLE/Q-2915-2019	KSIENSKI, D (通讯作者)，BC CANC VICTORIA, 2410 LEE AVE, VICTORIA, BC V8W 6V5, CANADA.	ONCOLOGY
KIM ES;KISH JK;CSEH A;MOEHRING B;TANG WB;TERLIZZI E;SUBRAMANIAN J	KIM, EDWARD S.;KISH, JONATHAN K.;CSEH, AGNIESZKA;MOEHRING, BARBARA;TANG, WENBO;TERLIZZI, ELIZABETH;SUBRAMANIAN, JANAKIRAMAN	ANONYMOUS, KEYTR PEMBR PRESCR I;BOEHRINGER INGELHEIM PHARMACEUTICALS INC, GILOTRIF AF PRESCR I GILOTRIF AF PRESCR I;BORCZUK AC, 2018, ARCH PATHOL LAB MED, V142, P914, DOI 10.5858/ARPA.2017-0584-RA;BRISTOL MYERS SQUIBB, OPDIVO NIVOLUMAB PRE;FAN LW, 2017, ONCOTARGETS THER, V10, P239, DOI 10.2147/OTT.S114451;FELIP E, 2018, CLIN LUNG CANCER, V19, P74, DOI 10.1016/J.CLLC.2017.06.002;FRIEDLAENDER A, 20…	IN THIS RETROSPECTIVE STUDY, WE IDENTIFIED 200 PATIENTS WITH SQUAMOUS CELL CARCINOMA OF THE LUNG WHO RECEIVED FIRST-LINE PEMBROLIZUMAB PLUS CHEMOTHERAPY, FOLLOWED BY AFATINIB (N= 99) OR FURTHER CHEMOTHERAPY (N 101). MEDIAN TIME ON TREATMENT WITH AFATINIB (7.3 MONTHS) WAS ENCOURAGING WITH AN ABSENCE OF NEWLY DIAGNOSED IMMUNE-RELATED ADVERSE EVENTS, INDICATING THAT AFATINIB IS A TREATMENT OPTION IN…				292	ATRIUM HLTH, LEVINE CANC INST, DEPT SOLID TUMOR ONCOL, CHARLOTTE, NC USA.; CARDINAL HLTH, DUBLIN, OH USA.; BOEHRINGER INGELHEIM INT GMBH, INGELHEIM, GERMANY.; BOEHRINGER INGELHEIM PHARMACEUT INC, RIDGEFIELD, CT USA.; ST LUKES CANC INST, DIV ONCOL, KANSAS CITY, MO USA.; ST LUKES CANC INST, CTR PRECIS ONCOL, KANSAS CITY, MO USA.; CITY HOPE ORANGE CTY, 1601 AVOCADO AVE, NEWPORT BEACH, CA 92660 USA.;…						2022-09-13	IMMUNE-RELATED ADVERSE EVENTS; MIXED HISTOLOGY; EGFR; PEMBROLIZUMAB; ERBB	10.1016/j.cllc.2021.02.006	REVIEW	JUL 2021		1938-0690	EDWKIM@COH.ORG	+		BOEHRINGER INGELHEIM PHARMACEUTICALS, INC (BIPI)	WRITING, EDITORIAL SUPPORT, AND FORMATTING ASSISTANCE WAS PROVIDED BY LYNN PRITCHARD, DPHIL, OF ASHFIELD MEDCOMMS, AN ASHFIELD HEALTH COMPANY, WHICH WAS CONTRACTED AND FUNDED BY BOEHRINGER INGELHEIM PHARMACEUTICALS, INC (BIPI) . BIPI WAS GIVEN THE OPPORTUNITY TO REVIEW THE MANUSCRIPT FOR MEDICAL AND SCIEN-TIFIC ACCURACY, AS WELL AS INTELLECTUAL PROPERTY CONSIDERATIONS. THE AUTHORS MEET CRITERIA F…	TX3BU				TYROSINE KINASE INHIBITORS; GROWTH-FACTOR RECEPTOR; ADENOSQUAMOUS CARCINOMA; PROTEIN EXPRESSION; CANCER; EGFR; THERAPY; TRIAL	4	CLIN LUNG CANCER	CLIN. LUNG CANCER	ENGLISH	32	HYBRID		3500 MAPLE AVENUE, STE 750, DALLAS, TX 75219-3931 USA	JUL	10	DALLAS	33745863		J	CIG MEDIA GROUP, LP	2021		KIM, ES (通讯作者)，CITY HOPE ORANGE CTY, 1601 AVOCADO AVE, NEWPORT BEACH, CA 92660 USA.	ONCOLOGY
USYK M;PANDEY A;HAYES RB;MORAN U;PAVLICK A;OSMAN I;WEBER JS;AHN J	USYK, MYKHAYLO;PANDEY, ABHISHEK;HAYES, RICHARD B.;MORAN, UNA;PAVLICK, ANNA;OSMAN, IMAN;WEBER, JEFFREY S.;AHN, JIYOUNG	ANONYMOUS, 2021, BACTEROIDES VULGATUS;ATARASHI K, 2011, SCIENCE, V331, P337, DOI 10.1126/SCIENCE.1198469;ATKINSON T, 2016, SUPPORT CARE CANCER, V24, P3669, DOI 10.1007/S00520-016-3297-9;BANKEVICH A, 2012, J COMPUT BIOL, V19, P455, DOI 10.1089/CMB.2012.0021;BOLGER AM, 2014, BIOINFORMATICS, V30, P2114, DOI 10.1093/BIOINFORMATICS/BTU170;BOLYEN E, 2019, NAT BIOTECHNOL, V37, P852, DOI 10.1038/S41587-0…	BACKGROUND IMMUNE CHECKPOINT BLOCKADE (ICB) SHOWS LASTING BENEFITS IN ADVANCED MELANOMA; HOWEVER, NOT ALL PATIENTS RESPOND TO THIS TREATMENT AND MANY DEVELOP POTENTIALLY LIFE-THREATENING IMMUNE-RELATED ADVERSE EVENTS (IRAES). IDENTIFYING INDIVIDUALS WHO WILL DEVELOP IRAES IS CRITICAL IN ORDER TO IMPROVE THE QUALITY OF CARE. HERE, WE PROSPECTIVELY DEMONSTRATE THAT THE GUT MICROBIOME PREDICTS IRAES…	160				NYU GROSSMAN SCH MED, DEPT POPULAT HLTH, NEW YORK, NY 10012 USA.; NYU LAURA & ISAAC PERLMUTTER CANC CTR, NEW YORK, NY 10014 USA.; NYU GROSSMAN SCH MED, RONALD O PERELMAN DEPT DERMATOL, NEW YORK, NY USA.; NYU GROSSMAN SCH MED, DEPT MED, NEW YORK, NY USA.;						2022-09-13	MICROBIOME; MELANOMA; IMMUNE-RELATED ADVERSE EVENTS; TOXICITY; BIOMARKERS; SURVIVAL; PROSPECTIVE DESIGN	10.1186/s13073-021-00974-z	ARTICLE				JIYOUNG.AHN@NYULANGONE.ORG			NATIONAL CANCER INSTITUTE AT THE NATIONAL INSTITUTES OF HEALTH [P30 CA016087, P50 CA225450, P20 CA252728, R01 CA159036, U01 CA250186]	THIS RESEARCH IS FUNDED BY THE FOLLOWING NATIONAL CANCER INSTITUTE AT THE NATIONAL INSTITUTES OF HEALTH GRANTS: P30 CA016087, P50 CA225450, P20 CA252728, R01 CA159036, AND U01 CA250186.	WG1AH				ASSOCIATION; MICROBIOME; SEQUENCES; DATABASE; THERAPY	1	GENOME MED	GENOME MED.	ENGLISH	55	GOLD, GREEN PUBLISHED	USYK, MYKHAYLO/0000-0002-0374-3753	CAMPUS, 4 CRINAN ST, LONDON N1 9XW, ENGLAND	OCT 13	11	LONDON	34641962		J	BMC	2021		AHN, J (通讯作者)，NYU GROSSMAN SCH MED, DEPT POPULAT HLTH, NEW YORK, NY 10012 USA.; AHN, J (通讯作者)，NYU LAURA & ISAAC PERLMUTTER CANC CTR, NEW YORK, NY 10014 USA.	GENETICS & HEREDITY
DE LA BRUYERE CL;SOUQUET PJ;DALLE S;CORBAUX P;BOESPFLUG A;DURUISSEAUX M;KIAKOUAMA-MALEKA L;REVERDY T;MAUGEAIS M;SAHIN G;MAILLET D;PERON J	DE LA BRUYERE, CHARLINE LAFAYOLLE;SOUQUET, PIERRE-JEAN;DALLE, STEPHANE;CORBAUX, PAULINE;BOESPFLUG, AMELIE;DURUISSEAUX, MICHAEL;KIAKOUAMA-MALEKA, LIZE;REVERDY, THIBAUT;MAUGEAIS, MADELEINE;SAHIN, GULSUM;MAILLET, DENIS;PERON, JULIEN	AKAMATSU H, 2020, ONCOLOGIST, V25, PE679, DOI 10.1634/THEONCOLOGIST.2019-0299;ARBOUR KC, 2018, J CLIN ONCOL, V36, P2872, DOI 10.1200/JCO.2018.79.0006;ARNAUD-COFFIN P, 2019, INT J CANCER, V145, P639, DOI 10.1002/IJC.32132;ATTIA P, 2005, J CLIN ONCOL, V23, P6043, DOI 10.1200/JCO.2005.06.205;BELLMUNT J, 2017, NEW ENGL J MED, V376, P1015, DOI 10.1056/NEJMOA1613683;BERNER F, 2019, JAMA ONCOL, V5, P104…	SIMPLE SUMMARY IMMUNOTHERAPY HAS MODIFIED OUR CLINICAL PRACTICES FOR THE TREATMENT OF VARIOUS SOLID CANCERS. MANY STUDIES HAVE BEEN DONE BUT IT REMAINS UNCLEAR WHETHER ADVERSE EVENTS INDUCED BY IMMUNOTHERAPY AND THE CORTICOIDS USED FOR THEIR MANAGEMENT COULD IMPACT LONG-TERM OUTCOMES IN PATIENTS TREATED BY IMMUNOTHERAPY. A DATA COLLECTION OF 828 PATIENTS WAS MADE TO ASSESS THE IMPACT OF ADVERSE E…	2365				HOSP CIVILS LYON, LYON SUD HOSP, DEPT ONCOL, CANC RES CTR LYON, F-69495 PIERRE BENITE, FRANCE.; UNIV CLAUDE BERNARD LYON 1, F-69100 VILLEURBANNE, FRANCE.; HOSP CIVILS LYON, IMMUCARE IMMUNOL CANC RES INST CANCEROL, F-69229 LYON, FRANCE.; HOSP CIVILS LYON, LYON SUD HOSP, DEPT RESP MED, CANC RES CTR LYON, F-69495 PIERRE BENITE, FRANCE.; HOSP CIVILS LYON, LYON SUD HOSP, DEPT DERMATOL, CANC RES CTR LY…						2022-09-13	IMMUNE-RELATED ADVERSE EVENTS; GLUCOCORTICOID USE; ICI INTERRUPTION; IRAES MANAGEMENT	10.3390/cancers13102365	ARTICLE			2072-6694	CHARLINE.LAFAYOLLE-DE-LA-BRUYERE@CHU-LYON.FR; PIERRE-JEAN.SOUQUET@CHU-LYON.FR; STEPHANE.DALLE@CHU-LYON.FR; PAULINE.CORBAUX@CHU-LYON.FR; AMELIE.BOESPFLUG@CHU-LYON.FR; MICHAEL.DURUISSEAUX@CHU-LYON.FR; LIZE.KIAKOUAMA-MALEKA@CHU-LYON.FR; THIBAUT.REVERDY@CHU-LYON.FR; MADELEINE.MAUGEAIS@CHU-LYON.FR; GULSUM.SAHIN@CHU-LYON.FR; DENIS.MAILLET@CHU-LYON.FR; JULIEN.PERON@CHU-LYON.FR					SI2UE				CHECKPOINT INHIBITORS; PEMBROLIZUMAB; NIVOLUMAB	10	CANCERS	CANCERS	ENGLISH	43	GREEN PUBLISHED, GOLD	DALLE, STEPHANE/0000-0002-3423-4548; PERON, JULIEN/0000-0002-1709-5152; CORBAUX, PAULINE/0000-0001-8832-2562	ST ALBAN-ANLAGE 66, CH-4052 BASEL, SWITZERLAND	MAY	15	BASEL	34068892		J	MDPI	2021	CORBAUX, PAULINE/AAU-5343-2021; DALLE, STEPHANE/E-4552-2018	DE LA BRUYERE, CL (通讯作者)，HOSP CIVILS LYON, LYON SUD HOSP, DEPT ONCOL, CANC RES CTR LYON, F-69495 PIERRE BENITE, FRANCE.	ONCOLOGY
[truncated: 3,813 more rows]
[truncated: 24 more columns]
